# Supplementary material for: Oxidative Stress-Associated Alteration of circRNA and Their ceRNA Network in Differentiating Neuroblasts
Source: Int J Mol Sci. 2024 Nov 20;25(22):12459. doi: 10.3390/ijms252212459 (PMC11594334; doi:10.3390/ijms252212459)
Supplement: Supplementary file 1 [file ijms-25-12459-s001.zip]

Archive with 9 entries (7 files):
- ijms-3240373-supplementary/
- ijms-3240373-supplementary/Supplementary Tables/
- ijms-3240373-supplementary/Supplementary Tables/Supplementary Table S1.xlsx
- ijms-3240373-supplementary/Supplementary Tables/Supplementary Table S2.xls
- ijms-3240373-supplementary/Supplementary Tables/Supplementary Table S3.xls
- ijms-3240373-supplementary/Supplementary Tables/Supplementary Table S4.xls
- ijms-3240373-supplementary/Supplementary Tables/Supplementary Table S5.xlsx
- ijms-3240373-supplementary/Supplementary Tables/Supplementary Table S6.xls
- ijms-3240373-supplementary/Supplementary Tables/Supplementary Table S7.xls
