# Supplementary material for: Oxidative Stress-Associated Alteration of circRNA and Their ceRNA Network in Differentiating Neuroblasts
Source: Int J Mol Sci. 2024 Nov 20;25(22):12459. doi: 10.3390/ijms252212459 (PMC11594334; doi:10.3390/ijms252212459)
Supplement: Supplementary file 1 [file ijms-25-12459-s001.zip › ijms-3240373-supplementary/Supplementary Tables/Supplementary Table S1.xlsx]

## Sheet: Legend
Supplementary Table S1- Primer Sequences for qPCR

## Sheet: Primers Sequences
Pre-treatment (PD-OS)
Primer	Forward	Reverse
chr1:741179|745550	AGGCATGGCTATTGCACCTT	TGTGTCATTTCTAAAATGGTCCTTT
chr12:6619445|6619698	GGTATCAGGGCCAAGGGTC	TCGCCCACCAAGATTACAGAC
chr11:82984690|82989872	ACAGATCAAGAAAAGCAACTTATGGA	CCAGGCTGACATTTGATAAAGCA
chr7:43679048|43680248	CTCAGTGGGGAAAACGGTGA	CACCTCTGGATGAGTGGACG
chr1:214169812|214185058	CAGGGCTCTGAACATGCACT	CATGGTCAGGCATCACTGGA
chr1:35824526|35827390	AGAATTAAAGAAGAACCTTTGGATGA	TCAGATCCTGTTTGATTCGGCA
chr4:3088666|3109150	GCCTTACCTGGTGAACCTTCT	ACAGACTGTGCCACTATGTTTTC
Co-treatment (DD-OS)
Primer	Forward	Reverse
chr19:38631824|38633350	GCTTCCCAGAAACCCCTTACA	CATTGCTGCGGTAGGGGG
chr5:179136874|179147561	GCGACCTGTGATTGACAACC	TGTGTCGGAAGATGAAGTGCA
chr5:112399681|112421007	TCACTCAGATGCTCAAGCGA	CGATGGGAATGTCATTGCTGC
chr13:46577274|46619651	CCAGAAGATATCGCTCTGGGG	CACTGGGTCTTCGGGATGTG
