# Supplementary material for: Oxidative Stress-Associated Alteration of circRNA and Their ceRNA Network in Differentiating Neuroblasts
Source: Int J Mol Sci. 2024 Nov 20;25(22):12459. doi: 10.3390/ijms252212459 (PMC11594334; doi:10.3390/ijms252212459)
Supplement: Supplementary file 1 [file ijms-25-12459-s001.zip › ijms-3240373-supplementary/Supplementary Tables/Supplementary Table S2.xls]

## Sheet: Legend
Supplementary Table S2- The high confidence circRNAs identified in the SH-SY5Y models of OS including PD-OS and DD-OS.

## Sheet: circRNAs in PD-OS
circRNA ID	Ensembl Gene	Gene Symbol	Feature of Gene
chr10:102683732|102685776	ENSG00000119906.7	FAM178A	protein_coding
chr10:102697159|102703885	ENSG00000119906.7	FAM178A	protein_coding
chr10:103427643|103436193	ENSG00000107829.9	FBXW4	protein_coding
chr10:103552596|103570071	ENSG00000198408.9	MGEA5	protein_coding
chr10:103552596|103573363	ENSG00000198408.9	MGEA5	protein_coding
chr10:103916776|103917971	ENSG00000166197.12	NOLC1	protein_coding
chr10:105106995|105108756	ENSG00000156374.10	PCGF6	protein_coding
chr10:105197772|105198565	ENSG00000148843.9	PDCD11	protein_coding
chr10:105199503|105200607	ENSG00000148843.9	PDCD11	protein_coding
chr10:108458972|108469099	ENSG00000108018.11	SORCS1	protein_coding
chr10:1118056|1142186	ENSG00000047056.10	WDR37	protein_coding
chr10:111883775|111890244	ENSG00000148700.9	ADD3	protein_coding
chr10:111883775|111892158	ENSG00000148700.9	ADD3	protein_coding
chr10:112356156|112358048	ENSG00000108055.9	SMC3	protein_coding
chr10:112723883|112745523	ENSG00000108061.7	SHOC2	protein_coding
chr10:114286846|114298089	ENSG00000151532.9	VTI1A	protein_coding
chr10:115636280|115644139	ENSG00000196865.4	NHLRC2	protein_coding
chr10:116590611|116608496	ENSG00000151553.10	FAM160B1	protein_coding
chr10:116719485|116734144	ENSG00000165832.4	TRUB1	protein_coding
chr10:116730127|116734144	ENSG00000165832.4	TRUB1	protein_coding
chr10:116879949|116889297	ENSG00000107518.12	ATRNL1	protein_coding
chr10:116879949|116925405	ENSG00000107518.12	ATRNL1	protein_coding
chr10:116879949|116931050	ENSG00000107518.12	ATRNL1	protein_coding
chr10:117221451|117228839	ENSG00000107518.12	ATRNL1	protein_coding
chr10:12039671|12056183	ENSG00000151461.15	UPF2	protein_coding
chr10:120445495|120489922	ENSG00000151893.10	CACUL1	protein_coding
chr10:120488807|120489922	ENSG00000151893.10	CACUL1	protein_coding
chr10:12123471|12133683	ENSG00000181192.7	DHTKD1	protein_coding
chr10:12123471|12143180	ENSG00000181192.7	DHTKD1	protein_coding
chr10:12123471|12162266	ENSG00000181192.7	DHTKD1	protein_coding
chr10:126370176|126370948	ENSG00000189319.9,ENSG00000258539.1	FAM53B,RP11-12J10.3	protein_coding,protein_coding
chr10:126370176|126384781	ENSG00000189319.9,ENSG00000258539.1	FAM53B,RP11-12J10.3	protein_coding,protein_coding
chr10:126628943|126631876	ENSG00000019995.6,ENSG00000249456.1	ZRANB1,RP11-298J20.4	protein_coding,sense_overlapping
chr10:126631026|126631876	ENSG00000019995.6,ENSG00000249456.1	ZRANB1,RP11-298J20.4	protein_coding,sense_overlapping
chr10:128768966|128788867	ENSG00000150760.8	DOCK1	protein_coding
chr10:128768966|128798571	ENSG00000150760.8	DOCK1	protein_coding
chr10:15858834|15889942	ENSG00000148481.9	FAM188A	protein_coding
chr10:15875629|15889942	ENSG00000148481.9	FAM188A	protein_coding
chr10:17746430|17747740	ENSG00000136738.10	STAM	protein_coding
chr10:225934|267296	ENSG00000015171.14	ZMYND11	protein_coding
chr10:27311487|27337908	ENSG00000107890.12	ANKRD26	protein_coding
chr10:31661947|31676195	ENSG00000148516.17	ZEB1	protein_coding
chr10:31661947|31750166	ENSG00000148516.17	ZEB1	protein_coding
chr10:31749966|31750166	ENSG00000148516.17	ZEB1	protein_coding
chr10:31749966|31791437	ENSG00000148516.17	ZEB1	protein_coding
chr10:32096728|32097641	NA	NA	NA
chr10:32197100|32199491	ENSG00000165322.13	ARHGAP12	protein_coding
chr10:32740520|32762951	ENSG00000216937.7	CCDC7	protein_coding
chr10:32832228|32873232	ENSG00000150076.18,ENSG00000216937.7	C10orf68,CCDC7	protein_coding,protein_coding
chr10:32854486|32873232	ENSG00000150076.18,ENSG00000216937.7	C10orf68,CCDC7	protein_coding,protein_coding
chr10:34558585|34573173	ENSG00000148498.11	PARD3	protein_coding
chr10:34648075|34673182	ENSG00000148498.11	PARD3	protein_coding
chr10:35349802|35360267	ENSG00000108094.10	CUL2	protein_coding
chr10:43650345|43654379	ENSG00000169826.6	CSGALNACT2	protein_coding
chr10:43650345|43671480	ENSG00000169826.6	CSGALNACT2	protein_coding
chr10:4872867|4915499	ENSG00000165568.13	AKR1E2	protein_coding
chr10:4872867|4950612	ENSG00000187134.8,ENSG00000165568.13	AKR1C1,AKR1E2	protein_coding,protein_coding
chr10:4872867|4951798	ENSG00000187134.8,ENSG00000165568.13	AKR1C1,AKR1E2	protein_coding,protein_coding
chr10:49609655|49618211	ENSG00000107643.11	MAPK8	protein_coding
chr10:50708584|50714058	ENSG00000225830.6	ERCC6	protein_coding
chr10:52193236|52350007	ENSG00000251950.1,ENSG00000198964.9	RMRPP4,SGMS1	misc_RNA,protein_coding
chr10:5741488|5756170	ENSG00000108021.15	FAM208B	protein_coding
chr10:5815805|5842668	ENSG00000057608.12	GDI2	protein_coding
chr10:5827105|5842668	ENSG00000057608.12	GDI2	protein_coding
chr10:5836848|5842668	ENSG00000057608.12	GDI2	protein_coding
chr10:65369947|65379560	ENSG00000165476.8	REEP3	protein_coding
chr10:69726440|69773943	ENSG00000266467.1,ENSG00000236375.3,ENSG00000221159.1,ENSG00000148634.11	RN7SL220P,POU5F1P5,AL356741.1,HERC4	misc_RNA,pseudogene,miRNA,protein_coding
chr10:70218861|70229920	ENSG00000138346.10	DNA2	protein_coding
chr10:70227880|70229920	ENSG00000138346.10	DNA2	protein_coding
chr10:70246901|70266475	ENSG00000122912.10	SLC25A16	protein_coding
chr10:70404455|70406762	ENSG00000138336.8	TET1	protein_coding
chr10:70404455|70412351	ENSG00000138336.8	TET1	protein_coding
chr10:70497602|70502326	ENSG00000060339.9	CCAR1	protein_coding
chr10:7262373|7327916	ENSG00000198879.7	SFMBT2	protein_coding
chr10:7285520|7327916	ENSG00000198879.7	SFMBT2	protein_coding
chr10:73034215|73039802	ENSG00000107731.8	UNC5B	protein_coding
chr10:7318854|7327916	ENSG00000198879.7	SFMBT2	protein_coding
chr10:7409611|7412337	ENSG00000198879.7	SFMBT2	protein_coding
chr10:76598441|76603236	ENSG00000156650.8	KAT6B	protein_coding
chr10:76729418|76748870	ENSG00000156650.8	KAT6B	protein_coding
chr10:7839010|7844817	ENSG00000165629.15	ATP5C1	protein_coding
chr10:86130770|86133571	ENSG00000107771.11	CCSER2	protein_coding
chr10:86177527|86185649	ENSG00000107771.11	CCSER2	protein_coding
chr10:86198268|86237420	ENSG00000107771.11	CCSER2	protein_coding
chr10:88211724|88233730	ENSG00000062650.13	WAPAL	protein_coding
chr10:89527430|89536184	ENSG00000138138.9	ATAD1	protein_coding
chr10:909683|910210	ENSG00000107929.10	LARP4B	protein_coding
chr10:91511103|91522592	ENSG00000138182.10	KIF20B	protein_coding
chr10:93185038|93221941	ENSG00000165338.12	HECTD2	protein_coding
chr10:94291505|94297307	ENSG00000119912.11	IDE	protein_coding
chr10:97915083|97920158	ENSG00000177853.10	ZNF518A	processed_transcript
chr10:98303833|98325183	ENSG00000077147.10	TM9SF3	protein_coding
chr10:98303833|98336586	ENSG00000077147.10	TM9SF3	protein_coding
chr11:103173822|103229087	ENSG00000187240.9	DYNC2H1	protein_coding
chr11:107260800|107289013	ENSG00000225215.1,ENSG00000152404.11	SMARCE1P1,CWF19L2	pseudogene,protein_coding
chr11:107916997|107925682	ENSG00000166266.9	CUL5	protein_coding
chr11:108042926|108047817	ENSG00000149308.12	NPAT	protein_coding
chr11:108046973|108047817	ENSG00000149308.12	NPAT	protein_coding
chr11:108137898|108138069	ENSG00000149311.13	ATM	protein_coding
chr11:108186550|108206688	ENSG00000149311.13	ATM	protein_coding
chr11:117023157|117034608	ENSG00000168092.9	PAFAH1B2	protein_coding
chr11:117150624|117150975	ENSG00000167257.6	RNF214	protein_coding
chr11:118422501|118430579	ENSG00000118096.3	IFT46	protein_coding
chr11:118451961|118455359	ENSG00000095139.9	ARCN1	protein_coding
chr11:118656761|118657227	ENSG00000110367.7	DDX6	protein_coding
chr11:120343759|120348235	ENSG00000196914.4	ARHGEF12	protein_coding
chr11:120345269|120348235	ENSG00000196914.4	ARHGEF12	protein_coding
chr11:120907214|120930794	ENSG00000154114.8	TBCEL	protein_coding
chr11:120916383|120930794	ENSG00000154114.8	TBCEL	protein_coding
chr11:128993341|128994789	ENSG00000134909.14	ARHGAP32	protein_coding
chr11:130130751|130131824	ENSG00000196323.7	ZBTB44	protein_coding
chr11:13435077|13443385	ENSG00000148925.6	BTBD10	protein_coding
chr11:13435077|13466728	ENSG00000148925.6	BTBD10	protein_coding
chr11:14793483|14810788	ENSG00000152270.4	PDE3B	protein_coding
chr11:17153463|17167489	ENSG00000011405.9,ENSG00000240808.1	PIK3C2A,CTD-3236F5.1	protein_coding,pseudogene
chr11:18312989|18314523	ENSG00000110756.13	HPS5	protein_coding
chr11:20101610|20104725	ENSG00000166833.15	NAV2	protein_coding
chr11:28428560|28445911	ENSG00000255322.1	RP11-22P4.1	lincRNA
chr11:2972489|3000467	ENSG00000205531.8,ENSG00000207008.1	NAP1L4,SNORA54	protein_coding,snoRNA
chr11:30516843|30557722	ENSG00000066382.12	MPPED2	protein_coding
chr11:30516843|30578217	ENSG00000066382.12	MPPED2	protein_coding
chr11:30516843|30602041	ENSG00000066382.12	MPPED2	protein_coding
chr11:30601793|30602041	ENSG00000066382.12	MPPED2	protein_coding
chr11:32948703|32956981	ENSG00000060749.10	QSER1	protein_coding
chr11:33307959|33309057	ENSG00000110422.7	HIPK3	protein_coding
chr11:34093273|34098189	ENSG00000135387.15	CAPRIN1	protein_coding
chr11:34111726|34113603	ENSG00000135387.15	CAPRIN1	protein_coding
chr11:34978931|34999729	ENSG00000110435.7	PDHX	protein_coding
chr11:36248635|36248980	ENSG00000179241.8	LDLRAD3	protein_coding
chr11:36654834|36669705	ENSG00000166352.11	C11orf74	protein_coding
chr11:3752621|3774638	ENSG00000110713.11	NUP98	protein_coding
chr11:3789811|3797251	ENSG00000110713.11	NUP98	protein_coding
chr11:44129233|44135851	ENSG00000151348.9	EXT2	protein_coding
chr11:46098305|46113774	ENSG00000135365.11	PHF21A	protein_coding
chr11:50274586|50280169	ENSG00000254840.1	RP11-574M7.1	pseudogene
chr11:59426339|59426942	ENSG00000166889.13	PATL1	protein_coding
chr11:61133517|61135470	ENSG00000149483.7	TMEM138	protein_coding
chr11:67934449|67957619	ENSG00000110066.10	SUV420H1	protein_coding
chr11:68334482|68363686	ENSG00000110075.10	PPP6R3	protein_coding
chr11:68571468|68575106	ENSG00000110090.8	CPT1A	protein_coding
chr11:72695133|72700142	ENSG00000137478.10	FCHSD2	protein_coding
chr11:73418465|73429763	ENSG00000175582.15	RAB6A	protein_coding
chr11:73418465|73431944	ENSG00000175582.15	RAB6A	protein_coding
chr11:76224430|76239510	ENSG00000158636.12	C11orf30	protein_coding
chr11:77090286|77091039	ENSG00000149269.5	PAK1	protein_coding
chr11:77330651|77336863	ENSG00000074201.4	CLNS1A	protein_coding
chr11:77330651|77340944	ENSG00000074201.4	CLNS1A	protein_coding
chr11:77336008|77336863	ENSG00000074201.4	CLNS1A	protein_coding
chr11:77394755|77404656	ENSG00000048649.9	RSF1	protein_coding
chr11:77409532|77413540	ENSG00000048649.9	RSF1	protein_coding
chr11:78176922|78204241	ENSG00000137513.5	NARS2	protein_coding
chr11:8148206|8161740	ENSG00000166405.10	RIC3	protein_coding
chr11:8158925|8161740	ENSG00000166405.10	RIC3	protein_coding
chr11:82560091|82571159	ENSG00000137509.6	PRCP	protein_coding
chr11:82984690|82989872	ENSG00000137500.5	CCDC90B	protein_coding
chr11:82984690|82991303	ENSG00000137500.5	CCDC90B	protein_coding
chr11:83497733|83499966	ENSG00000150672.12	DLG2	protein_coding
chr11:83673928|83676511	ENSG00000150672.12	DLG2	protein_coding
chr11:83673928|83691685	ENSG00000150672.12	DLG2	protein_coding
chr11:83770358|83784311	ENSG00000150672.12	DLG2	protein_coding
chr11:8435042|8486369	ENSG00000130413.11	STK33	protein_coding
chr11:8457041|8486369	ENSG00000130413.11	STK33	protein_coding
chr11:85685751|85695016	ENSG00000073921.13	PICALM	protein_coding
chr11:85685751|85742653	ENSG00000073921.13	PICALM	protein_coding
chr11:85707869|85714494	ENSG00000073921.13	PICALM	protein_coding
chr11:85707869|85742653	ENSG00000073921.13	PICALM	protein_coding
chr11:85718585|85742653	ENSG00000073921.13	PICALM	protein_coding
chr11:85722073|85742653	ENSG00000073921.13	PICALM	protein_coding
chr11:85733410|85742653	ENSG00000073921.13	PICALM	protein_coding
chr11:86778736|86802437	ENSG00000166575.12	TMEM135	protein_coding
chr11:9451221|9452550	ENSG00000205339.5	IPO7	protein_coding
chr11:94528177|94533477	ENSG00000166025.13	AMOTL1	protein_coding
chr11:94532556|94533477	ENSG00000166025.13	AMOTL1	protein_coding
chr12:100676721|100691953	ENSG00000136021.13	SCYL2	protein_coding
chr12:105385490|105389804	ENSG00000151131.5	C12orf45	protein_coding
chr12:107236367|107237725	ENSG00000111785.14	RIC8B	protein_coding
chr12:109046048|109048186	ENSG00000110880.6	CORO1C	protein_coding
chr12:110566755|110584853	ENSG00000122970.11	IFT81	protein_coding
chr12:111746089|111746330	ENSG00000111249.9	CUX2	protein_coding
chr12:111990084|111993723	ENSG00000204842.10	ATXN2	protein_coding
chr12:111991962|111993723	ENSG00000204842.10	ATXN2	protein_coding
chr12:112371690|112381173	ENSG00000198270.8	TMEM116	protein_coding
chr12:112707508|112711599	ENSG00000173064.6	HECTD4	protein_coding
chr12:1136914|1137738	ENSG00000082805.15	ERC1	protein_coding
chr12:116534474|116549317	ENSG00000123066.3	MED13L	protein_coding
chr12:116668338|116675510	ENSG00000123066.3	MED13L	protein_coding
chr12:120592774|120593523	ENSG00000089154.6,ENSG00000266704.1	GCN1L1,MIR4498	protein_coding,miRNA
chr12:121220458|121222396	ENSG00000157837.11	SPPL3	protein_coding
chr12:123078823|123109235	ENSG00000184445.7	KNTC1	protein_coding
chr12:12397196|12397589	ENSG00000070018.4	LRP6	protein_coding
chr12:123983091|123984083	ENSG00000188026.7	RILPL1	protein_coding
chr12:124071294|124074996	ENSG00000086598.6	TMED2	protein_coding
chr12:124904503|124915333	ENSG00000196498.9	NCOR2	protein_coding
chr12:12672796|12674397	ENSG00000111266.4	DUSP16	protein_coding
chr12:1289706|1299218	ENSG00000082805.15	ERC1	protein_coding
chr12:130884224|130907106	ENSG00000060709.9,ENSG00000256064.1	RIMBP2,RP11-117L5.4	protein_coding,lincRNA
chr12:130884224|130912882	ENSG00000060709.9,ENSG00000256064.1	RIMBP2,RP11-117L5.4	protein_coding,lincRNA
chr12:130890717|130907106	ENSG00000060709.9,ENSG00000256064.1	RIMBP2,RP11-117L5.4	protein_coding,lincRNA
chr12:19615444|19626289	ENSG00000139154.10	AEBP2	protein_coding
chr12:26208169|26220646	ENSG00000123094.11	RASSF8	protein_coding
chr12:26208212|26220646	ENSG00000123094.11	RASSF8	protein_coding
chr12:27867713|27877119	ENSG00000061794.8	MRPS35	protein_coding
chr12:28378728|28412375	ENSG00000123106.6	CCDC91	protein_coding
chr12:28408514|28460682	ENSG00000123106.6	CCDC91	protein_coding
chr12:28408514|28544344	ENSG00000123106.6	CCDC91	protein_coding
chr12:28458582|28460682	ENSG00000123106.6	CCDC91	protein_coding
chr12:30881582|30904067	ENSG00000110888.13	CAPRIN2	protein_coding
chr12:32751431|32764217	ENSG00000139132.10	FGD4	protein_coding
chr12:40422103|40442012	ENSG00000151229.8	SLC2A13	protein_coding
chr12:42604157|42604482	ENSG00000015153.10	YAF2	protein_coding
chr12:42745687|42792796	ENSG00000199886.1,ENSG00000134283.13	RNU6-249P,PPHLN1	snRNA,protein_coding
chr12:42748963|42792796	ENSG00000199886.1,ENSG00000134283.13	RNU6-249P,PPHLN1	snRNA,protein_coding
chr12:46230372|46233279	ENSG00000189079.11	ARID2	protein_coding
chr12:46319925|46322642	ENSG00000139218.13	SCAF11	protein_coding
chr12:46622936|46637097	ENSG00000111371.11	SLC38A1	protein_coding
chr12:46633462|46637097	ENSG00000111371.11	SLC38A1	protein_coding
chr12:48477374|48491907	ENSG00000079387.9	SENP1	protein_coding
chr12:49491349|49491888	ENSG00000139636.11	LMBR1L	protein_coding
chr12:50488220|50490755	ENSG00000066117.10	SMARCD1	protein_coding
chr12:50821545|50824353	ENSG00000161813.16	LARP4	protein_coding
chr12:50821545|50835426	ENSG00000161813.16	LARP4	protein_coding
chr12:520913|547720	ENSG00000120647.5	CCDC77	protein_coding
chr12:52139687|52145377	ENSG00000196876.9	SCN8A	protein_coding
chr12:5269473|5281055	NA	NA	NA
chr12:57064059|57066849	ENSG00000110958.11,ENSG00000241217.2	PTGES3,RN7SL809P	protein_coding,misc_RNA
chr12:6619445|6619698	NA	NA	NA
chr12:69210592|69218431	ENSG00000135679.17	MDM2	protein_coding
chr12:69644909|69656342	ENSG00000111605.12	CPSF6	protein_coding
chr12:69983265|69985939	ENSG00000166226.8	CCT2	protein_coding
chr12:69983265|69987393	ENSG00000166226.8	CCT2	protein_coding
chr12:70193989|70195501	ENSG00000127328.17,ENSG00000258052.1	RAB3IP,AC025263.3	protein_coding,protein_coding
chr12:70671912|70704797	ENSG00000111596.7	CNOT2	protein_coding
chr12:79679567|79693331	ENSG00000067715.9	SYT1	protein_coding
chr12:83250789|83251359	ENSG00000179104.4	TMTC2	protein_coding
chr12:88542065|88570096	ENSG00000139324.7	TMTC3	protein_coding
chr12:89860547|89866052	ENSG00000139323.9	POC1B	protein_coding
chr12:95602619|95605043	ENSG00000180263.9	FGD6	protein_coding
chr13:100909849|100925600	ENSG00000175198.10	PCCA	protein_coding
chr13:100953714|100962162	ENSG00000175198.10	PCCA	protein_coding
chr13:100982815|101020828	ENSG00000175198.10	PCCA	protein_coding
chr13:103275227|103280274	ENSG00000134900.7	TPP2	protein_coding
chr13:108175912|108179689	ENSG00000204442.2	FAM155A	protein_coding
chr13:111274563|111276626	ENSG00000213995.7	CARKD	protein_coding
chr13:111870026|111896641	ENSG00000102606.13	ARHGEF7	protein_coding
chr13:113170754|113181798	ENSG00000126216.8	TUBGCP3	protein_coding
chr13:114174931|114193822	ENSG00000150403.13	TMCO3	protein_coding
chr13:20304379|20356931	ENSG00000265624.1,ENSG00000121390.13	RN7SL166P,PSPC1	misc_RNA,protein_coding
chr13:20567203|20568059	ENSG00000121741.12	ZMYM2	protein_coding
chr13:20576990|20580726	ENSG00000121741.12	ZMYM2	protein_coding
chr13:20625573|20641530	ENSG00000121741.12	ZMYM2	protein_coding
chr13:20632715|20641530	ENSG00000121741.12	ZMYM2	protein_coding
chr13:20638591|20657916	ENSG00000121741.12	ZMYM2	protein_coding
chr13:21305980|21306260	ENSG00000150456.6	N6AMT2	protein_coding
chr13:26911704|26928017	ENSG00000132964.7	CDK8	protein_coding
chr13:26974590|26975761	ENSG00000132964.7	CDK8	protein_coding
chr13:28748409|28752072	ENSG00000152520.9	PAN3	protein_coding
chr13:28830429|28835595	ENSG00000152520.9	PAN3	protein_coding
chr13:30782714|30857928	ENSG00000102781.9	KATNAL1	protein_coding
chr13:30801549|30815223	ENSG00000102781.9	KATNAL1	protein_coding
chr13:30801549|30857928	ENSG00000102781.9	KATNAL1	protein_coding
chr13:31789188|31803431	ENSG00000187676.7	B3GALTL	protein_coding
chr13:33091994|33101669	ENSG00000244754.4	N4BP2L2	protein_coding
chr13:36124614|36141154	ENSG00000172915.14	NBEA	protein_coding
chr13:37427556|37454012	ENSG00000120693.9	SMAD9	protein_coding
chr13:41400642|41429951	ENSG00000168852.8	TPTE2P5	pseudogene
chr13:41826781|41835051	ENSG00000120662.11	MTRF1	protein_coding
chr13:41890982|41910892	ENSG00000172766.14	NAA16	protein_coding
chr13:41892942|41910892	ENSG00000172766.14	NAA16	protein_coding
chr13:41943226|41946966	ENSG00000172766.14	NAA16	protein_coding
chr13:47297356|47308133	ENSG00000136141.10	LRCH1	protein_coding
chr13:48827944|48835457	ENSG00000136156.8	ITM2B	protein_coding
chr13:49742749|49752790	ENSG00000102531.12	FNDC3A	protein_coding
chr13:50025689|50042096	ENSG00000136169.12	SETDB2	protein_coding
chr13:51501543|51523641	ENSG00000136104.14	RNASEH2B	protein_coding
chr13:61013822|61041513	ENSG00000083544.9	TDRD3	protein_coding
chr13:73409381|73505405	ENSG00000220981.1,ENSG00000083535.11	AL391384.1,PIBF1	miRNA,protein_coding
chr13:76134889|76143643	ENSG00000261553.1,ENSG00000118939.13	RP11-29G8.3,UCHL3	processed_transcript,protein_coding
chr13:76195899|76301234	ENSG00000261553.1,ENSG00000136153.15,ENSG00000228444.2	RP11-29G8.3,LMO7,RP11-173B14.4	processed_transcript,protein_coding,sense_intronic
chr13:78293667|78327493	ENSG00000139737.17	SLAIN1	protein_coding
chr13:96409898|96416207	ENSG00000102580.10	DNAJC3	protein_coding
chr13:96485181|96489456	ENSG00000102595.14	UGGT2	protein_coding
chr13:96622366|96651561	ENSG00000102595.14	UGGT2	protein_coding
chr13:96636058|96651561	ENSG00000102595.14	UGGT2	protein_coding
chr13:96637493|96648389	ENSG00000102595.14	UGGT2	protein_coding
chr14:102368056|102372866	ENSG00000078304.15	PPP2R5C	protein_coding
chr14:102506573|102507010	ENSG00000197102.6	DYNC1H1	protein_coding
chr14:102659800|102661457	ENSG00000140153.13	WDR20	protein_coding
chr14:102661275|102676199	ENSG00000140153.13	WDR20	protein_coding
chr14:103470265|103478525	ENSG00000198752.5	CDC42BPB	protein_coding
chr14:105718844|105739231	ENSG00000185024.11	BRF1	protein_coding
chr14:106877368|106938644	ENSG00000187156.4	LINC00221	lincRNA
chr14:21698478|21702388	ENSG00000092199.13	HNRNPC	protein_coding
chr14:21825356|21829372	ENSG00000092201.5	SUPT16H	protein_coding
chr14:21870116|21871822	ENSG00000100888.8	CHD8	protein_coding
chr14:21971316|21972024	ENSG00000165819.7	METTL3	protein_coding
chr14:23378692|23380612	ENSG00000100461.13	RBM23	protein_coding
chr14:31139462|31144271	ENSG00000092108.16	SCFD1	protein_coding
chr14:31185130|31204064	ENSG00000092108.16	SCFD1	protein_coding
chr14:31346778|31349940	ENSG00000100473.11	COCH	protein_coding
chr14:31371742|31380368	ENSG00000196792.7	STRN3	protein_coding
chr14:31424826|31425448	ENSG00000196792.7	STRN3	protein_coding
chr14:31596991|31602881	ENSG00000092148.8	HECTD1	protein_coding
chr14:31596991|31641328	ENSG00000092148.8	HECTD1	protein_coding
chr14:32559708|32563592	ENSG00000100852.8	ARHGAP5	protein_coding
chr14:32559708|32586493	ENSG00000100852.8	ARHGAP5	protein_coding
chr14:33290608|33294021	ENSG00000151320.6	AKAP6	protein_coding
chr14:35044962|35078948	ENSG00000129515.14	SNX6	protein_coding
chr14:35055436|35078948	ENSG00000129515.14	SNX6	protein_coding
chr14:35438376|35441270	ENSG00000258704.1	RP11-85K15.2	processed_transcript
chr14:39648295|39648666	ENSG00000100941.4	PNN	protein_coding
chr14:39746138|39748741	ENSG00000150527.12,ENSG00000258941.2	CTAGE5,RP11-407N17.3	protein_coding,protein_coding
chr14:45587231|45599993	ENSG00000100442.6	FKBP3	protein_coding
chr14:50292585|50298079	ENSG00000165525.13	NEMF	protein_coding
chr14:50616726|50616948	ENSG00000100485.7	SOS2	protein_coding
chr14:50616726|50619891	ENSG00000100485.7	SOS2	protein_coding
chr14:52977958|53011089	ENSG00000087301.4	TXNDC16	protein_coding
chr14:53003437|53011089	ENSG00000087301.4	TXNDC16	protein_coding
chr14:56078737|56086030	ENSG00000126777.13	KTN1	protein_coding
chr14:57696452|57714430	ENSG00000070367.11	EXOC5	protein_coding
chr14:58785260|58796887	ENSG00000032219.14	ARID4A	protein_coding
chr14:64065474|64066691	ENSG00000140006.7	WDR89	protein_coding
chr14:64465632|64483349	ENSG00000054654.11	SYNE2	protein_coding
chr14:64465632|64489581	ENSG00000054654.11	SYNE2	protein_coding
chr14:64988205|64990120	ENSG00000126804.9	ZBTB1	protein_coding
chr14:67431908|67525503	ENSG00000171723.11	GPHN	protein_coding
chr14:67736418|67770316	ENSG00000072415.4	MPP5	protein_coding
chr14:70633356|70635201	ENSG00000100678.14	SLC8A3	protein_coding
chr14:73459851|73460065	ENSG00000165861.9	ZFYVE1	protein_coding
chr14:73614503|73614802	ENSG00000080815.14	PSEN1	protein_coding
chr14:73614503|73614814	ENSG00000080815.14	PSEN1	protein_coding
chr14:73614503|73640415	ENSG00000080815.14	PSEN1	protein_coding
chr14:75576388|75577074	ENSG00000119638.8	NEK9	protein_coding
chr14:76184204|76187046	ENSG00000119685.15	TTLL5	protein_coding
chr14:79423585|79454484	ENSG00000021645.13	NRXN3	protein_coding
chr14:81297487|81307112	ENSG00000100629.12	CEP128	protein_coding
chr14:81362062|81372425	ENSG00000100629.12	CEP128	protein_coding
chr14:88883055|88899556	ENSG00000042317.12	SPATA7	protein_coding
chr14:89093182|89110855	ENSG00000165521.11	EML5	protein_coding
chr14:89123720|89131833	ENSG00000165521.11	EML5	protein_coding
chr14:89123720|89163296	ENSG00000165521.11	EML5	protein_coding
chr14:89148234|89163296	ENSG00000165521.11	EML5	protein_coding
chr14:89148234|89168976	ENSG00000165521.11	EML5	protein_coding
chr14:89178615|89181539	ENSG00000165521.11	EML5	protein_coding
chr14:89178615|89212627	ENSG00000165521.11	EML5	protein_coding
chr14:89178615|89221015	ENSG00000165521.11	EML5	protein_coding
chr14:89192885|89212627	ENSG00000165521.11	EML5	protein_coding
chr14:89192885|89221015	ENSG00000165521.11	EML5	protein_coding
chr14:89202708|89221015	ENSG00000165521.11	EML5	protein_coding
chr14:89212529|89221015	ENSG00000165521.11	EML5	protein_coding
chr14:89220856|89221015	ENSG00000165521.11	EML5	protein_coding
chr14:89319315|89327676	ENSG00000165533.14	TTC8	protein_coding
chr14:90397885|90398971	ENSG00000259053.1,ENSG00000140025.11	RP11-33N16.3,EFCAB11	processed_transcript,protein_coding
chr14:91409422|91467503	ENSG00000100784.5	RPS6KA5	protein_coding
chr14:91444650|91467503	ENSG00000100784.5	RPS6KA5	protein_coding
chr14:91947920|91957146	ENSG00000100796.13	SMEK1	protein_coding
chr14:92469763|92474196	ENSG00000100815.8	TRIP11	protein_coding
chr14:93760204|93762503	ENSG00000011114.10	BTBD7	protein_coding
chr14:93934017|93954101	ENSG00000133958.9	UNC79	protein_coding
chr14:93934017|93963632	ENSG00000133958.9	UNC79	protein_coding
chr14:97299804|97327072	ENSG00000100749.3	VRK1	protein_coding
chr14:99924616|99932150	ENSG00000183576.8	SETD3	protein_coding
chr15:101104897|101105470	ENSG00000140471.12	LINS	protein_coding
chr15:25650608|25657118	ENSG00000114062.13	UBE3A	protein_coding
chr15:25650608|25660989	ENSG00000114062.13	UBE3A	protein_coding
chr15:30053342|30065560	ENSG00000104067.12	TJP1	protein_coding
chr15:33445249|33447246	ENSG00000248905.4	FMN1	protein_coding
chr15:40920268|40943017	ENSG00000137812.15,ENSG00000259254.1	CASC5,CTD-2339L15.3	protein_coding,sense_intronic
chr15:41648237|41669502	ENSG00000137804.8	NUSAP1	protein_coding
chr15:41961026|41962156	ENSG00000174197.12	MGA	protein_coding
chr15:41988273|41991357	ENSG00000174197.12	MGA	protein_coding
chr15:41988273|42005694	ENSG00000174197.12	MGA	protein_coding
chr15:42553156|42560230	ENSG00000103978.11	TMEM87A	protein_coding
chr15:43102812|43132631	ENSG00000128881.12	TTBK2	protein_coding
chr15:43120126|43132631	ENSG00000128881.12	TTBK2	protein_coding
chr15:44624186|44630515	ENSG00000166734.14	CASC4	protein_coding
chr15:44907561|44912601	ENSG00000104133.10	SPG11	protein_coding
chr15:45467417|45470504	ENSG00000138606.15	SHF	protein_coding
chr15:49528048|49531564	ENSG00000156958.10	GALK2	protein_coding
chr15:50592986|50593565	ENSG00000104064.12	GABPB1	protein_coding
chr15:56434976|56436681	ENSG00000181827.10	RFX7	protein_coding
chr15:56665639|56704634	ENSG00000151575.10	TEX9	protein_coding
chr15:56680670|56687032	ENSG00000151575.10	TEX9	protein_coding
chr15:56686363|56687032	ENSG00000151575.10	TEX9	protein_coding
chr15:57523350|57526305	ENSG00000140262.13	TCF12	protein_coding
chr15:59204762|59209198	ENSG00000137776.12	SLTM	protein_coding
chr15:59323003|59323901	ENSG00000157450.11	RNF111	protein_coding
chr15:59963382|59972507	ENSG00000140299.7,ENSG00000227161.1	BNIP2,AC092755.4	protein_coding,sense_overlapping
chr15:62283199|62327251	ENSG00000129003.11	VPS13C	protein_coding
chr15:62299507|62306191	ENSG00000129003.11	VPS13C	protein_coding
chr15:63824846|63855207	ENSG00000140455.12	USP3	protein_coding
chr15:63988323|64008672	ENSG00000103657.9	HERC1	protein_coding
chr15:64791492|64792365	ENSG00000180357.5	ZNF609	protein_coding
chr15:65266940|65275931	ENSG00000090487.6	SPG21	protein_coding
chr15:65471272|65472542	ENSG00000166855.5	CLPX	protein_coding
chr15:66828271|66839043	ENSG00000174442.7	ZWILCH	protein_coding
chr15:67524152|67529158	ENSG00000103591.8	AAGAB	protein_coding
chr15:72300167|72320134	ENSG00000066933.11	MYO9A	protein_coding
chr15:72338065|72338975	ENSG00000066933.11	MYO9A	protein_coding
chr15:75219107|75221573	ENSG00000178741.7	COX5A	protein_coding
chr15:76146727|76165909	ENSG00000140367.7	UBE2Q2	protein_coding
chr15:76146727|76175765	ENSG00000140367.7	UBE2Q2	protein_coding
chr15:76152219|76165909	ENSG00000140367.7	UBE2Q2	protein_coding
chr15:76566753|76588078	ENSG00000140374.11	ETFA	protein_coding
chr15:79748440|79761487	ENSG00000169330.4	KIAA1024	protein_coding
chr15:80390758|80415142	ENSG00000086666.14	ZFAND6	protein_coding
chr15:80412670|80415142	ENSG00000086666.14	ZFAND6	protein_coding
chr15:83357488|83358205	ENSG00000103723.8	AP3B2	protein_coding
chr15:83819967|83832827	ENSG00000166503.4	HDGFRP3	protein_coding
chr15:85081763|85098301	ENSG00000189136.4	UBE2Q2P1	pseudogene
chr15:85223944|85234875	ENSG00000140612.9	SEC11A	protein_coding
chr15:85607601|85610435	ENSG00000073417.10	PDE8A	protein_coding
chr15:85656608|85669605	ENSG00000073417.10	PDE8A	protein_coding
chr15:85657104|85658718	ENSG00000073417.10	PDE8A	protein_coding
chr15:85657104|85664245	ENSG00000073417.10	PDE8A	protein_coding
chr15:89656956|89659752	ENSG00000140526.12	ABHD2	protein_coding
chr15:90414707|90432372	ENSG00000212420.1,ENSG00000250021.3,ENSG00000157823.12,ENSG00000264796.1	RNU6-1111P,C15orf38-AP3S2,AP3S2,MIR5009	snRNA,protein_coding,protein_coding,miRNA
chr15:90760671|90764997	ENSG00000185033.10	SEMA4B	protein_coding
chr15:91256398|91258273	ENSG00000259736.1	RP11-387D10.2	antisense
chr15:93467551|93472321	ENSG00000173575.14	CHD2	protein_coding
chr15:93540187|93541851	ENSG00000173575.14	CHD2	protein_coding
chr15:93540187|93545547	ENSG00000173575.14	CHD2	protein_coding
chr15:99250791|99251336	ENSG00000140443.9	IGF1R	protein_coding
chr16:11114050|11220003	ENSG00000229917.2,ENSG00000038532.10	AC007014.1,CLEC16A	pseudogene,protein_coding
chr16:11940358|11941663	ENSG00000171490.8	RSL1D1	protein_coding
chr16:14028049|14029600	ENSG00000175595.10	ERCC4	protein_coding
chr16:148143|150507	ENSG00000103148.11	NPRL3	protein_coding
chr16:15091610|15092262	ENSG00000179889.14	PDXDC1	protein_coding
chr16:17352845|17353355	ENSG00000103489.7	XYLT1	protein_coding
chr16:1859239|1859834	ENSG00000063854.8	HAGH	protein_coding
chr16:18809247|18810156	ENSG00000260342.2,ENSG00000170540.10	RP11-1035H13.3,ARL6IP1	protein_coding,protein_coding
chr16:18852887|18856973	ENSG00000157106.12	SMG1	protein_coding
chr16:19627436|19628130	ENSG00000103544.10	C16orf62	protein_coding
chr16:19627436|19659204	ENSG00000103544.10	C16orf62	protein_coding
chr16:19717914|19722762	ENSG00000103550.9	KNOP1	protein_coding
chr16:29906580|29907181	ENSG00000174938.10	SEZ6L2	protein_coding
chr16:29917109|29917448	ENSG00000174939.6	ASPHD1	protein_coding
chr16:30740287|30740893	ENSG00000080603.12	SRCAP	protein_coding
chr16:31733947|31734674	ENSG00000197302.6	ZNF720	protein_coding
chr16:3900298|3901010	ENSG00000005339.8	CREBBP	protein_coding
chr16:4382216|4383520	ENSG00000126603.4	GLIS2	protein_coding
chr16:4516154|4519466	ENSG00000153406.9	NMRAL1	protein_coding
chr16:46708226|46711310	ENSG00000069329.11	VPS35	protein_coding
chr16:47531310|47549512	ENSG00000222268.1,ENSG00000102893.11	RNA5SP425,PHKB	rRNA,protein_coding
chr16:47531310|47581459	ENSG00000262038.1,ENSG00000222268.1,ENSG00000102893.11	RP11-177N22.3,RNA5SP425,PHKB	sense_intronic,rRNA,protein_coding
chr16:49557535|49559405	ENSG00000102935.7	ZNF423	protein_coding
chr16:53175091|53191453	ENSG00000177200.11	CHD9	protein_coding
chr16:53288350|53308214	ENSG00000177200.11	CHD9	protein_coding
chr16:53289512|53308214	ENSG00000177200.11	CHD9	protein_coding
chr16:53472928|53481018	ENSG00000103479.10	RBL2	protein_coding
chr16:53907698|53922863	ENSG00000140718.14	FTO	protein_coding
chr16:53967897|53971206	ENSG00000140718.14	FTO	protein_coding
chr16:55703477|55706087	ENSG00000103546.14	SLC6A2	protein_coding
chr16:55727922|55734218	ENSG00000103546.14	SLC6A2	protein_coding
chr16:66642212|66643906	ENSG00000140931.15	CMTM3	protein_coding
chr16:66764015|66766408	ENSG00000135720.8	DYNC1LI2	protein_coding
chr16:67070542|67116211	ENSG00000067955.9	CBFB	protein_coding
chr16:67070542|67116242	ENSG00000067955.9	CBFB	protein_coding
chr16:67644727|67646024	ENSG00000102974.10	CTCF	protein_coding
chr16:67662273|67663436	ENSG00000102974.10	CTCF	protein_coding
chr16:68155890|68157024	ENSG00000261864.1,ENSG00000072736.14	RP11-67A1.2,NFATC3	processed_transcript,protein_coding
chr16:68155890|68160513	ENSG00000261864.1,ENSG00000072736.14	RP11-67A1.2,NFATC3	processed_transcript,protein_coding
chr16:68155890|68225678	ENSG00000261864.1,ENSG00000212445.1,ENSG00000072736.14	RP11-67A1.2,SNORA48,NFATC3	processed_transcript,snoRNA,protein_coding
chr16:68893787|68914533	ENSG00000103047.3	TANGO6	protein_coding
chr16:69189774|69201088	ENSG00000141076.13	CIRH1A	protein_coding
chr16:69404386|69406258	ENSG00000132604.6	TERF2	protein_coding
chr16:69729039|69729282	ENSG00000102908.16	NFAT5	protein_coding
chr16:72122886|72124685	ENSG00000140830.4	TXNL4B	protein_coding
chr16:72845476|72845937	ENSG00000140836.10	ZFHX3	protein_coding
chr16:72984368|72994093	ENSG00000140836.10	ZFHX3	protein_coding
chr16:81385188|81411307	ENSG00000261609.3	GAN	protein_coding
chr16:85667520|85667738	ENSG00000131149.13	GSE1	protein_coding
chr16:88008654|88017865	ENSG00000172530.15	BANP	protein_coding
chr16:88052034|88071617	ENSG00000172530.15	BANP	protein_coding
chr16:88061089|88071617	ENSG00000172530.15	BANP	protein_coding
chr16:8952207|8953192	ENSG00000153048.6	CARHSP1	protein_coding
chr16:9009111|9011013	ENSG00000187555.10	USP7	protein_coding
chr17:11958206|11984847	ENSG00000065559.10	MAP2K4	protein_coding
chr17:11958206|11999011	ENSG00000266297.1,ENSG00000065559.10	MIR744,MAP2K4	miRNA,protein_coding
chr17:11958206|12016677	ENSG00000266297.1,ENSG00000065559.10	MIR744,MAP2K4	miRNA,protein_coding
chr17:11984673|12016677	ENSG00000266297.1,ENSG00000065559.10	MIR744,MAP2K4	miRNA,protein_coding
chr17:1264386|1265302	ENSG00000108953.12	YWHAE	protein_coding
chr17:16004564|16005119	ENSG00000141027.16	NCOR1	protein_coding
chr17:1746097|1747980	ENSG00000132383.7	RPA1	protein_coding
chr17:1746097|1756483	ENSG00000132383.7	RPA1	protein_coding
chr17:18768782|18769265	ENSG00000141127.10	PRPSAP2	protein_coding
chr17:18768782|18793190	ENSG00000141127.10	PRPSAP2	protein_coding
chr17:20107646|20109225	ENSG00000128487.12,ENSG00000263494.1	SPECC1,AC004702.2	protein_coding,lincRNA
chr17:26490569|26499644	ENSG00000087095.8	NLK	protein_coding
chr17:27248706|27254081	ENSG00000109118.9	PHF12	protein_coding
chr17:27613010|27614734	ENSG00000108256.4	NUFIP2	protein_coding
chr17:27778473|27778698	ENSG00000160551.5	TAOK1	protein_coding
chr17:27809215|27818883	ENSG00000160551.5	TAOK1	protein_coding
chr17:27809215|27838010	ENSG00000160551.5	TAOK1	protein_coding
chr17:28011581|28030080	ENSG00000141298.13	SSH2	protein_coding
chr17:28811232|28819771	ENSG00000108587.10	GOSR1	protein_coding
chr17:29061915|29086557	ENSG00000264538.2	SUZ12P	pseudogene
chr17:29483001|29490394	ENSG00000196712.12	NF1	protein_coding
chr17:29483001|29497015	ENSG00000196712.12	NF1	protein_coding
chr17:29483001|29509683	ENSG00000196712.12	NF1	protein_coding
chr17:29550462|29554624	ENSG00000196712.12	NF1	protein_coding
chr17:29654667|29685650	ENSG00000196712.12,ENSG00000263535.1	NF1,AK4P1	protein_coding,pseudogene
chr17:30267305|30300250	ENSG00000178691.6	SUZ12	protein_coding
chr17:35310186|35311207	ENSG00000108270.6	AATF	protein_coding
chr17:35936439|35945538	ENSG00000006114.11	SYNRG	protein_coding
chr17:40879653|40882936	ENSG00000108799.8	EZH1	protein_coding
chr17:4186093|4200109	ENSG00000132388.8	UBE2G1	protein_coding
chr17:4186093|4210418	ENSG00000132388.8	UBE2G1	protein_coding
chr17:46189393|46190763	ENSG00000002919.10	SNX11	protein_coding
chr17:47388674|47389404	ENSG00000198740.4	ZNF652	protein_coding
chr17:47388674|47390207	ENSG00000198740.4	ZNF652	protein_coding
chr17:48814321|48819092	ENSG00000108848.11	LUC7L3	protein_coding
chr17:49048068|49064598	ENSG00000008294.16	SPAG9	protein_coding
chr17:49067811|49075978	ENSG00000008294.16	SPAG9	protein_coding
chr17:49118862|49133843	ENSG00000008294.16	SPAG9	protein_coding
chr17:5364259|5365866	ENSG00000005100.8	DHX33	protein_coding
chr17:57274905|57275150	ENSG00000265303.1,ENSG00000068489.8	CTD-2510F5.6,PRR11	protein_coding,protein_coding
chr17:57430576|57430887	ENSG00000175155.4	YPEL2	protein_coding
chr17:57808782|57816308	ENSG00000062716.6	VMP1	protein_coding
chr17:57814814|57895134	ENSG00000267637.1,ENSG00000062716.6	RP11-619I22.1,VMP1	sense_intronic,protein_coding
chr17:58342773|58372162	ENSG00000170832.8	USP32	protein_coding
chr17:59821793|59857762	ENSG00000136492.4	BRIP1	protein_coding
chr17:59853762|59857762	ENSG00000136492.4	BRIP1	protein_coding
chr17:59853762|59886118	ENSG00000136492.4	BRIP1	protein_coding
chr17:59924462|59937268	ENSG00000136492.4	BRIP1	protein_coding
chr17:59996761|60002460	ENSG00000108506.7	INTS2	protein_coding
chr17:60061532|60062451	ENSG00000108510.5	MED13	protein_coding
chr17:60106902|60112969	ENSG00000108510.5	MED13	protein_coding
chr17:60111148|60112969	ENSG00000108510.5	MED13	protein_coding
chr17:60613531|60642498	ENSG00000264546.1,ENSG00000146872.13	RP11-464D20.6,TLK2	sense_intronic,protein_coding
chr17:62248460|62265775	ENSG00000136478.3	TEX2	protein_coding
chr17:62515439|62522318	ENSG00000258890.2	CEP95	protein_coding
chr17:63739186|63746842	ENSG00000154240.12	CEP112	protein_coding
chr17:64023619|64026141	ENSG00000154240.12	CEP112	protein_coding
chr17:65887960|65890281	ENSG00000171634.12	BPTF	protein_coding
chr17:65906993|65919106	ENSG00000171634.12	BPTF	protein_coding
chr17:65906993|65940488	ENSG00000171634.12	BPTF	protein_coding
chr17:65941525|65972074	ENSG00000171634.12	BPTF	protein_coding
chr17:74283273|74301022	ENSG00000129646.9	QRICH2	protein_coding
chr17:74308951|74309972	ENSG00000161542.12	PRPSAP1	protein_coding
chr17:75398141|75398785	ENSG00000184640.13	2021-09-09	protein_coding
chr17:76000251|76027923	ENSG00000078687.12	TNRC6C	protein_coding
chr17:77073512|77073946	ENSG00000167280.12	ENGASE	protein_coding
chr17:78022382|78024082	ENSG00000141519.10	CCDC40	protein_coding
chr17:78055345|78055857	ENSG00000141519.10	CCDC40	protein_coding
chr17:78865520|78867665	ENSG00000141564.9	RPTOR	protein_coding
chr17:80521230|80526077	ENSG00000141568.15	FOXK2	protein_coding
chr17:80521230|80529746	ENSG00000141568.15	FOXK2	protein_coding
chr17:80721841|80739597	ENSG00000141556.16	TBCD	protein_coding
chr17:80842021|80869665	ENSG00000141556.16	TBCD	protein_coding
chr17:80858527|80869665	ENSG00000141556.16	TBCD	protein_coding
chr18:12999420|13019205	ENSG00000101639.14	CEP192	protein_coding
chr18:12999420|13030607	ENSG00000101639.14	CEP192	protein_coding
chr18:19345733|19359646	ENSG00000264183.1,ENSG00000101752.7	AC091038.1,MIB1	miRNA,protein_coding
chr18:19345733|19399607	ENSG00000264183.1,ENSG00000101752.7,ENSG00000242971.2,ENSG00000199977.1	AC091038.1,MIB1,RN7SL233P,SNORA73	miRNA,protein_coding,misc_RNA,snoRNA
chr18:19371335|19383975	ENSG00000101752.7,ENSG00000242971.2	MIB1,RN7SL233P	protein_coding,misc_RNA
chr18:20569184|20581692	ENSG00000101773.12	RBBP8	protein_coding
chr18:21644104|21649235	ENSG00000168234.8	TTC39C	protein_coding
chr18:21644104|21663045	ENSG00000168234.8	TTC39C	protein_coding
chr18:29218607|29246335	ENSG00000118276.7	B4GALT6	protein_coding
chr18:29477749|29497630	ENSG00000153339.9	TRAPPC8	protein_coding
chr18:29691717|29704808	ENSG00000134758.9,ENSG00000263917.1	RNF138,RP11-53I6.2	protein_coding,processed_transcript
chr18:33606863|33613800	ENSG00000141425.13	RPRD1A	protein_coding
chr18:39607407|39629569	ENSG00000078142.7	PIK3C3	protein_coding
chr18:39623697|39629569	ENSG00000078142.7	PIK3C3	protein_coding
chr18:44526020|44526886	ENSG00000167216.12	KATNAL2	protein_coding
chr18:45391430|45396935	ENSG00000175387.11	SMAD2	protein_coding
chr18:45391430|45423180	ENSG00000175387.11,ENSG00000269365.1	SMAD2,RP11-380M21.4	protein_coding,sense_intronic
chr18:46858234|46906128	ENSG00000141627.9	DYM	protein_coding
chr18:48444480|48458730	ENSG00000082212.7	ME2	protein_coding
chr18:48444480|48466756	ENSG00000082212.7	ME2	protein_coding
chr18:51686135|51731527	ENSG00000134046.7	MBD2	protein_coding
chr18:51797730|51800460	ENSG00000101751.6	POLI	protein_coding
chr18:51804073|51813781	ENSG00000101751.6	POLI	protein_coding
chr18:52937062|52946887	ENSG00000196628.9	TCF4	protein_coding
chr18:53017590|53018234	ENSG00000196628.9	TCF4	protein_coding
chr18:54423814|54426184	ENSG00000091157.9	WDR7	protein_coding
chr18:56585503|56587865	ENSG00000074657.9	ZNF532	protein_coding
chr18:56598878|56621031	ENSG00000074657.9	ZNF532	protein_coding
chr18:56601665|56621031	ENSG00000074657.9	ZNF532	protein_coding
chr18:60206914|60217693	ENSG00000141664.5	ZCCHC2	protein_coding
chr18:60948120|60948447	ENSG00000171791.10	BCL2	protein_coding
chr18:68193301|68199023	NA	NA	NA
chr18:68193301|68245227	NA	NA	NA
chr18:68193301|68256030	NA	NA	NA
chr18:72342923|72353078	ENSG00000215421.5	ZNF407	protein_coding
chr18:74561482|74563895	ENSG00000130856.11	ZNF236	protein_coding
chr18:74561482|74593468	ENSG00000130856.11	ZNF236	protein_coding
chr18:76856476|76886375	ENSG00000267655.1,ENSG00000166377.15	CTD-2286N8.2,ATP9B	sense_intronic,protein_coding
chr18:76856476|76914555	ENSG00000267655.1,ENSG00000166377.15	CTD-2286N8.2,ATP9B	sense_intronic,protein_coding
chr18:76856476|76936907	ENSG00000267655.1,ENSG00000166377.15	CTD-2286N8.2,ATP9B	sense_intronic,protein_coding
chr18:76953183|76974038	ENSG00000166377.15	ATP9B	protein_coding
chr18:9182380|9221997	ENSG00000265257.1,ENSG00000101745.11	RP11-21J18.1,ANKRD12	processed_transcript,protein_coding
chr18:9195549|9221997	ENSG00000265257.1,ENSG00000101745.11	RP11-21J18.1,ANKRD12	processed_transcript,protein_coding
chr18:9204474|9221997	ENSG00000265257.1,ENSG00000101745.11	RP11-21J18.1,ANKRD12	processed_transcript,protein_coding
chr18:9208655|9221997	ENSG00000265257.1,ENSG00000101745.11	RP11-21J18.1,ANKRD12	processed_transcript,protein_coding
chr18:9524592|9525849	ENSG00000017797.7	RALBP1	protein_coding
chr18:9583115|9595100	ENSG00000154845.11	PPP4R1	protein_coding
chr18:9583115|9595151	ENSG00000154845.11	PPP4R1	protein_coding
chr18:9931807|9937063	ENSG00000101558.9	VAPA	protein_coding
chr18:9931807|9950565	ENSG00000101558.9	VAPA	protein_coding
chr19:10274002|10288043	ENSG00000130816.10	DNMT1	protein_coding
chr19:11289021|11289396	ENSG00000197256.6	KANK2	protein_coding
chr19:11567925|11577642	ENSG00000267477.1,ENSG00000196361.5	CTC-398G3.6,ELAVL3	protein_coding,protein_coding
chr19:1271328|1272050	ENSG00000099622.9	CIRBP	protein_coding
chr19:13039156|13039661	ENSG00000179115.6	FARSA	protein_coding
chr19:17387304|17387718	ENSG00000269307.1,ENSG00000105393.11	CTD-2278I10.6,BABAM1	protein_coding,protein_coding
chr19:18648411|18649246	ENSG00000105701.11	FKBP8	protein_coding
chr19:18650181|18650530	ENSG00000105701.11	FKBP8	protein_coding
chr19:21216262|21216990	ENSG00000118620.8	ZNF430	protein_coding
chr19:21349138|21350469	ENSG00000196705.4	ZNF431	protein_coding
chr19:21587931|21588658	ENSG00000269237.1,ENSG00000196268.7	CTD-2561J22.3,ZNF493	protein_coding,protein_coding
chr19:22836109|22836817	ENSG00000229676.2	ZNF492	protein_coding
chr19:23316882|23318845	ENSG00000183850.9	ZNF730	protein_coding
chr19:23541232|23545527	ENSG00000167232.9	ZNF91	protein_coding
chr19:23541232|23557566	ENSG00000167232.9	ZNF91	protein_coding
chr19:23556544|23557566	ENSG00000167232.9	ZNF91	protein_coding
chr19:23844916|23845960	ENSG00000197372.5	ZNF675	protein_coding
chr19:24014399|24016323	ENSG00000233836.3	RP11-255H23.2	pseudogene
chr19:30462100|30503438	ENSG00000105176.13	URI1	protein_coding
chr19:30476130|30477324	ENSG00000105176.13	URI1	protein_coding
chr19:30476130|30503438	ENSG00000105176.13	URI1	protein_coding
chr19:30476130|30509866	ENSG00000105176.13	URI1	protein_coding
chr19:31025754|31040421	ENSG00000198597.4	ZNF536	protein_coding
chr19:31038850|31040421	ENSG00000198597.4	ZNF536	protein_coding
chr19:3425104|3449137	ENSG00000141905.13	NFIC	protein_coding
chr19:34921481|34925873	ENSG00000126261.8	UBA2	protein_coding
chr19:34922766|34929671	ENSG00000126261.8	UBA2	protein_coding
chr19:34922766|34955036	ENSG00000126261.8	UBA2	protein_coding
chr19:34922766|34957919	ENSG00000126261.8	UBA2	protein_coding
chr19:34942886|34955036	ENSG00000126261.8	UBA2	protein_coding
chr19:34942886|34957919	ENSG00000126261.8	UBA2	protein_coding
chr19:3660964|3661999	ENSG00000186111.4	PIP5K1C	protein_coding
chr19:38631824|38633350	ENSG00000105738.6	SIPA1L3	protein_coding
chr19:3902485|3905653	ENSG00000167654.13	ATCAY	protein_coding
chr19:41089304|41089623	ENSG00000160410.10	SHKBP1	protein_coding
chr19:45766371|45766625	ENSG00000007047.10	MARK4	protein_coding
chr19:45781181|45783992	ENSG00000007047.10	MARK4	protein_coding
chr19:47421745|47425613	ENSG00000160007.13	ARHGAP35	protein_coding
chr19:47421745|47440665	ENSG00000160007.13	ARHGAP35	protein_coding
chr19:47767860|47768203	ENSG00000105321.8	CCDC9	protein_coding
chr19:47919909|47920607	ENSG00000105419.13	MEIS3	protein_coding
chr19:5047487|5082515	ENSG00000127663.10	KDM4B	protein_coding
chr19:50902108|50902741	ENSG00000062822.8	POLD1	protein_coding
chr19:52785364|52786666	ENSG00000196214.6	ZNF766	protein_coding
chr19:53883975|53887309	ENSG00000203326.5	ZNF525	protein_coding
chr19:53883975|53888280	ENSG00000203326.5	ZNF525	protein_coding
chr19:5604594|5604947	ENSG00000130254.7	SAFB2	protein_coding
chr19:57967021|57967550	ENSG00000178201.3,ENSG00000268163.1	VN1R1,AC004076.9	protein_coding,protein_coding
chr19:58287911|58291514	ENSG00000083828.11	ZNF586	protein_coding
chr19:58904343|58904854	ENSG00000083845.4	RPS5	protein_coding
chr19:8520289|8528570	ENSG00000099783.7	HNRNPM	protein_coding
chr1:101372408|101387397	ENSG00000162695.7	SLC30A7	protein_coding
chr1:104108057|104118162	ENSG00000236085.1,ENSG00000240038.2	ACTG1P4,AMY2B	pseudogene,protein_coding
chr1:108690901|108703915	ENSG00000085491.11	SLC25A24	protein_coding
chr1:113124614|113140708	ENSG00000007341.14	ST7L	protein_coding
chr1:113196220|113202401	ENSG00000116489.8	CAPZA1	protein_coding
chr1:115005726|115007010	ENSG00000197323.6	TRIM33	protein_coding
chr1:1158624|1159348	ENSG00000078808.12	SDF4	protein_coding
chr1:117944808|117948267	ENSG00000198162.8	MAN1A2	protein_coding
chr1:117944808|117957453	ENSG00000198162.8	MAN1A2	protein_coding
chr1:117944808|117963271	ENSG00000198162.8	MAN1A2	protein_coding
chr1:117944808|117984947	ENSG00000198162.8	MAN1A2	protein_coding
chr1:117944808|118009049	ENSG00000198162.8	MAN1A2	protein_coding
chr1:12638746|12640694	ENSG00000162496.4	DHRS3	protein_coding
chr1:144994591|145021167	ENSG00000178104.15	PDE4DIP	protein_coding
chr1:146724278|146731572	ENSG00000273071.1,ENSG00000131778.13	RP11-337C18.10,CHD1L	processed_transcript,protein_coding
chr1:146747017|146757164	ENSG00000131778.13	CHD1L	protein_coding
chr1:149931603|149936274	ENSG00000163113.10	OTUD7B	protein_coding
chr1:149936147|149937803	ENSG00000163113.10	OTUD7B	protein_coding
chr1:150413399|150418877	ENSG00000163125.11	RPRD2	protein_coding
chr1:151139410|151139890	ENSG00000163156.7	SCNM1	protein_coding
chr1:151611364|151611595	ENSG00000143376.8	SNX27	protein_coding
chr1:151611364|151641111	ENSG00000143376.8	SNX27	protein_coding
chr1:151630711|151641111	ENSG00000143376.8	SNX27	protein_coding
chr1:154145384|154145677	ENSG00000143549.15	TPM3	protein_coding
chr1:154223517|154224129	ENSG00000143569.14	UBAP2L	protein_coding
chr1:155408118|155408859	ENSG00000116539.6	ASH1L	protein_coding
chr1:155408118|155429689	ENSG00000116539.6	ASH1L	protein_coding
chr1:155644801|155649303	ENSG00000163374.15	YY1AP1	protein_coding
chr1:155646339|155649303	ENSG00000163374.15	YY1AP1	protein_coding
chr1:155691308|155695810	ENSG00000132676.11,ENSG00000125459.10,ENSG00000203761.4	DAP3,MSTO1,MSTO2P	protein_coding,protein_coding,pseudogene
chr1:155695173|155695810	ENSG00000132676.11,ENSG00000125459.10,ENSG00000203761.4	DAP3,MSTO1,MSTO2P	protein_coding,protein_coding,pseudogene
chr1:155823067|155823597	ENSG00000116580.14	GON4L	protein_coding
chr1:155874102|155874595	ENSG00000143622.6	RIT1	protein_coding
chr1:155891166|155891709	ENSG00000132680.6	KIAA0907	protein_coding
chr1:155984752|155988159	ENSG00000163479.9	SSR2	protein_coding
chr1:156286957|156287338	ENSG00000163468.10	CCT3	protein_coding
chr1:156303338|156304709	ENSG00000163468.10	CCT3	protein_coding
chr1:156921365|156925591	ENSG00000132694.14	ARHGEF11	protein_coding
chr1:160293221|160302347	ENSG00000122218.10,ENSG00000202078.1	COPA,Y_RNA	protein_coding,misc_RNA
chr1:16199311|16203173	ENSG00000065526.6	SPEN	protein_coding
chr1:163122340|163138158	ENSG00000143248.8	RGS5	protein_coding
chr1:167734820|167745403	ENSG00000197965.7	MPZL1	protein_coding
chr1:167935867|167944253	ENSG00000143164.11	DCAF6	protein_coding
chr1:169947226|170001116	ENSG00000203260.2,ENSG00000075945.8	AL356475.1,KIFAP3	pseudogene,protein_coding
chr1:172109620|172113577	ENSG00000230630.1	DNM3OS	antisense
chr1:172520652|172526934	ENSG00000094975.9	SUCO	protein_coding
chr1:172520652|172548407	ENSG00000094975.9	SUCO	protein_coding
chr1:172520652|172560211	ENSG00000094975.9	SUCO	protein_coding
chr1:1735858|1737977	ENSG00000078369.13	GNB1	protein_coding
chr1:1735858|1749314	ENSG00000078369.13	GNB1	protein_coding
chr1:1735858|1770677	ENSG00000078369.13	GNB1	protein_coding
chr1:1747195|1756938	ENSG00000078369.13	GNB1	protein_coding
chr1:1747195|1770677	ENSG00000078369.13	GNB1	protein_coding
chr1:1756836|1770677	ENSG00000078369.13	GNB1	protein_coding
chr1:175956079|175958615	ENSG00000143207.15	RFWD2	protein_coding
chr1:175956079|176015460	ENSG00000143207.15	RFWD2	protein_coding
chr1:175996708|176015460	ENSG00000143207.15	RFWD2	protein_coding
chr1:176012322|176015460	ENSG00000143207.15	RFWD2	protein_coding
chr1:176050288|176105683	ENSG00000143207.15	RFWD2	protein_coding
chr1:176118142|176153828	ENSG00000143207.15	RFWD2	protein_coding
chr1:179100446|179102509	ENSG00000143322.15	ABL2	protein_coding
chr1:179774763|179777023	ENSG00000143340.6	FAM163A	protein_coding
chr1:179955304|179966310	ENSG00000135837.11	CEP350	protein_coding
chr1:179955304|179975702	ENSG00000135837.11	CEP350	protein_coding
chr1:179972309|179975702	ENSG00000135837.11	CEP350	protein_coding
chr1:180366651|180382606	ENSG00000135847.5	ACBD6	protein_coding
chr1:180366651|180399397	ENSG00000135847.5	ACBD6	protein_coding
chr1:180953813|180962561	ENSG00000135823.9	STX6	protein_coding
chr1:180953813|180974599	ENSG00000135823.9	STX6	protein_coding
chr1:184446599|184588764	ENSG00000116667.8,ENSG00000232036.2	C1orf21,GS1-115G20.2	protein_coding,pseudogene
chr1:185183639|185200840	ENSG00000116668.8	SWT1	protein_coding
chr1:186359843|186360923	ENSG00000157181.10	C1orf27	protein_coding
chr1:186375215|186388209	ENSG00000157181.10	C1orf27	protein_coding
chr1:196392180|196398887	ENSG00000162687.12	KCNT2	protein_coding
chr1:200729967|200730226	ENSG00000118200.10	CAMSAP2	protein_coding
chr1:200729967|200784772	ENSG00000118200.10	CAMSAP2	protein_coding
chr1:201821232|201828122	ENSG00000198700.5	IPO9	protein_coding
chr1:205585606|205593019	ENSG00000158711.9	ELK4	protein_coding
chr1:208315674|208391347	ENSG00000076356.6	PLXNA2	protein_coding
chr1:208383625|208391347	ENSG00000076356.6	PLXNA2	protein_coding
chr1:210186978|210194599	ENSG00000143469.12	SYT14	protein_coding
chr1:21076216|21100103	ENSG00000127483.13	HP1BP3	protein_coding
chr1:21083659|21100103	ENSG00000127483.13	HP1BP3	protein_coding
chr1:21083659|21103243	ENSG00000127483.13	HP1BP3	protein_coding
chr1:21083659|21107033	ENSG00000127483.13	HP1BP3	protein_coding
chr1:21097423|21100103	ENSG00000127483.13	HP1BP3	protein_coding
chr1:21102217|21102498	ENSG00000127483.13	HP1BP3	protein_coding
chr1:211952260|211966532	ENSG00000241395.2,ENSG00000123684.8	RN7SL344P,LPGAT1	misc_RNA,protein_coding
chr1:212218002|212220759	ENSG00000143476.13	DTL	protein_coding
chr1:21295967|21307720	ENSG00000075151.15	EIF4G3	protein_coding
chr1:213037067|213058738	ENSG00000162769.8	FLVCR1	protein_coding
chr1:213251038|213290752	ENSG00000136643.7	RPS6KC1	protein_coding
chr1:213341201|213349835	ENSG00000136643.7	RPS6KC1	protein_coding
chr1:21377359|21415706	ENSG00000075151.15,ENSG00000236073.2	EIF4G3,RP11-487E1.2	protein_coding,pseudogene
chr1:21377359|21437876	ENSG00000075151.15,ENSG00000236073.2	EIF4G3,RP11-487E1.2	protein_coding,pseudogene
chr1:214089278|214139627	ENSG00000230461.4	PROX1-AS1	antisense
chr1:21415631|21437876	ENSG00000075151.15	EIF4G3	protein_coding
chr1:214169812|214185058	ENSG00000117707.11	PROX1	protein_coding
chr1:215759838|215768813	ENSG00000136636.8	KCTD3	protein_coding
chr1:216737561|216741440	ENSG00000196482.12	ESRRG	protein_coding
chr1:219366424|219392054	ENSG00000143353.7	LYPLAL1	protein_coding
chr1:219366424|219414650	ENSG00000143353.7	LYPLAL1	protein_coding
chr1:222897434|222898897	ENSG00000162819.7	BROX	protein_coding
chr1:224142179|224149975	NA	NA	NA
chr1:225140372|225156576	ENSG00000185842.10	DNAH14	protein_coding
chr1:225140372|225161855	ENSG00000185842.10	DNAH14	protein_coding
chr1:225140372|225195246	ENSG00000185842.10	DNAH14	protein_coding
chr1:225140372|225211567	ENSG00000185842.10	DNAH14	protein_coding
chr1:225266909|225284941	ENSG00000185842.10	DNAH14	protein_coding
chr1:225372993|225394922	ENSG00000185842.10	DNAH14	protein_coding
chr1:227327277|227335260	ENSG00000143776.14	CDC42BPA	protein_coding
chr1:227381487|227504947	ENSG00000236636.2,ENSG00000143776.14	RP11-211A18.1,CDC42BPA	pseudogene,protein_coding
chr1:229422233|229439747	ENSG00000168118.7	RAB4A	protein_coding
chr1:230798887|230810870	ENSG00000135775.9	COG2	protein_coding
chr1:231090079|231097049	ENSG00000143643.8	TTC13	protein_coding
chr1:231672959|231678357	ENSG00000270106.1,ENSG00000116918.9	TSNAX-DISC1,TSNAX	protein_coding,protein_coding
chr1:233190014|233193036	ENSG00000135749.14	PCNXL2	protein_coding
chr1:233225807|233231609	ENSG00000135749.14	PCNXL2	protein_coding
chr1:233270759|233344435	ENSG00000135749.14	PCNXL2	protein_coding
chr1:233313548|233344435	ENSG00000135749.14	PCNXL2	protein_coding
chr1:233334685|233372726	ENSG00000135749.14	PCNXL2	protein_coding
chr1:233334685|233388534	ENSG00000135749.14	PCNXL2	protein_coding
chr1:233353645|233363117	ENSG00000135749.14	PCNXL2	protein_coding
chr1:23356962|23377013	ENSG00000004487.11,ENSG00000263793.1	KDM1A,MIR3115	protein_coding,miRNA
chr1:23356962|23385660	ENSG00000004487.11,ENSG00000263793.1	KDM1A,MIR3115	protein_coding,miRNA
chr1:23397718|23398690	ENSG00000004487.11	KDM1A	protein_coding
chr1:236969444|236979843	ENSG00000116984.8	MTR	protein_coding
chr1:241094017|241100006	ENSG00000182901.11	RGS7	protein_coding
chr1:243433407|243589860	ENSG00000054282.11,ENSG00000265201.1	SDCCAG8,MIR4677	protein_coding,miRNA
chr1:243468015|243589860	ENSG00000054282.11,ENSG00000265201.1	SDCCAG8,MIR4677	protein_coding,miRNA
chr1:243480057|243589860	ENSG00000054282.11,ENSG00000265201.1	SDCCAG8,MIR4677	protein_coding,miRNA
chr1:243579004|243589860	ENSG00000054282.11	SDCCAG8	protein_coding
chr1:243675626|243736350	ENSG00000117020.12	AKT3	protein_coding
chr1:243708812|243736350	ENSG00000117020.12	AKT3	protein_coding
chr1:243708812|243859018	ENSG00000226766.1,ENSG00000117020.12	FABP7P1,AKT3	pseudogene,protein_coding
chr1:243776973|243859018	ENSG00000226766.1,ENSG00000117020.12	FABP7P1,AKT3	pseudogene,protein_coding
chr1:243800913|243859018	ENSG00000117020.12	AKT3	protein_coding
chr1:243809195|244006584	ENSG00000232184.1,ENSG00000117020.12,ENSG00000228939.1	RP11-370K11.1,AKT3,AKT3-IT1	sense_intronic,protein_coding,sense_intronic
chr1:243846499|244006584	ENSG00000232184.1,ENSG00000117020.12,ENSG00000228939.1	RP11-370K11.1,AKT3,AKT3-IT1	sense_intronic,protein_coding,sense_intronic
chr1:243858893|244006584	ENSG00000232184.1,ENSG00000117020.12,ENSG00000228939.1	RP11-370K11.1,AKT3,AKT3-IT1	sense_intronic,protein_coding,sense_intronic
chr1:245165423|245180628	ENSG00000203666.8	EFCAB2	protein_coding
chr1:247318868|247323115	ENSG00000196418.8	ZNF124	protein_coding
chr1:247319708|247323115	ENSG00000196418.8	ZNF124	protein_coding
chr1:247322308|247323115	ENSG00000196418.8	ZNF124	protein_coding
chr1:26772807|26774151	ENSG00000117682.12	DHDDS	protein_coding
chr1:27056142|27059283	ENSG00000117713.13	ARID1A	protein_coding
chr1:27269151|27269556	ENSG00000090273.9	NUDC	protein_coding
chr1:28362055|28384605	ENSG00000158161.11	EYA3	protein_coding
chr1:29068915|29070498	ENSG00000198492.10	YTHDF2	protein_coding
chr1:29474592|29481422	ENSG00000116350.11	SRSF4	protein_coding
chr1:31465237|31468067	ENSG00000134644.11	PUM1	protein_coding
chr1:31465237|31479949	ENSG00000134644.11	PUM1	protein_coding
chr1:31810022|31821821	ENSG00000121766.10	ZCCHC17	protein_coding
chr1:32381496|32385259	ENSG00000184007.13,ENSG00000269967.1	PTP4A2,RP11-84A19.4	protein_coding,lincRNA
chr1:32495899|32498935	ENSG00000121774.13	KHDRBS1	protein_coding
chr1:32495899|32510991	ENSG00000121774.13	KHDRBS1	protein_coding
chr1:33760538|33760906	ENSG00000160094.10	ZNF362	protein_coding
chr1:35824526|35827390	ENSG00000146463.7	ZMYM4	protein_coding
chr1:35846860|35854683	ENSG00000146463.7	ZMYM4	protein_coding
chr1:35846860|35855699	ENSG00000146463.7	ZMYM4	protein_coding
chr1:35936464|35944813	ENSG00000142687.13	KIAA0319L	protein_coding
chr1:35944567|35944813	ENSG00000142687.13	KIAA0319L	protein_coding
chr1:36826822|36828257	ENSG00000196182.6	STK40	protein_coding
chr1:40319642|40323089	ENSG00000043514.11	TRIT1	protein_coding
chr1:40529899|40530231	ENSG00000131236.12	CAP1	protein_coding
chr1:40654727|40668286	ENSG00000117000.8	RLF	protein_coding
chr1:40980187|40981590	ENSG00000164002.7	EXO5	protein_coding
chr1:41536267|41541123	ENSG00000010803.12	SCMH1	protein_coding
chr1:41578955|41608784	ENSG00000010803.12	SCMH1	protein_coding
chr1:44773982|44785416	ENSG00000117419.10	ERI3	protein_coding
chr1:44773982|44804994	ENSG00000252146.1,ENSG00000117419.10	AL390776.1,ERI3	miRNA,protein_coding
chr1:45223228|45223812	ENSG00000142945.8	KIF2C	protein_coding
chr1:46105882|46108171	ENSG00000159592.6	GPBP1L1	protein_coding
chr1:46124700|46126897	ENSG00000159592.6	GPBP1L1	protein_coding
chr1:46521467|46546422	ENSG00000117461.10	PIK3R3	protein_coding
chr1:47745913|47748131	ENSG00000123473.11	STIL	protein_coding
chr1:47834141|47840965	ENSG00000162368.9	CMPK1	protein_coding
chr1:48821342|48825442	ENSG00000132122.7	SPATA6	protein_coding
chr1:50607444|50610869	ENSG00000162374.12	ELAVL4	protein_coding
chr1:51868107|51874004	ENSG00000085832.12	EPS15	protein_coding
chr1:52959283|52975384	ENSG00000134744.9	ZCCHC11	protein_coding
chr1:52975268|52992045	ENSG00000134744.9	ZCCHC11	protein_coding
chr1:52981563|52992045	ENSG00000134744.9	ZCCHC11	protein_coding
chr1:59787208|59812070	ENSG00000172456.12	FGGY	protein_coding
chr1:62907159|62907970	ENSG00000162607.8	USP1	protein_coding
chr1:63269390|63286880	ENSG00000125703.10	ATG4C	protein_coding
chr1:64474977|64516388	ENSG00000185483.7	ROR1	protein_coding
chr1:65095038|65107652	ENSG00000158966.9	CACHD1	protein_coding
chr1:65234339|65255197	ENSG00000162437.10	RAVER2	protein_coding
chr1:65830318|65831879	ENSG00000116675.11	DNAJC6	protein_coding
chr1:67356837|67371058	ENSG00000152763.12	WDR78	protein_coding
chr1:67423742|67428843	ENSG00000198160.10	MIER1	protein_coding
chr1:70758071|70781249	ENSG00000118454.8	ANKRD13C	protein_coding
chr1:741179|745550	ENSG00000230092.3,ENSG00000240453.1	RP11-206L10.8,RP11-206L10.10	pseudogene,processed_transcript
chr1:78097535|78107340	ENSG00000036549.8	ZZZ3	protein_coding
chr1:78177432|78181553	ENSG00000077254.10	USP33	protein_coding
chr1:78324623|78332076	ENSG00000180488.10	FAM73A	protein_coding
chr1:7837220|7838229	ENSG00000049245.8	VAMP3	protein_coding
chr1:82302570|82372915	ENSG00000117114.15	LPHN2	protein_coding
chr1:84376848|84412965	ENSG00000137941.12	TTLL7	protein_coding
chr1:84644860|84680000	ENSG00000142875.15	PRKACB	protein_coding
chr1:8555123|8617582	ENSG00000142599.13,ENSG00000221083.1	RERE,SNORA77	protein_coding,snoRNA
chr1:8555123|8674745	ENSG00000142599.13,ENSG00000221083.1	RERE,SNORA77	protein_coding,snoRNA
chr1:8601273|8617582	ENSG00000142599.13	RERE	protein_coding
chr1:8601273|8674745	ENSG00000142599.13	RERE	protein_coding
chr1:8716032|8716500	ENSG00000142599.13	RERE	protein_coding
chr1:87181407|87190088	ENSG00000097033.10	SH3GLB1	protein_coding
chr1:89236035|89237562	ENSG00000065243.14	PKN2	protein_coding
chr1:89236035|89251896	ENSG00000065243.14	PKN2	protein_coding
chr1:91382197|91406866	ENSG00000122482.16	ZNF644	protein_coding
chr1:91403042|91406866	ENSG00000122482.16	ZNF644	protein_coding
chr1:91403042|91447927	ENSG00000122482.16	ZNF644	protein_coding
chr1:91808987|91818856	ENSG00000162669.11	HFM1	protein_coding
chr1:92798948|92846430	ENSG00000122484.8	RPAP2	protein_coding
chr1:93687166|93730458	ENSG00000122483.13	CCDC18	protein_coding
chr1:94341824|94343418	ENSG00000067334.9	DNTTIP2	protein_coding
chr1:97235259|97250810	ENSG00000117569.14	PTBP2	protein_coding
chr1:99156631|99167459	ENSG00000162627.12	SNX7	protein_coding
chr1:9991949|9994918	ENSG00000162441.7	LZIC	protein_coding
chr1:9991949|9995685	ENSG00000162441.7	LZIC	protein_coding
chr20:10536879|10541468	ENSG00000149346.10	SLX4IP	protein_coding
chr20:13539655|13568017	ENSG00000089123.11	TASP1	protein_coding
chr20:16351231|16362392	ENSG00000089177.13	KIF16B	protein_coding
chr20:16474936|16496309	ENSG00000089177.13	KIF16B	protein_coding
chr20:21306917|21338430	ENSG00000088930.6	XRN2	protein_coding
chr20:21306917|21349228	ENSG00000088930.6	XRN2	protein_coding
chr20:21319682|21324846	ENSG00000088930.6	XRN2	protein_coding
chr20:21321359|21327188	ENSG00000088930.6	XRN2	protein_coding
chr20:21346059|21349228	ENSG00000088930.6	XRN2	protein_coding
chr20:2928628|2945848	ENSG00000132670.16	PTPRA	protein_coding
chr20:2944918|2945848	ENSG00000132670.16	PTPRA	protein_coding
chr20:30954187|30956926	ENSG00000171456.12	ASXL1	protein_coding
chr20:30954187|30959677	ENSG00000171456.12	ASXL1	protein_coding
chr20:32207323|32211102	ENSG00000078699.17	CBFA2T2	protein_coding
chr20:32617575|32619410	ENSG00000125970.7	RALY	protein_coding
chr20:32659872|32666359	ENSG00000125970.7	RALY	protein_coding
chr20:33057853|33080402	ENSG00000078747.8	ITCH	protein_coding
chr20:33302394|33303169	ENSG00000198646.9	NCOA6	protein_coding
chr20:34302107|34313077	ENSG00000131051.16	RBM39	protein_coding
chr20:34304662|34313077	ENSG00000131051.16	RBM39	protein_coding
chr20:34309662|34313077	ENSG00000131051.16	RBM39	protein_coding
chr20:34317234|34320057	ENSG00000131051.16	RBM39	protein_coding
chr20:34446224|34459751	ENSG00000025293.11	PHF20	protein_coding
chr20:35695127|35696589	ENSG00000080839.7	RBL1	protein_coding
chr20:35812583|35812776	ENSG00000118705.12	RPN2	protein_coding
chr20:39721112|39729993	ENSG00000198900.5	TOP1	protein_coding
chr20:40141485|40162209	ENSG00000124177.10	CHD6	protein_coding
chr20:40161689|40179999	ENSG00000124177.10	CHD6	protein_coding
chr20:46252655|46262380	ENSG00000124151.14	NCOA3	protein_coding
chr20:47707279|47711500	ENSG00000124207.12	CSE1L	protein_coding
chr20:57014001|57016139	ENSG00000124164.11	VAPB	protein_coding
chr20:58342241|58349545	ENSG00000087495.12	PHACTR3	protein_coding
chr20:60572606|60589763	ENSG00000130699.12	TAF4	protein_coding
chr20:60714131|60716000	ENSG00000101182.10	PSMA7	protein_coding
chr20:62055530|62078190	ENSG00000075043.13	KCNQ2	protein_coding
chr21:17135210|17138460	ENSG00000155313.11	USP25	protein_coding
chr21:22782594|22804601	ENSG00000154654.10	NCAM2	protein_coding
chr21:29535921|29584670	ENSG00000236532.1	AL035610.2	lincRNA
chr21:29584559|29600797	ENSG00000236532.1	AL035610.2	lincRNA
chr21:30693542|30702014	ENSG00000156273.11	BACH1	protein_coding
chr21:33073308|33078670	ENSG00000156304.10	SCAF4	protein_coding
chr21:37619815|37620866	ENSG00000142197.8	DOPEY2	protein_coding
chr21:37711077|37717005	ENSG00000159256.8	MORC3	protein_coding
chr21:38126481|38139586	ENSG00000159267.10	HLCS	protein_coding
chr21:38480692|38501363	ENSG00000182670.9	TTC3	protein_coding
chr21:38480692|38519903	ENSG00000182670.9	TTC3	protein_coding
chr21:38792601|38794168	ENSG00000157540.15	DYRK1A	protein_coding
chr21:38792601|38802702	ENSG00000157540.15	DYRK1A	protein_coding
chr21:38792601|38845182	ENSG00000157540.15	DYRK1A	protein_coding
chr21:40578034|40584633	ENSG00000185658.9	BRWD1	protein_coding
chr21:40578034|40601362	ENSG00000185658.9,ENSG00000237373.1	BRWD1,BRWD1-IT1	protein_coding,sense_overlapping
chr21:46275125|46281186	ENSG00000183255.7	PTTG1IP	protein_coding
chr21:46548317|46554747	ENSG00000197381.11	ADARB1	protein_coding
chr21:47152589|47175366	ENSG00000183570.12	PCBP3	protein_coding
chr21:47768926|47769734	ENSG00000160299.12	PCNT	protein_coding
chr22:20800730|20825802	ENSG00000099910.12	KLHL22	protein_coding
chr22:21288067|21288532	ENSG00000099942.8	CRKL	protein_coding
chr22:22055265|22065197	ENSG00000100027.10	YPEL1	protein_coding
chr22:22153301|22162135	ENSG00000100030.10	MAPK1	protein_coding
chr22:22160139|22162135	ENSG00000100030.10	MAPK1	protein_coding
chr22:24698163|24709434	ENSG00000258555.2,ENSG00000100014.15	SPECC1L-ADORA2A,SPECC1L	protein_coding,protein_coding
chr22:24698163|24743144	ENSG00000258555.2,ENSG00000100014.15	SPECC1L-ADORA2A,SPECC1L	protein_coding,protein_coding
chr22:24698163|24765288	ENSG00000258555.2,ENSG00000100014.15	SPECC1L-ADORA2A,SPECC1L	protein_coding,protein_coding
chr22:26000344|26040632	ENSG00000100077.10	ADRBK2	protein_coding
chr22:26057543|26074882	ENSG00000100077.10	ADRBK2	protein_coding
chr22:26081137|26091181	ENSG00000100077.10	ADRBK2	protein_coding
chr22:28290543|28310335	ENSG00000180957.13	PITPNB	protein_coding
chr22:28306952|28310335	ENSG00000180957.13	PITPNB	protein_coding
chr22:28692186|28693840	ENSG00000100154.10	TTC28	protein_coding
chr22:28910745|28915308	ENSG00000100154.10	TTC28	protein_coding
chr22:32874968|32875262	ENSG00000100225.13	FBXO7	protein_coding
chr22:38890635|38897285	ENSG00000100201.14	DDX17	protein_coding
chr22:41738533|41739580	ENSG00000100403.10	ZC3H7B	protein_coding
chr22:42204879|42209826	ENSG00000100147.9	CCDC134	protein_coding
chr22:42605657|42611347	ENSG00000100207.14	TCF20	protein_coding
chr22:45574119|45574781	ENSG00000093000.14	NUP50	protein_coding
chr22:46085592|46098727	ENSG00000130638.11	ATXN10	protein_coding
chr22:46085592|46114373	ENSG00000130638.11	ATXN10	protein_coding
chr22:46085592|46136418	ENSG00000130638.11	ATXN10	protein_coding
chr22:46096162|46136418	ENSG00000130638.11	ATXN10	protein_coding
chr22:46125305|46136418	ENSG00000130638.11	ATXN10	protein_coding
chr22:46189425|46202902	ENSG00000130638.11	ATXN10	protein_coding
chr22:48081949|48082955	ENSG00000224271.1	RP11-191L9.4	lincRNA
chr22:50810449|50832564	ENSG00000100239.11	PPP6R2	protein_coding
chr2:100065798|100081447	ENSG00000135945.5	REV1	protein_coding
chr2:100078958|100081447	ENSG00000135945.5	REV1	protein_coding
chr2:106761646|106782539	ENSG00000115652.10	UXS1	protein_coding
chr2:106774514|106782539	ENSG00000115652.10	UXS1	protein_coding
chr2:10740979|10747437	ENSG00000115761.11	NOL10	protein_coding
chr2:10784446|10808849	ENSG00000115761.11	NOL10	protein_coding
chr2:109455641|109473426	ENSG00000163006.7	CCDC138	protein_coding
chr2:110321943|110350696	ENSG00000186522.10	2021-09-10	protein_coding
chr2:110342703|110350696	ENSG00000186522.10	2021-09-10	protein_coding
chr2:113057426|113082774	ENSG00000188177.9	ZC3H6	protein_coding
chr2:11426665|11428575	ENSG00000134318.9	ROCK2	protein_coding
chr2:120684174|120692534	ENSG00000088179.4	PTPN4	protein_coding
chr2:120684174|120702816	ENSG00000088179.4	PTPN4	protein_coding
chr2:120684174|120725548	ENSG00000088179.4	PTPN4	protein_coding
chr2:120720192|120725548	ENSG00000088179.4	PTPN4	protein_coding
chr2:120830754|120836157	ENSG00000115109.9	EPB41L5	protein_coding
chr2:120844747|120850852	ENSG00000115109.9	EPB41L5	protein_coding
chr2:120885264|120903865	ENSG00000115109.9	EPB41L5	protein_coding
chr2:120885264|120932576	ENSG00000115109.9	EPB41L5	protein_coding
chr2:120885264|120932580	ENSG00000115109.9	EPB41L5	protein_coding
chr2:122260743|122287901	ENSG00000074054.13	CLASP1	protein_coding
chr2:122514816|122519100	ENSG00000211460.7	TSN	protein_coding
chr2:128520636|128528578	ENSG00000136709.7	WDR33	protein_coding
chr2:128747138|128754065	ENSG00000136715.13	SAP130	protein_coding
chr2:128750761|128754065	ENSG00000136715.13	SAP130	protein_coding
chr2:135010666|135012215	ENSG00000152127.4	MGAT5	protein_coding
chr2:135010666|135028121	ENSG00000152127.4	MGAT5	protein_coding
chr2:135075100|135076310	ENSG00000152127.4	MGAT5	protein_coding
chr2:136432902|136437894	ENSG00000048991.12	R3HDM1	protein_coding
chr2:144966170|144969146	ENSG00000121964.10	GTDC1	protein_coding
chr2:148653870|148657467	ENSG00000121989.10	ACVR2A	protein_coding
chr2:148730308|148733544	ENSG00000115947.9	ORC4	protein_coding
chr2:148730308|148739650	ENSG00000115947.9	ORC4	protein_coding
chr2:153431650|153437563	ENSG00000157827.15	FMNL2	protein_coding
chr2:15601325|15618413	ENSG00000151779.8	NBAS	protein_coding
chr2:15629018|15651474	ENSG00000151779.8	NBAS	protein_coding
chr2:15691617|15698758	ENSG00000151779.8	NBAS	protein_coding
chr2:159857592|159867952	ENSG00000213189.4,ENSG00000115183.9	BTF3L4P2,TANC1	pseudogene,protein_coding
chr2:159992705|160007067	ENSG00000115183.9	TANC1	protein_coding
chr2:160025761|160027316	ENSG00000115183.9	TANC1	protein_coding
chr2:168920010|168931741	ENSG00000198648.6	STK39	protein_coding
chr2:168920010|168986268	ENSG00000198648.6	STK39	protein_coding
chr2:168986051|168997268	ENSG00000198648.6	STK39	protein_coding
chr2:169018297|169038600	ENSG00000198648.6	STK39	protein_coding
chr2:169547544|169574488	ENSG00000172292.10	CERS6	protein_coding
chr2:170387097|170401345	ENSG00000138399.13	FASTKD1	protein_coding
chr2:172193963|172196064	ENSG00000123600.14	METTL8	protein_coding
chr2:172305191|172314585	ENSG00000115827.9	DCAF17	protein_coding
chr2:172305191|172333460	ENSG00000115827.9	DCAF17	protein_coding
chr2:172782047|172809519	ENSG00000128708.8	HAT1	protein_coding
chr2:174819601|174820960	ENSG00000172845.9	SP3	protein_coding
chr2:175740516|175742856	ENSG00000128656.9	CHN1	protein_coding
chr2:175779786|175816930	ENSG00000128656.9	CHN1	protein_coding
chr2:176844538|176860374	ENSG00000144320.9	KIAA1715	protein_coding
chr2:177161588|177202305	ENSG00000128654.9	MTX2	protein_coding
chr2:178305693|178326746	ENSG00000018510.8	AGPS	protein_coding
chr2:17846770|17927218	ENSG00000163029.11	SMC6	protein_coding
chr2:179400459|179407088	ENSG00000270956.1,ENSG00000237298.4	RP11-65L3.4,TTN-AS1	antisense,antisense
chr2:1842921|1896059	ENSG00000186487.13	MYT1L	protein_coding
chr2:1890311|1896059	ENSG00000186487.13	MYT1L	protein_coding
chr2:190593386|190609514	ENSG00000151687.10	ANKAR	protein_coding
chr2:190656516|190682906	ENSG00000064933.12	PMS1	protein_coding
chr2:191523884|191537878	ENSG00000138386.12	NAB1	protein_coding
chr2:191765290|191789319	ENSG00000115419.8	GLS	protein_coding
chr2:1926040|1927035	ENSG00000186487.13	MYT1L	protein_coding
chr2:1926064|1927035	ENSG00000186487.13	MYT1L	protein_coding
chr2:197755552|197763093	ENSG00000197121.10	PGAP1	protein_coding
chr2:197777606|197786910	ENSG00000197121.10	PGAP1	protein_coding
chr2:197777606|197787849	ENSG00000197121.10	PGAP1	protein_coding
chr2:201721405|201721708	ENSG00000013441.11	CLK1	protein_coding
chr2:203329532|203332412	ENSG00000204217.8	BMPR2	protein_coding
chr2:203620261|203624076	ENSG00000138439.10	FAM117B	protein_coding
chr2:203817282|203820481	ENSG00000138380.13	CARF	protein_coding
chr2:204267299|204291992	ENSG00000138443.11	ABI2	protein_coding
chr2:20478344|20527139	ENSG00000055917.11	PUM2	protein_coding
chr2:20507739|20527139	ENSG00000055917.11	PUM2	protein_coding
chr2:206992521|206994966	ENSG00000023228.9	NDUFS1	protein_coding
chr2:207144264|207162097	ENSG00000204186.3	ZDBF2	protein_coding
chr2:207144264|207176300	ENSG00000204186.3	ZDBF2	protein_coding
chr2:208420352|208442379	ENSG00000118260.10	CREB1	protein_coding
chr2:208589524|208607066	ENSG00000163249.5	CCNYL1	protein_coding
chr2:208841375|208842310	ENSG00000178385.9	PLEKHM3	protein_coding
chr2:210962810|211019335	ENSG00000144445.11	KANSL1L	protein_coding
chr2:210968828|211020128	ENSG00000144445.11	KANSL1L	protein_coding
chr2:211018219|211019335	ENSG00000144445.11	KANSL1L	protein_coding
chr2:214174783|214215369	ENSG00000144451.14	SPAG16	protein_coding
chr2:214174783|214228869	ENSG00000144451.14	SPAG16	protein_coding
chr2:214174783|214239843	ENSG00000144451.14	SPAG16	protein_coding
chr2:215632206|215646233	ENSG00000138376.6	BARD1	protein_coding
chr2:215632206|215657169	ENSG00000138376.6	BARD1	protein_coding
chr2:215632206|215661841	ENSG00000138376.6	BARD1	protein_coding
chr2:215645284|215661841	ENSG00000138376.6	BARD1	protein_coding
chr2:223765392|223773868	ENSG00000123983.9	ACSL3	protein_coding
chr2:225400245|225422573	ENSG00000036257.8	CUL3	protein_coding
chr2:227729320|227732034	ENSG00000144468.12	RHBDD1	protein_coding
chr2:227729320|227779067	ENSG00000144468.12	RHBDD1	protein_coding
chr2:227771509|227779067	ENSG00000144468.12	RHBDD1	protein_coding
chr2:230723488|230725247	ENSG00000153827.9	TRIP12	protein_coding
chr2:230723488|230744844	ENSG00000153827.9	TRIP12	protein_coding
chr2:231940225|231951895	ENSG00000173692.8	PSMD1	protein_coding
chr2:238933983|238944581	ENSG00000184182.14,ENSG00000258984.1	UBE2F,UBE2F-SCLY	protein_coding,protein_coding
chr2:239090706|239093928	ENSG00000132323.4	ILKAP	protein_coding
chr2:24046128|24046439	ENSG00000119778.10	ATAD2B	protein_coding
chr2:240929491|240946787	ENSG00000130414.7	NDUFA10	protein_coding
chr2:24181171|24199945	ENSG00000173960.8	UBXN2A	protein_coding
chr2:24181171|24207701	ENSG00000173960.8	UBXN2A	protein_coding
chr2:24181171|24222780	ENSG00000173960.8	UBXN2A	protein_coding
chr2:24205766|24207701	ENSG00000173960.8	UBXN2A	protein_coding
chr2:24357989|24369956	ENSG00000219626.4,ENSG00000266118.1	FAM228B,RP11-507M3.1	protein_coding,protein_coding
chr2:25497810|25537030	ENSG00000119772.12	DNMT3A	protein_coding
chr2:25799707|25830190	ENSG00000138101.14	DTNB	protein_coding
chr2:25830105|25851253	ENSG00000138101.14	DTNB	protein_coding
chr2:26486248|26500028	ENSG00000138029.9	HADHB	protein_coding
chr2:27822450|27824309	ENSG00000259080.1,ENSG00000243943.5	RP11-158I13.2,ZNF512	processed_transcript,protein_coding
chr2:2837025|2839371	ENSG00000237720.1	AC011995.1	lincRNA
chr2:2897818|2901076	ENSG00000234423.1	AC019118.2	lincRNA
chr2:29356521|29368233	ENSG00000115295.15	CLIP4	protein_coding
chr2:30748453|30756180	ENSG00000172954.9	LCLAT1	protein_coding
chr2:30775359|30791042	ENSG00000172954.9	LCLAT1	protein_coding
chr2:32142995|32168452	ENSG00000162959.9,ENSG00000162961.9,ENSG00000221326.1	MEMO1,DPY30,AL121652.1	protein_coding,protein_coding,miRNA
chr2:32323865|32341281	ENSG00000021574.7	SPAST	protein_coding
chr2:32399132|32409407	ENSG00000152683.10	SLC30A6	protein_coding
chr2:32602656|32620661	ENSG00000115760.9	BIRC6	protein_coding
chr2:32602656|32631625	ENSG00000115760.9	BIRC6	protein_coding
chr2:32602656|32641231	ENSG00000115760.9	BIRC6	protein_coding
chr2:32639837|32641231	ENSG00000115760.9	BIRC6	protein_coding
chr2:32664576|32670736	ENSG00000115760.9	BIRC6	protein_coding
chr2:32664576|32679010	ENSG00000115760.9	BIRC6	protein_coding
chr2:32703703|32725176	ENSG00000115760.9	BIRC6	protein_coding
chr2:37105034|37121176	ENSG00000115808.7	STRN	protein_coding
chr2:37543380|37544322	ENSG00000115825.5	PRKD3	protein_coding
chr2:38536521|38546161	ENSG00000119787.9	ATL2	protein_coding
chr2:38795341|38818790	ENSG00000143889.11	HNRNPLL	protein_coding
chr2:39406328|39456729	ENSG00000205111.4	CDKL4	protein_coding
chr2:39424093|39456729	ENSG00000205111.4	CDKL4	protein_coding
chr2:39431668|39456729	ENSG00000205111.4	CDKL4	protein_coding
chr2:39440541|39456729	ENSG00000205111.4	CDKL4	protein_coding
chr2:39564061|39564722	ENSG00000011566.10	MAP4K3	protein_coding
chr2:40655613|40657444	ENSG00000183023.14	SLC8A1	protein_coding
chr2:42867313|42887002	ENSG00000057935.9	MTA3	protein_coding
chr2:42946128|42950175	ENSG00000057935.9	MTA3	protein_coding
chr2:44428325|44445676	ENSG00000138032.16	PPM1B	protein_coding
chr2:44436349|44445676	ENSG00000138032.16	PPM1B	protein_coding
chr2:45773871|45780869	ENSG00000068784.8	SRBD1	protein_coding
chr2:45773871|45789895	ENSG00000068784.8	SRBD1	protein_coding
chr2:47202112|47206046	ENSG00000068724.11	TTC7A	protein_coding
chr2:48065998|48066908	ENSG00000138081.15	FBXO11	protein_coding
chr2:50847160|50850753	ENSG00000179915.16	NRXN1	protein_coding
chr2:51149007|51153093	ENSG00000179915.16	NRXN1	protein_coding
chr2:55209651|55214834	ENSG00000115310.13	RTN4	protein_coding
chr2:55252222|55255356	ENSG00000115310.13	RTN4	protein_coding
chr2:58425729|58459247	ENSG00000115392.7	FANCL	protein_coding
chr2:58449077|58459247	ENSG00000115392.7	FANCL	protein_coding
chr2:61339657|61345251	ENSG00000162929.9	KIAA1841	protein_coding
chr2:61340905|61345251	ENSG00000162929.9	KIAA1841	protein_coding
chr2:61343114|61345251	ENSG00000162929.9	KIAA1841	protein_coding
chr2:61447445|61450431	ENSG00000115464.10	USP34	protein_coding
chr2:61505300|61508377	ENSG00000115464.10	USP34	protein_coding
chr2:61710092|61717911	ENSG00000082898.12	XPO1	protein_coding
chr2:61722590|61726048	ENSG00000082898.12	XPO1	protein_coding
chr2:61749746|61753656	ENSG00000082898.12	XPO1	protein_coding
chr2:61749746|61761038	ENSG00000082898.12	XPO1	protein_coding
chr2:63206323|63223901	ENSG00000115504.10	EHBP1	protein_coding
chr2:64083440|64085070	ENSG00000169764.10	UGP2	protein_coding
chr2:64778577|64780543	ENSG00000119844.10	AFTPH	protein_coding
chr2:68717322|68753374	ENSG00000169621.5	APLF	protein_coding
chr2:68717322|68772444	ENSG00000169621.5	APLF	protein_coding
chr2:68717322|68805135	ENSG00000169621.5	APLF	protein_coding
chr2:70406664|70409129	ENSG00000115998.3	C2orf42	protein_coding
chr2:71623271|71645769	ENSG00000075292.14	ZNF638	protein_coding
chr2:72361890|72362548	ENSG00000003137.4	CYP26B1	protein_coding
chr2:72371118|72371342	ENSG00000003137.4	CYP26B1	protein_coding
chr2:72692289|72707879	ENSG00000144036.10	EXOC6B	protein_coding
chr2:72945232|72960247	ENSG00000144036.10	EXOC6B	protein_coding
chr2:72958136|72960247	ENSG00000144036.10	EXOC6B	protein_coding
chr2:73659326|73682422	ENSG00000116127.13	ALMS1	protein_coding
chr2:73659326|73718625	ENSG00000230002.2,ENSG00000116127.13	ALMS1-IT1,ALMS1	sense_intronic,protein_coding
chr2:73675090|73682422	ENSG00000116127.13	ALMS1	protein_coding
chr2:73761951|73800551	ENSG00000116127.13	ALMS1	protein_coding
chr2:73784347|73786269	ENSG00000116127.13	ALMS1	protein_coding
chr2:9028148|9098771	ENSG00000143797.7	MBOAT2	protein_coding
chr2:9048751|9098771	ENSG00000143797.7	MBOAT2	protein_coding
chr2:9079950|9098771	ENSG00000143797.7	MBOAT2	protein_coding
chr2:9083316|9098771	ENSG00000143797.7	MBOAT2	protein_coding
chr2:9458653|9468040	ENSG00000151693.5	ASAP2	protein_coding
chr2:9490937|9499018	ENSG00000151693.5	ASAP2	protein_coding
chr2:9490937|9508648	ENSG00000151693.5	ASAP2	protein_coding
chr2:96517442|96525822	ENSG00000174501.10	ANKRD36C	protein_coding
chr2:99786013|99787892	ENSG00000158411.6	MITD1	protein_coding
chr2:99802640|99812219	ENSG00000273155.1,ENSG00000185414.15,ENSG00000241962.5	MRPL30,MRPL30,C2orf15	protein_coding,protein_coding,protein_coding
chr3:108366790|108391503	ENSG00000198919.8	DZIP3	protein_coding
chr3:113207792|113225452	ENSG00000163611.7	SPICE1	protein_coding
chr3:119219542|119222868	ENSG00000113845.5	TIMMDC1	protein_coding
chr3:119219542|119232566	ENSG00000113845.5	TIMMDC1	protein_coding
chr3:119219542|119236162	ENSG00000113845.5	TIMMDC1	protein_coding
chr3:119222379|119222868	ENSG00000113845.5	TIMMDC1	protein_coding
chr3:119222379|119236162	ENSG00000113845.5	TIMMDC1	protein_coding
chr3:119582266|119595355	ENSG00000082701.10	GSK3B	protein_coding
chr3:119582266|119624699	ENSG00000082701.10	GSK3B	protein_coding
chr3:123649949|123667979	ENSG00000175455.10	CCDC14	protein_coding
chr3:125032152|125050082	ENSG00000163848.14	ZNF148	protein_coding
chr3:127980971|127983624	ENSG00000132394.6	EEFSEC	protein_coding
chr3:128514203|128526514	ENSG00000075785.8	RAB7A	protein_coding
chr3:128514203|128532314	ENSG00000075785.8	RAB7A	protein_coding
chr3:128525215|128526514	ENSG00000075785.8	RAB7A	protein_coding
chr3:129599152|129599405	ENSG00000172765.12	TMCC1	protein_coding
chr3:133894453|133914026	ENSG00000163785.8	RYK	protein_coding
chr3:133907681|133914026	ENSG00000163785.8	RYK	protein_coding
chr3:136183723|136221621	ENSG00000118007.8	STAG1	protein_coding
chr3:141231005|141259451	ENSG00000250170.1,ENSG00000155903.7	RASA2-IT1,RASA2	sense_intronic,protein_coding
chr3:141811903|141820683	ENSG00000114126.13	TFDP2	protein_coding
chr3:142144064|142145683	ENSG00000114127.6	XRN1	protein_coding
chr3:142455221|142467302	ENSG00000144935.10	TRPC1	protein_coding
chr3:149563798|149589941	ENSG00000082996.15	RNF13	protein_coding
chr3:149563798|149639014	ENSG00000082996.15	RNF13	protein_coding
chr3:149613260|149639014	ENSG00000082996.15	RNF13	protein_coding
chr3:15070093|15071959	ENSG00000177463.11	NR2C2	protein_coding
chr3:15452752|15457449	ENSG00000206562.7	METTL6	protein_coding
chr3:155611307|155629068	ENSG00000163655.11	GMPS	protein_coding
chr3:155628481|155643155	ENSG00000163655.11	GMPS	protein_coding
chr3:157839892|157841780	ENSG00000174891.8	RSRC1	protein_coding
chr3:160131261|160132305	ENSG00000113810.11	SMC4	protein_coding
chr3:167754624|167759262	ENSG00000173905.4	GOLIM4	protein_coding
chr3:169694734|169706147	ENSG00000008952.12	SEC62	protein_coding
chr3:169831148|169840532	ENSG00000173889.11	PHC3	protein_coding
chr3:169840379|169843795	ENSG00000173889.11	PHC3	protein_coding
chr3:169854207|169867032	ENSG00000173889.11	PHC3	protein_coding
chr3:169863211|169867032	ENSG00000173889.11	PHC3	protein_coding
chr3:170077487|170079217	ENSG00000136603.9	SKIL	protein_coding
chr3:170077487|170109048	ENSG00000136603.9	SKIL	protein_coding
chr3:171965323|171969331	ENSG00000075420.8	FNDC3B	protein_coding
chr3:171969050|172028671	ENSG00000075420.8	FNDC3B	protein_coding
chr3:179096129|179109892	ENSG00000171109.14	MFN1	protein_coding
chr3:179131200|179137293	ENSG00000114450.5	GNB4	protein_coding
chr3:179310432|179319578	ENSG00000136522.9	MRPL47	protein_coding
chr3:180665653|180667131	ENSG00000114416.13	FXR1	protein_coding
chr3:183361268|183369064	ENSG00000114796.11	KLHL24	protein_coding
chr3:183361268|183390272	ENSG00000114796.11	KLHL24	protein_coding
chr3:183368084|183390272	ENSG00000114796.11	KLHL24	protein_coding
chr3:18419662|18462483	ENSG00000182568.12,ENSG00000272477.1,ENSG00000131374.10	SATB1,RP11-158G18.1,TBC1D5	protein_coding,sense_intronic,protein_coding
chr3:19384079|19389457	ENSG00000183960.4	KCNH8	protein_coding
chr3:194180200|194182965	ENSG00000133657.10	ATP13A3	protein_coding
chr3:19431973|19498474	ENSG00000183960.4	KCNH8	protein_coding
chr3:195101738|195112876	ENSG00000114331.8	ACAP2	protein_coding
chr3:196118684|196129890	ENSG00000206644.1,ENSG00000163960.7,ENSG00000241868.2	RNU6-1279P,UBXN7,RN7SL434P	snRNA,protein_coding,misc_RNA
chr3:196533450|196534785	ENSG00000180370.6	PAK2	protein_coding
chr3:196533450|196539722	ENSG00000180370.6	PAK2	protein_coding
chr3:196612022|196613565	ENSG00000119231.6	SENP5	protein_coding
chr3:196817783|196846401	ENSG00000075711.16	DLG1	protein_coding
chr3:196831774|196846401	ENSG00000075711.16	DLG1	protein_coding
chr3:196846281|196869639	ENSG00000075711.16	DLG1	protein_coding
chr3:196857398|196876667	ENSG00000075711.16	DLG1	protein_coding
chr3:197541779|197547301	ENSG00000186001.8	LRCH3	protein_coding
chr3:197557641|197566268	ENSG00000186001.8	LRCH3	protein_coding
chr3:197592294|197602646	ENSG00000186001.8	LRCH3	protein_coding
chr3:27420740|27465643	ENSG00000033867.12,ENSG00000264625.1	SLC4A7,RN7SL859P	protein_coding,misc_RNA
chr3:27453133|27465643	ENSG00000033867.12,ENSG00000264625.1	SLC4A7,RN7SL859P	protein_coding,misc_RNA
chr3:27490142|27493989	ENSG00000033867.12	SLC4A7	protein_coding
chr3:29910349|29941246	ENSG00000144642.16	RBMS3	protein_coding
chr3:29910349|29977687	ENSG00000144642.16	RBMS3	protein_coding
chr3:31617888|31621588	ENSG00000163527.5	STT3B	protein_coding
chr3:31617888|31641951	ENSG00000163527.5	STT3B	protein_coding
chr3:3178944|3186394	ENSG00000072756.12	TRNT1	protein_coding
chr3:3197903|3215945	ENSG00000113851.9	CRBN	protein_coding
chr3:33400459|33406211	ENSG00000153558.9	FBXL2	protein_coding
chr3:33725851|33738425	ENSG00000163539.11	CLASP2	protein_coding
chr3:37315027|37343823	ENSG00000230409.2,ENSG00000144674.12	TCEA1P2,GOLGA4	pseudogene,protein_coding
chr3:3819409|3830758	ENSG00000144455.9	SUMF1	protein_coding
chr3:43341246|43345284	ENSG00000163788.9	SNRK	protein_coding
chr3:43640024|43647355	ENSG00000160746.8	ANO10	protein_coding
chr3:47079156|47108608	ENSG00000181555.15	SETD2	protein_coding
chr3:47139445|47144913	ENSG00000181555.15	SETD2	protein_coding
chr3:47139445|47147610	ENSG00000181555.15	SETD2	protein_coding
chr3:47466975|47470160	ENSG00000114650.14	SCAP	protein_coding
chr3:47651556|47680270	ENSG00000173473.6	SMARCC1	protein_coding
chr3:47762156|47787483	ENSG00000173473.6	SMARCC1	protein_coding
chr3:47770515|47814426	ENSG00000173473.6	SMARCC1	protein_coding
chr3:47777524|47787483	ENSG00000173473.6	SMARCC1	protein_coding
chr3:47960209|47963368	ENSG00000047849.17	MAP4	protein_coding
chr3:49372453|49373029	ENSG00000114316.8	USP4	protein_coding
chr3:50000009|50012825	ENSG00000004534.10	RBM6	protein_coding
chr3:50102464|50103935	ENSG00000004534.10	RBM6	protein_coding
chr3:51575514|51624575	ENSG00000164080.9	RAD54L2	protein_coding
chr3:5212188|5216099	ENSG00000134108.8	ARL8B	protein_coding
chr3:52446827|52448603	ENSG00000010318.15	PHF7	protein_coding
chr3:56600622|56601081	ENSG00000180376.12	CCDC66	protein_coding
chr3:56626998|56628056	ENSG00000180376.12	CCDC66	protein_coding
chr3:56661065|56662642	ENSG00000163946.9	FAM208A	protein_coding
chr3:56694759|56707753	ENSG00000163946.9	FAM208A	protein_coding
chr3:57276884|57282379	ENSG00000157500.6	APPL1	protein_coding
chr3:57276884|57301820	ENSG00000157500.6	APPL1	protein_coding
chr3:57569625|57570191	ENSG00000168374.6	ARF4	protein_coding
chr3:57618992|57627474	ENSG00000174839.8	DENND6A	protein_coding
chr3:64579934|64582667	ENSG00000163638.9	ADAMTS9	protein_coding
chr3:66293627|66313803	ENSG00000144741.13	SLC25A26	protein_coding
chr3:67797195|67818857	ENSG00000241316.2	RP11-81N13.1	lincRNA
chr3:71090479|71102924	ENSG00000114861.14	FOXP1	protein_coding
chr3:8977555|8983488	ENSG00000070950.5	RAD18	protein_coding
chr3:8977555|8990254	ENSG00000070950.5	RAD18	protein_coding
chr3:93714718|93722752	ENSG00000169379.11	ARL13B	protein_coding
chr3:98487274|98492827	ENSG00000064225.8	ST3GAL6	protein_coding
chr4:10099335|10105610	ENSG00000071127.12	WDR1	protein_coding
chr4:103635595|103647840	ENSG00000109323.4	MANBA	protein_coding
chr4:103635595|103651893	ENSG00000109323.4,ENSG00000230069.3,ENSG00000248971.2	MANBA,LRRC37A15P,KRT8P46	protein_coding,pseudogene,pseudogene
chr4:103644028|103647840	ENSG00000109323.4	MANBA	protein_coding
chr4:103647746|103651893	ENSG00000109323.4,ENSG00000230069.3,ENSG00000248971.2	MANBA,LRRC37A15P,KRT8P46	protein_coding,pseudogene,pseudogene
chr4:106155054|106158508	ENSG00000168769.8	TET2	protein_coding
chr4:107092252|107133992	ENSG00000145348.12	TBCK	protein_coding
chr4:107114766|107133992	ENSG00000145348.12	TBCK	protein_coding
chr4:108603171|108615162	ENSG00000138801.4	PAPSS1	protein_coding
chr4:108603171|108622441	ENSG00000138801.4	PAPSS1	protein_coding
chr4:110412483|110416012	ENSG00000138802.7	SEC24B	protein_coding
chr4:113483527|113506881	ENSG00000138658.11	C4orf21	protein_coding
chr4:113483527|113511030	ENSG00000138658.11	C4orf21	protein_coding
chr4:119252871|119259469	ENSG00000164099.3	PRSS12	protein_coding
chr4:121675708|121732604	ENSG00000138738.6	PRDM5	protein_coding
chr4:121719422|121742500	ENSG00000138738.6	PRDM5	protein_coding
chr4:1219148|1235307	ENSG00000159692.11	CTBP1	protein_coding
chr4:123848789|123900541	ENSG00000145375.7	SPATA5	protein_coding
chr4:128842679|128861152	ENSG00000164073.5	MFSD8	protein_coding
chr4:128995615|128999117	ENSG00000138709.13	LARP1B	protein_coding
chr4:129857810|129891623	ENSG00000151466.7	SCLT1	protein_coding
chr4:129857810|129925031	ENSG00000151466.7	SCLT1	protein_coding
chr4:129913322|129925031	ENSG00000151466.7	SCLT1	protein_coding
chr4:139981478|139994721	ENSG00000109381.15	ELF2	protein_coding
chr4:139993020|139994721	ENSG00000109381.15	ELF2	protein_coding
chr4:140037803|140060651	ENSG00000109381.15	ELF2	protein_coding
chr4:140046318|140060651	ENSG00000109381.15	ELF2	protein_coding
chr4:140058784|140060651	ENSG00000109381.15	ELF2	protein_coding
chr4:140810511|140812121	ENSG00000196782.8	MAML3	protein_coding
chr4:141868808|141889027	ENSG00000170153.6	RNF150	protein_coding
chr4:144464662|144465125	ENSG00000153147.5	SMARCA5	protein_coding
chr4:146080655|146092872	ENSG00000164164.11	OTUD4	protein_coding
chr4:146083792|146092872	ENSG00000164164.11	OTUD4	protein_coding
chr4:146744574|146770713	ENSG00000151612.11	ZNF827	protein_coding
chr4:146767108|146770713	ENSG00000151612.11	ZNF827	protein_coding
chr4:151023630|151023964	ENSG00000170390.10	DCLK2	protein_coding
chr4:151336590|151412187	ENSG00000198589.6,ENSG00000248521.1	LRBA,RP11-174F8.1	protein_coding,pseudogene
chr4:151388825|151412187	ENSG00000198589.6	LRBA	protein_coding
chr4:151656410|151729550	ENSG00000198589.6	LRBA	protein_coding
chr4:151719233|151738409	ENSG00000198589.6	LRBA	protein_coding
chr4:153332455|153333681	ENSG00000109670.9	FBXW7	protein_coding
chr4:153784758|153809459	ENSG00000164144.10	ARFIP1	protein_coding
chr4:154315414|154318485	ENSG00000121211.3	MND1	protein_coding
chr4:15613889|15646331	ENSG00000118564.10	FBXL5	protein_coding
chr4:15626875|15646331	ENSG00000118564.10	FBXL5	protein_coding
chr4:170458960|170477246	ENSG00000137601.11	NEK1	protein_coding
chr4:170501993|170511960	ENSG00000137601.11	NEK1	protein_coding
chr4:174305802|174325101	NA	NA	NA
chr4:174832952|174834396	ENSG00000250043.1	RP11-161D15.2	lincRNA
chr4:175219117|175252913	ENSG00000164118.8	CEP44	protein_coding
chr4:175220223|175252913	ENSG00000164118.8	CEP44	protein_coding
chr4:17816476|17816981	ENSG00000109805.5	NCAPG	protein_coding
chr4:178274462|178274882	ENSG00000109674.3	NEIL3	protein_coding
chr4:178274462|178281831	ENSG00000109674.3	NEIL3	protein_coding
chr4:17963526|17974508	ENSG00000178177.10	LCORL	protein_coding
chr4:186168448|186188309	ENSG00000109762.11	SNX25	protein_coding
chr4:186168448|186209236	ENSG00000109762.11	SNX25	protein_coding
chr4:187627717|187630999	ENSG00000083857.9	FAT1	protein_coding
chr4:1902353|1906105	ENSG00000109685.13	WHSC1	protein_coding
chr4:1902353|1932497	ENSG00000109685.13	WHSC1	protein_coding
chr4:1902353|1936989	ENSG00000109685.13	WHSC1	protein_coding
chr4:1902353|1941505	ENSG00000109685.13	WHSC1	protein_coding
chr4:1902353|1952930	ENSG00000109685.13	WHSC1	protein_coding
chr4:247349|248626	ENSG00000198155.5	ZNF876P	pseudogene
chr4:3088666|3109150	ENSG00000197386.6	HTT	protein_coding
chr4:37633007|37640126	ENSG00000181826.5	RELL1	protein_coding
chr4:38091553|38104778	ENSG00000065882.11	TBC1D1	protein_coding
chr4:39077585|39088347	ENSG00000109790.12	KLHL5	protein_coding
chr4:39328183|39329376	ENSG00000035928.10	RFC1	protein_coding
chr4:39739040|39776553	ENSG00000078140.9,ENSG00000243260.2	UBE2K,RN7SL558P	protein_coding,misc_RNA
chr4:41663437|41673611	ENSG00000064042.13	LIMCH1	protein_coding
chr4:42505467|42546003	ENSG00000124406.12	ATP8A1	protein_coding
chr4:48371866|48385801	ENSG00000109171.10	SLAIN2	protein_coding
chr4:48371866|48396670	ENSG00000109171.10	SLAIN2	protein_coding
chr4:48686690|48712715	ENSG00000075539.9	FRYL	protein_coding
chr4:52729603|52744020	ENSG00000109184.10	DCUN1D4	protein_coding
chr4:52729603|52752804	ENSG00000109184.10	DCUN1D4	protein_coding
chr4:52729603|52758017	ENSG00000109184.10	DCUN1D4	protein_coding
chr4:52729603|52765544	ENSG00000109184.10	DCUN1D4	protein_coding
chr4:54265897|54294350	ENSG00000145216.11	FIP1L1	protein_coding
chr4:54280782|54294350	ENSG00000145216.11	FIP1L1	protein_coding
chr4:54292039|54294350	ENSG00000145216.11	FIP1L1	protein_coding
chr4:56277781|56284152	ENSG00000134851.8,ENSG00000239040.1	TMEM165,Y_RNA	protein_coding,misc_RNA
chr4:73950966|73958017	ENSG00000132466.13	ANKRD17	protein_coding
chr4:73956384|73958017	ENSG00000132466.13	ANKRD17	protein_coding
chr4:73984405|73991029	ENSG00000132466.13	ANKRD17	protein_coding
chr4:75040223|75091111	ENSG00000163738.14	MTHFD2L	protein_coding
chr4:76885288|76903190	ENSG00000198301.7	SDAD1	protein_coding
chr4:77045802|77065626	ENSG00000138750.10	NUP54	protein_coding
chr4:77055328|77065626	ENSG00000138750.10	NUP54	protein_coding
chr4:77065302|77065626	ENSG00000138750.10	NUP54	protein_coding
chr4:77659914|77663079	ENSG00000138771.10	SHROOM3	protein_coding
chr4:78694235|78697546	ENSG00000138767.8	CNOT6L	protein_coding
chr4:7870349|7873807	ENSG00000196526.6	AFAP1	protein_coding
chr4:83795764|83803093	ENSG00000138674.12	SEC31A	protein_coding
chr4:83799883|83803090	ENSG00000138674.12	SEC31A	protein_coding
chr4:83799883|83803093	ENSG00000138674.12	SEC31A	protein_coding
chr4:87967318|87968746	ENSG00000172493.16	AFF1	protein_coding
chr4:88116476|88116842	ENSG00000145332.9	KLHL8	protein_coding
chr4:88959403|88987031	ENSG00000118762.3	PKD2	protein_coding
chr4:91229395|91234198	ENSG00000184305.10	CCSER1	protein_coding
chr4:95197490|95204454	ENSG00000163104.13	SMARCAD1	protein_coding
chr5:102432245|102433485	ENSG00000145723.12	GIN1	protein_coding
chr5:107684100|107703654	ENSG00000145743.11	FBXL17	protein_coding
chr5:108203468|108207913	ENSG00000151422.8	FER	protein_coding
chr5:108203468|108219219	ENSG00000151422.8	FER	protein_coding
chr5:109049221|109065214	ENSG00000112893.5	MAN2A1	protein_coding
chr5:112399681|112421007	ENSG00000171444.13	MCC	protein_coding
chr5:112418557|112421007	ENSG00000171444.13	MCC	protein_coding
chr5:114466289|114473313	ENSG00000152503.5	TRIM36	protein_coding
chr5:118264232|118280344	ENSG00000169570.5	DTWD2	protein_coding
chr5:121354955|121358102	ENSG00000151304.5	SRFBP1	protein_coding
chr5:122881111|122893258	ENSG00000151292.13	CSNK1G3	protein_coding
chr5:122881111|122911657	ENSG00000151292.13	CSNK1G3	protein_coding
chr5:126140468|126168493	ENSG00000113368.7	LMNB1	protein_coding
chr5:128861977|128864370	ENSG00000145808.4	ADAMTS19	protein_coding
chr5:129015457|129040084	ENSG00000145808.4	ADAMTS19	protein_coding
chr5:132227856|132228810	ENSG00000072364.8	AFF4	protein_coding
chr5:132227856|132232932	ENSG00000072364.8	AFF4	protein_coding
chr5:134076753|134079742	ENSG00000164615.3	CAMLG	protein_coding
chr5:135483521|135489852	ENSG00000113658.12	SMAD5	protein_coding
chr5:135483521|135499080	ENSG00000113658.12	SMAD5	protein_coding
chr5:137278564|137278905	ENSG00000031003.6	FAM13B	protein_coding
chr5:137288317|137290065	ENSG00000031003.6	FAM13B	protein_coding
chr5:137320946|137324004	ENSG00000031003.6	FAM13B	protein_coding
chr5:138699448|138700432	ENSG00000120727.8	PAIP2	protein_coding
chr5:138979957|138994551	ENSG00000131508.11	UBE2D2	protein_coding
chr5:139819704|139825560	ENSG00000254996.1,ENSG00000131503.16	ANKHD1-EIF4EBP3,ANKHD1	protein_coding,protein_coding
chr5:139819704|139828890	ENSG00000254996.1,ENSG00000131503.16	ANKHD1-EIF4EBP3,ANKHD1	protein_coding,protein_coding
chr5:140305481|140308910	ENSG00000249158.2,ENSG00000081842.13,ENSG00000204962.4,ENSG00000255408.2,ENSG00000204961.5,ENSG00000251664.2,ENSG00000204965.4,ENSG00000204969.5,ENSG00000250120.2,ENSG00000239389.3,ENSG00000204963.4,ENSG00000204970.5,ENSG00000204967.6,ENSG00000248383.3	PCDHA11,PCDHA6,PCDHA8,PCDHA3,PCDHA9,PCDHA12,PCDHA5,PCDHA2,PCDHA10,PCDHA13,PCDHA7,PCDHA1,PCDHA4,PCDHAC1	protein_coding,protein_coding,protein_coding,protein_coding,protein_coding,protein_coding,protein_coding,protein_coding,protein_coding,protein_coding,protein_coding,protein_coding,protein_coding,protein_coding
chr5:141732791|141733148	ENSG00000231185.2	AC005592.2	antisense
chr5:141843535|141847396	ENSG00000231185.2	AC005592.2	antisense
chr5:142416761|142437312	ENSG00000145819.11	ARHGAP26	protein_coding
chr5:142434004|142437312	ENSG00000145819.11	ARHGAP26	protein_coding
chr5:14316622|14336836	ENSG00000038382.13	TRIO	protein_coding
chr5:145176005|145205763	ENSG00000186314.7	PRELID2	protein_coding
chr5:145197457|145205763	ENSG00000186314.7	PRELID2	protein_coding
chr5:151169884|151170623	ENSG00000145907.10	G3BP1	protein_coding
chr5:153413351|153414527	ENSG00000055147.13	FAM114A2	protein_coding
chr5:154330381|154346797	ENSG00000082515.12	MRPL22	protein_coding
chr5:167915607|167921655	ENSG00000113643.4	RARS	protein_coding
chr5:167915607|167924353	ENSG00000113643.4	RARS	protein_coding
chr5:167915607|167929110	ENSG00000113643.4	RARS	protein_coding
chr5:167984428|167996003	ENSG00000199035.1,ENSG00000120137.6	MIR103A1,PANK3	miRNA,protein_coding
chr5:167986037|167996003	ENSG00000199035.1,ENSG00000120137.6	MIR103A1,PANK3	miRNA,protein_coding
chr5:168244305|168250336	ENSG00000184347.10	SLIT3	protein_coding
chr5:170610199|170632616	ENSG00000204764.8	RANBP17	protein_coding
chr5:170610203|170632616	ENSG00000204764.8	RANBP17	protein_coding
chr5:171337576|171341409	ENSG00000072803.13	FBXW11	protein_coding
chr5:176370336|176385155	ENSG00000087206.12	UIMC1	protein_coding
chr5:176618885|176639196	ENSG00000165671.14	NSD1	protein_coding
chr5:176636637|176639196	ENSG00000165671.14	NSD1	protein_coding
chr5:176963359|176966148	ENSG00000146067.11	FAM193B	protein_coding
chr5:177046079|177059739	ENSG00000246596.2	RP11-1277A3.2	pseudogene
chr5:179136874|179147561	ENSG00000127022.10	CANX	protein_coding
chr5:179688684|179707608	ENSG00000050748.13	MAPK9	protein_coding
chr5:179976931|179980471	ENSG00000113300.7	CNOT6	protein_coding
chr5:31421379|31424578	ENSG00000113360.12	DROSHA	protein_coding
chr5:31448654|31451747	ENSG00000113360.12	DROSHA	protein_coding
chr5:32135678|32143986	ENSG00000113384.9	GOLPH3	protein_coding
chr5:36953720|36976504	ENSG00000164190.12	NIPBL	protein_coding
chr5:36953720|36986403	ENSG00000164190.12	NIPBL	protein_coding
chr5:36982267|36986403	ENSG00000164190.12	NIPBL	protein_coding
chr5:38523521|38530768	ENSG00000113594.5	LIFR	protein_coding
chr5:40764616|40777688	ENSG00000132356.7	PRKAA1	protein_coding
chr5:43161351|43162033	ENSG00000172262.7	ZNF131	protein_coding
chr5:43675613|43677908	ENSG00000112992.12	NNT	protein_coding
chr5:49694941|49707217	ENSG00000170571.7	EMB	protein_coding
chr5:52157281|52161651	ENSG00000213949.4	ITGA1	protein_coding
chr5:54941617|54960691	ENSG00000177058.7	SLC38A9	protein_coding
chr5:56152427|56161804	ENSG00000238717.1,ENSG00000095015.5	snoU13,MAP3K1	snoRNA,protein_coding
chr5:56160561|56161804	ENSG00000095015.5	MAP3K1	protein_coding
chr5:56542127|56546968	ENSG00000062194.11	GPBP1	protein_coding
chr5:58476421|58511794	ENSG00000113448.12	PDE4D	protein_coding
chr5:64747302|64769779	ENSG00000049192.10	ADAMTS6	protein_coding
chr5:65284463|65290692	ENSG00000112851.10	ERBB2IP	protein_coding
chr5:65284463|65310553	ENSG00000112851.10	ERBB2IP	protein_coding
chr5:65317150|65350779	ENSG00000112851.10	ERBB2IP	protein_coding
chr5:65349234|65350779	ENSG00000112851.10	ERBB2IP	protein_coding
chr5:6623327|6625782	ENSG00000037474.10	NSUN2	protein_coding
chr5:68470704|68471364	ENSG00000134057.10	CCNB1	protein_coding
chr5:70797389|70808255	ENSG00000145734.14	BDP1	protein_coding
chr5:70798426|70808255	ENSG00000145734.14	BDP1	protein_coding
chr5:72157635|72161556	ENSG00000083312.13	TNPO1	protein_coding
chr5:72285254|72286691	ENSG00000157107.9	FCHO2	protein_coding
chr5:72354260|72373320	ENSG00000157107.9	FCHO2	protein_coding
chr5:72370569|72373320	ENSG00000157107.9	FCHO2	protein_coding
chr5:74041503|74046492	ENSG00000164347.13	GFM2	protein_coding
chr5:74130251|74137504	ENSG00000198780.7	FAM169A	protein_coding
chr5:76758920|76760634	ENSG00000164253.8	WDR41	protein_coding
chr5:77423854|77461496	ENSG00000132842.9	AP3B1	protein_coding
chr5:77805607|77806221	ENSG00000145685.9	LHFPL2	protein_coding
chr5:78251118|78265015	ENSG00000113273.11	ARSB	protein_coding
chr5:78734833|78752841	ENSG00000152413.10	HOMER1	protein_coding
chr5:78936674|78964851	ENSG00000164329.9	PAPD4	protein_coding
chr5:80063752|80088663	ENSG00000113318.9	MSH3	protein_coding
chr5:85101125|85117284	NA	NA	NA
chr5:86627165|86633908	ENSG00000145715.10	RASA1	protein_coding
chr5:92889467|92899169	ENSG00000237187.4	NR2F1-AS1	processed_transcript
chr5:93978978|93990457	ENSG00000133302.8	ANKRD32	protein_coding
chr5:95072593|95119667	ENSG00000164292.8,ENSG00000251348.1	RHOBTB3,HSPD1P11	protein_coding,pseudogene
chr5:95084037|95119667	ENSG00000164292.8,ENSG00000251348.1	RHOBTB3,HSPD1P11	protein_coding,pseudogene
chr5:95091100|95099324	ENSG00000164292.8	RHOBTB3	protein_coding
chr5:95099212|95119667	ENSG00000164292.8,ENSG00000251348.1	RHOBTB3,HSPD1P11	protein_coding,pseudogene
chr6:105280917|105291173	ENSG00000227535.2,ENSG00000085382.7	RP11-809N15.2,HACE1	sense_overlapping,protein_coding
chr6:107824861|107827631	ENSG00000112320.7	SOBP	protein_coding
chr6:108225833|108246136	ENSG00000025796.9	SEC63	protein_coding
chr6:108243001|108250718	ENSG00000025796.9	SEC63	protein_coding
chr6:110036281|110064975	ENSG00000112367.6	FIG4	protein_coding
chr6:111208708|111211559	ENSG00000123505.10	AMD1	protein_coding
chr6:111583460|111585149	ENSG00000173214.5	KIAA1919	protein_coding
chr6:111726673|111737675	ENSG00000009413.11	REV3L	protein_coding
chr6:116966877|116982009	ENSG00000153975.5	ZUFSP	protein_coding
chr6:117010483|117013555	ENSG00000196911.5	KPNA5	protein_coding
chr6:117010483|117026323	ENSG00000196911.5	KPNA5	protein_coding
chr6:117019867|117026323	ENSG00000196911.5	KPNA5	protein_coding
chr6:118832461|118887479	ENSG00000111860.9	CEP85L	protein_coding
chr6:134301220|134305809	ENSG00000028839.5	TBPL1	protein_coding
chr6:135621638|135644462	ENSG00000135541.16	AHI1	protein_coding
chr6:13632602|13644961	ENSG00000010017.9	RANBP9	protein_coding
chr6:13632602|13659064	ENSG00000010017.9	RANBP9	protein_coding
chr6:13639795|13644961	ENSG00000010017.9	RANBP9	protein_coding
chr6:139264650|139265759	ENSG00000135597.14	REPS1	protein_coding
chr6:146125508|146127557	ENSG00000118496.4	FBXO30	protein_coding
chr6:146209156|146216113	ENSG00000146414.11	SHPRH	protein_coding
chr6:151669846|151674887	ENSG00000131016.12	AKAP12	protein_coding
chr6:152650865|152653025	ENSG00000131018.18	SYNE1	protein_coding
chr6:155095123|155116273	ENSG00000213079.5	SCAF8	protein_coding
chr6:155095123|155154543	ENSG00000146426.13,ENSG00000213079.5	TIAM2,SCAF8	protein_coding,protein_coding
chr6:155095123|155182132	ENSG00000146426.13,ENSG00000213079.5,ENSG00000264814.1	TIAM2,SCAF8,MIR1273C	protein_coding,protein_coding,miRNA
chr6:155108995|155116273	ENSG00000213079.5	SCAF8	protein_coding
chr6:155181872|155182132	ENSG00000146426.13	TIAM2	protein_coding
chr6:157357969|157406039	ENSG00000049618.17	ARID1B	protein_coding
chr6:157431606|157454341	ENSG00000049618.17	ARID1B	protein_coding
chr6:158688266|158735300	ENSG00000130338.8,ENSG00000236537.1	TULP4,RP11-732M18.3	protein_coding,lincRNA
chr6:158703295|158735300	ENSG00000130338.8,ENSG00000236537.1	TULP4,RP11-732M18.3	protein_coding,lincRNA
chr6:158731398|158735300	ENSG00000130338.8,ENSG00000236537.1	TULP4,RP11-732M18.3	protein_coding,lincRNA
chr6:158733083|158735300	ENSG00000130338.8,ENSG00000236537.1	TULP4,RP11-732M18.3	protein_coding,lincRNA
chr6:158870028|158873300	ENSG00000130338.8	TULP4	protein_coding
chr6:158994452|159010814	ENSG00000146433.8	TMEM181	protein_coding
chr6:159001972|159010814	ENSG00000146433.8	TMEM181	protein_coding
chr6:159004986|159010814	ENSG00000146433.8	TMEM181	protein_coding
chr6:161455291|161471011	ENSG00000085511.15	MAP3K4	protein_coding
chr6:161469648|161471011	ENSG00000085511.15	MAP3K4	protein_coding
chr6:166843941|166845978	ENSG00000071242.7	RPS6KA2	protein_coding
chr6:167435897|167447459	ENSG00000272980.1,ENSG00000213066.7	RP11-517H2.6,FGFR1OP	processed_transcript,protein_coding
chr6:170626458|170639638	ENSG00000112584.9	FAM120B	protein_coding
chr6:170846322|170858201	ENSG00000008018.8	PSMB1	protein_coding
chr6:17665470|17669777	ENSG00000124789.7	NUP153	protein_coding
chr6:18160114|18166609	ENSG00000165097.9	KDM1B	protein_coding
chr6:18236683|18258636	ENSG00000124795.10	DEK	protein_coding
chr6:18256592|18258636	ENSG00000124795.10	DEK	protein_coding
chr6:20546577|20548936	ENSG00000145996.7	CDKAL1	protein_coding
chr6:22020568|22020771	ENSG00000272168.1	CASC15	lincRNA
chr6:22020568|22111149	ENSG00000222515.1,ENSG00000272168.1	RN7SKP240,CASC15	misc_RNA,lincRNA
chr6:24416625|24418806	ENSG00000124532.10	MRS2	protein_coding
chr6:42559889|42562042	ENSG00000024048.6	UBR2	protein_coding
chr6:47251674|47254331	ENSG00000146072.6	TNFRSF21	protein_coding
chr6:4891947|4892613	ENSG00000153046.13	CDYL	protein_coding
chr6:5404775|5431405	ENSG00000145982.7	FARS2	protein_coding
chr6:57058640|57075243	ENSG00000112210.7	RAB23	protein_coding
chr6:64389901|64395812	ENSG00000118482.7	PHF3	protein_coding
chr6:69640451|69653886	ENSG00000135298.9	BAI3	protein_coding
chr6:69640451|69666701	ENSG00000135298.9	BAI3	protein_coding
chr6:69723930|69759238	ENSG00000135298.9	BAI3	protein_coding
chr6:69723930|69772928	ENSG00000135298.9	BAI3	protein_coding
chr6:69723930|69785930	ENSG00000135298.9	BAI3	protein_coding
chr6:69943182|69949118	ENSG00000135298.9	BAI3	protein_coding
chr6:73005640|73043538	ENSG00000079841.14	RIMS1	protein_coding
chr6:76344423|76373234	ENSG00000112701.13,ENSG00000252498.1	SENP6,RNU6-1016P	protein_coding,snRNA
chr6:76344423|76380436	ENSG00000112701.13,ENSG00000252498.1	SENP6,RNU6-1016P	protein_coding,snRNA
chr6:76344423|76388643	ENSG00000112701.13,ENSG00000252498.1	SENP6,RNU6-1016P	protein_coding,snRNA
chr6:76368978|76388643	ENSG00000112701.13	SENP6	protein_coding
chr6:76412361|76421132	ENSG00000112701.13	SENP6	protein_coding
chr6:79752560|79770535	ENSG00000146247.13	PHIP	protein_coding
chr6:79770195|79770535	ENSG00000146247.13	PHIP	protein_coding
chr6:82920531|82922510	ENSG00000005700.10	IBTK	protein_coding
chr6:82923944|82924546	ENSG00000005700.10	IBTK	protein_coding
chr6:82923944|82930430	ENSG00000005700.10	IBTK	protein_coding
chr6:83667031|83754378	ENSG00000118420.12	UBE3D	protein_coding
chr6:84108086|84117620	ENSG00000065833.7	ME1	protein_coding
chr6:84894905|84896341	ENSG00000135315.7	KIAA1009	protein_coding
chr6:86267694|86284096	ENSG00000271793.1,ENSG00000135317.8	RP11-321N4.5,SNX14	protein_coding,protein_coding
chr6:87920169|87928449	ENSG00000188994.8	ZNF292	protein_coding
chr6:87925621|87928449	ENSG00000188994.8	ZNF292	protein_coding
chr6:87925621|87955362	ENSG00000188994.8	ZNF292	protein_coding
chr6:89600214|89650899	ENSG00000111880.11	RNGTT	protein_coding
chr6:89793472|89794362	ENSG00000146278.10	PNRC1	protein_coding
chr6:90461150|90472249	ENSG00000112159.7	MDN1	protein_coding
chr6:90571845|90581107	ENSG00000118412.8	CASP8AP2	processed_transcript
chr6:99912480|99916494	ENSG00000123552.13	USP45	protein_coding
chr7:101870647|101870949	ENSG00000257923.5	CUX1	protein_coding
chr7:102020912|102021626	ENSG00000239486.1	RP11-163E9.1	pseudogene
chr7:102020912|102021646	ENSG00000239486.1	RP11-163E9.1	pseudogene
chr7:102039995|102047945	ENSG00000128563.9	PRKRIP1	protein_coding
chr7:102665510|102669865	ENSG00000161040.12	FBXL13	protein_coding
chr7:103777228|103805730	ENSG00000164815.6	ORC5	protein_coding
chr7:103801520|103808973	ENSG00000164815.6	ORC5	protein_coding
chr7:104678573|104681470	ENSG00000005483.15	KMT2E	protein_coding
chr7:104702611|104722244	ENSG00000005483.15	KMT2E	protein_coding
chr7:104714066|104717880	ENSG00000005483.15	KMT2E	protein_coding
chr7:104714066|104719410	ENSG00000005483.15	KMT2E	protein_coding
chr7:104730456|104731761	ENSG00000005483.15	KMT2E	protein_coding
chr7:105738136|105739728	ENSG00000008282.3	SYPL1	protein_coding
chr7:107830089|107850049	ENSG00000091129.15	NRCAM	protein_coding
chr7:11068308|11091407	ENSG00000106443.10	PHF14	protein_coding
chr7:11101418|11151094	ENSG00000106443.10	PHF14	protein_coding
chr7:111575595|111585853	ENSG00000128512.15	DOCK4	protein_coding
chr7:111926928|111927129	ENSG00000198839.5	ZNF277	protein_coding
chr7:117825701|117828459	ENSG00000128534.3	NAA38	protein_coding
chr7:117874485|117899943	ENSG00000106013.8	ANKRD7	protein_coding
chr7:120764385|120782195	ENSG00000106034.13	CPED1	protein_coding
chr7:127013396|127017383	ENSG00000048405.5	ZNF800	protein_coding
chr7:128214774|128220148	ENSG00000242588.2	RP11-274B21.1	pseudogene
chr7:128655033|128658211	ENSG00000064419.9	TNPO3	protein_coding
chr7:128845044|128846428	ENSG00000128602.5	SMO	protein_coding
chr7:129679304|129688984	ENSG00000091732.11	ZC3HC1	protein_coding
chr7:131060183|131084192	ENSG00000128585.13	MKLN1	protein_coding
chr7:131071879|131084192	ENSG00000128585.13	MKLN1	protein_coding
chr7:133502078|133502297	ENSG00000131558.10	EXOC4	protein_coding
chr7:135262544|135277940	ENSG00000155561.10	NUP205	protein_coding
chr7:135321079|135329766	ENSG00000155561.10	NUP205	protein_coding
chr7:136935977|136939721	ENSG00000105894.7	PTN	protein_coding
chr7:137363303|137374748	ENSG00000157680.11	DGKI	protein_coding
chr7:138189035|138223548	ENSG00000122779.12	TRIM24	protein_coding
chr7:138203934|138235925	ENSG00000122779.12	TRIM24	protein_coding
chr7:138209986|138239711	ENSG00000122779.12	TRIM24	protein_coding
chr7:138209986|138258387	ENSG00000122779.12	TRIM24	protein_coding
chr7:138579088|138597206	ENSG00000122778.5	KIAA1549	protein_coding
chr7:138951079|138957186	ENSG00000157741.10	UBN2	protein_coding
chr7:139415731|139416814	ENSG00000064393.11	HIPK2	protein_coding
chr7:140055468|140058585	ENSG00000157800.13	SLC37A3	protein_coding
chr7:140439612|140508795	ENSG00000157764.8	BRAF	protein_coding
chr7:140476712|140494267	ENSG00000157764.8	BRAF	protein_coding
chr7:140476712|140508795	ENSG00000157764.8	BRAF	protein_coding
chr7:141336760|141349133	ENSG00000006530.11	AGK	protein_coding
chr7:148529726|148544397	ENSG00000106462.6	EZH2	protein_coding
chr7:148543562|148544397	ENSG00000106462.6	EZH2	protein_coding
chr7:148716084|148718239	ENSG00000155660.6	PDIA4	protein_coding
chr7:149191295|149318263	ENSG00000181220.11,ENSG00000133624.9	ZNF746,ZNF767	protein_coding,pseudogene
chr7:151181823|151195266	ENSG00000106615.5	RHEB	protein_coding
chr7:151960101|152012423	ENSG00000055609.13	KMT2C	protein_coding
chr7:152007051|152012423	ENSG00000055609.13	KMT2C	protein_coding
chr7:152480272|152522207	ENSG00000133627.13	ACTR3B	protein_coding
chr7:155457869|155473602	ENSG00000184863.6	RBM33	protein_coding
chr7:155465561|155473602	ENSG00000184863.6	RBM33	protein_coding
chr7:155499554|155511137	ENSG00000184863.6	RBM33	protein_coding
chr7:156516806|156619438	ENSG00000105983.15	LMBR1	protein_coding
chr7:156549087|156619438	ENSG00000105983.15	LMBR1	protein_coding
chr7:156589083|156619438	ENSG00000105983.15	LMBR1	protein_coding
chr7:156589083|156629579	ENSG00000105983.15	LMBR1	protein_coding
chr7:156619299|156629579	ENSG00000105983.15	LMBR1	protein_coding
chr7:157015948|157018233	ENSG00000009335.13	UBE3C	protein_coding
chr7:157361594|157370832	ENSG00000155093.13,ENSG00000207960.1	PTPRN2,MIR153-2	protein_coding,miRNA
chr7:158566032|158591763	ENSG00000117868.11	ESYT2	protein_coding
chr7:158580695|158591763	ENSG00000117868.11	ESYT2	protein_coding
chr7:158662546|158669382	ENSG00000126870.11	WDR60	protein_coding
chr7:17908030|17915413	ENSG00000071189.17	SNX13	protein_coding
chr7:18624904|18633652	ENSG00000048052.17	HDAC9	protein_coding
chr7:18705836|18706099	ENSG00000048052.17	HDAC9	protein_coding
chr7:18801780|18914219	ENSG00000048052.17	HDAC9	protein_coding
chr7:19060525|19095788	ENSG00000122691.8	TWIST1	protein_coding
chr7:19095674|19106570	ENSG00000122691.8	TWIST1	protein_coding
chr7:22330794|22357656	ENSG00000136237.14	RAPGEF5	protein_coding
chr7:22347958|22357656	ENSG00000136237.14	RAPGEF5	protein_coding
chr7:2269619|2270362	ENSG00000002822.11	MAD1L1	protein_coding
chr7:23163396|23183644	ENSG00000230042.1,ENSG00000122550.13	AK3P3,KLHL7	pseudogene,protein_coding
chr7:23224689|23224917	ENSG00000214871.3,ENSG00000136243.12	AC005082.1,NUPL2	protein_coding,protein_coding
chr7:23381683|23385681	ENSG00000136231.9	IGF2BP3	protein_coding
chr7:23381683|23391205	ENSG00000136231.9	IGF2BP3	protein_coding
chr7:23381683|23401360	ENSG00000136231.9	IGF2BP3	protein_coding
chr7:23650790|23651172	ENSG00000169193.7	CCDC126	protein_coding
chr7:24659671|24708279	ENSG00000105926.11	MPP6	protein_coding
chr7:24659671|24720139	ENSG00000105926.11	MPP6	protein_coding
chr7:24663282|24690331	ENSG00000105926.11	MPP6	protein_coding
chr7:24663282|24708279	ENSG00000105926.11	MPP6	protein_coding
chr7:24663285|24690331	ENSG00000105926.11	MPP6	protein_coding
chr7:24663285|24708279	ENSG00000105926.11	MPP6	protein_coding
chr7:24663285|24720139	ENSG00000105926.11	MPP6	protein_coding
chr7:27668990|27672064	ENSG00000106049.4	HIBADH	protein_coding
chr7:27668990|27689252	ENSG00000106049.4	HIBADH	protein_coding
chr7:27788137|27809453	ENSG00000106052.9	TAX1BP1	protein_coding
chr7:27824782|27839709	ENSG00000106052.9	TAX1BP1	protein_coding
chr7:30084701|30102358	ENSG00000106086.14	PLEKHA8	protein_coding
chr7:30590252|30601744	ENSG00000196295.7,ENSG00000006625.13	AC005154.6,GGCT	processed_transcript,protein_coding
chr7:32852369|32860353	ENSG00000105778.13,ENSG00000231952.3	AVL9,DPY19L1P2	protein_coding,pseudogene
chr7:33185854|33217203	ENSG00000122507.16	BBS9	protein_coding
chr7:33384193|33427756	ENSG00000122507.16,ENSG00000238090.1	BBS9,AC006195.2	protein_coding,pseudogene
chr7:33388680|33427756	ENSG00000122507.16,ENSG00000238090.1	BBS9,AC006195.2	protein_coding,pseudogene
chr7:33397467|33427756	ENSG00000122507.16,ENSG00000238090.1	BBS9,AC006195.2	protein_coding,pseudogene
chr7:35006506|35013217	ENSG00000173852.9	DPY19L1	protein_coding
chr7:35707044|35712888	ENSG00000122557.5	HERPUD2	protein_coding
chr7:35919433|35925489	ENSG00000122545.13	2021-09-07	protein_coding
chr7:3658712|3681737	ENSG00000146555.14	SDK1	protein_coding
chr7:37988442|37989994	ENSG00000086289.7	EPDR1	protein_coding
chr7:38050523|38053183	NA	NA	NA
chr7:40027198|40027857	ENSG00000065883.10	CDK13	protein_coding
chr7:40027198|40041630	ENSG00000065883.10	CDK13	protein_coding
chr7:43679048|43680248	ENSG00000106603.13	COA1	protein_coding
chr7:44684926|44687358	ENSG00000105953.10	OGDH	protein_coding
chr7:5023302|5028808	ENSG00000196204.7,ENSG00000272968.1	RNF216P1,RBAK-RBAKDN	pseudogene,protein_coding
chr7:56049903|56051561	ENSG00000146729.5	GBAS	protein_coding
chr7:64004085|64004810	ENSG00000173041.7	ZNF680	protein_coding
chr7:65592691|65599361	ENSG00000241258.2,ENSG00000249319.1	CRCP,AC068533.7	protein_coding,protein_coding
chr7:65595731|65599361	ENSG00000241258.2,ENSG00000249319.1	CRCP,AC068533.7	protein_coding,protein_coding
chr7:65705312|65706257	ENSG00000169902.9	TPST1	protein_coding
chr7:65705312|65713633	ENSG00000169902.9	TPST1	protein_coding
chr7:65705312|65751696	ENSG00000169902.9	TPST1	protein_coding
chr7:65751498|65751696	ENSG00000169902.9	TPST1	protein_coding
chr7:66456124|66459328	ENSG00000126524.5	SBDS	protein_coding
chr7:6854395|6861995	ENSG00000146574.11	CCZ1B	protein_coding
chr7:69364272|69364484	ENSG00000158321.11	AUTS2	protein_coding
chr7:7273934|7283381	ENSG00000106392.6	C1GALT1	protein_coding
chr7:72883847|72884813	ENSG00000009954.6	BAZ1B	protein_coding
chr7:73100966|73101425	ENSG00000071462.7	WBSCR22	protein_coding
chr7:73510952|73511519	ENSG00000106683.10	LIMK1	protein_coding
chr7:74119496|74131270	ENSG00000077809.8	GTF2I	protein_coding
chr7:74119496|74133260	ENSG00000077809.8	GTF2I	protein_coding
chr7:76713204|76728268	ENSG00000214439.3	FAM185BP	pseudogene
chr7:76903799|76909970	ENSG00000135205.10	CCDC146	protein_coding
chr7:77200395|77221573	ENSG00000127947.11	PTPN12	protein_coding
chr7:77200395|77230123	ENSG00000127947.11	PTPN12	protein_coding
chr7:77214860|77230123	ENSG00000127947.11	PTPN12	protein_coding
chr7:77378741|77394949	ENSG00000187257.10	RSBN1L	protein_coding
chr7:77407655|77408131	ENSG00000187257.10	RSBN1L	protein_coding
chr7:77973095|77975360	ENSG00000187391.13	MAGI2	protein_coding
chr7:7826419|7841374	ENSG00000219545.5	RPA3-AS1	protein_coding
chr7:8062113|8110761	ENSG00000106415.8	GLCCI1	protein_coding
chr7:8257935|8275570	ENSG00000003147.13	ICA1	protein_coding
chr7:8257935|8275635	ENSG00000003147.13	ICA1	protein_coding
chr7:87593949|87607727	ENSG00000008277.10	ADAM22	protein_coding
chr7:91842509|91855996	ENSG00000001631.10	KRIT1	protein_coding
chr7:91924203|91936970	ENSG00000001629.5	ANKIB1	protein_coding
chr7:91924203|91948826	ENSG00000001629.5	ANKIB1	protein_coding
chr7:91924203|91957214	ENSG00000001629.5	ANKIB1	protein_coding
chr7:91924203|91981956	ENSG00000001629.5	ANKIB1	protein_coding
chr7:92921015|92940584	ENSG00000004766.11	CCDC132	protein_coding
chr7:97820040|97823884	ENSG00000164715.5	LMTK2	protein_coding
chr7:99001021|99002576	ENSG00000106244.8	PDAP1	protein_coding
chr7:99090663|99092254	ENSG00000160908.14	ZNF394	protein_coding
chr7:99621042|99621930	ENSG00000106261.12	ZKSCAN1	protein_coding
chr7:99952766|99953427	ENSG00000272752.1,ENSG00000121716.14	STAG3L5P-PVRIG2P-PILRB,PILRB	processed_transcript,protein_coding
chr8:103372299|103373854	ENSG00000104517.8	UBR5	protein_coding
chr8:104897526|104898451	ENSG00000176406.16	RIMS2	protein_coding
chr8:105080740|105161076	ENSG00000176406.16	RIMS2	protein_coding
chr8:109462052|109468159	ENSG00000104412.3	EMC2	protein_coding
chr8:120800578|120810086	ENSG00000064313.7	TAF2	protein_coding
chr8:124089351|124096580	ENSG00000156787.12	TBC1D31	protein_coding
chr8:124089351|124117704	ENSG00000156787.12	TBC1D31	protein_coding
chr8:124089351|124121860	ENSG00000156787.12	TBC1D31	protein_coding
chr8:124089351|124157095	ENSG00000156787.12,ENSG00000253463.1	TBC1D31,HMGB1P19	protein_coding,pseudogene
chr8:124349865|124351686	ENSG00000156802.8	ATAD2	protein_coding
chr8:128902835|128903244	ENSG00000249859.3	PVT1	processed_transcript
chr8:131164982|131181313	ENSG00000153317.10	ASAP1	protein_coding
chr8:131164982|131193126	ENSG00000153317.10	ASAP1	protein_coding
chr8:131370263|131374017	ENSG00000153317.10	ASAP1	protein_coding
chr8:133622412|133637700	ENSG00000129295.4	LRRC6	protein_coding
chr8:133622412|133673873	ENSG00000129295.4	LRRC6	protein_coding
chr8:133634857|133673873	ENSG00000129295.4	LRRC6	protein_coding
chr8:135612679|135622898	ENSG00000066827.11	ZFAT	protein_coding
chr8:141595218|141616013	ENSG00000123908.7	AGO2	protein_coding
chr8:141745350|141762415	ENSG00000169398.15	PTK2	protein_coding
chr8:141749117|141762415	ENSG00000169398.15	PTK2	protein_coding
chr8:141810558|141900868	ENSG00000169398.15	PTK2	protein_coding
chr8:141828376|141900868	ENSG00000169398.15	PTK2	protein_coding
chr8:141856359|141900868	ENSG00000169398.15	PTK2	protein_coding
chr8:141874411|141900868	ENSG00000169398.15	PTK2	protein_coding
chr8:141889570|141900868	ENSG00000169398.15	PTK2	protein_coding
chr8:142264088|142264728	ENSG00000022567.5	SLC45A4	protein_coding
chr8:146105750|146108221	ENSG00000196150.9	ZNF250	protein_coding
chr8:15508206|15531345	ENSG00000104723.16	TUSC3	protein_coding
chr8:17123416|17143936	ENSG00000155975.5	VPS37A	protein_coding
chr8:17125767|17143936	ENSG00000155975.5	VPS37A	protein_coding
chr8:17868746|17869336	ENSG00000078674.13	PCM1	protein_coding
chr8:18656805|18662408	ENSG00000156011.12	PSD3	protein_coding
chr8:26439485|26441499	ENSG00000092964.12	DPYSL2	protein_coding
chr8:27151597|27151827	ENSG00000104228.8	TRIM35	protein_coding
chr8:27382879|27394372	ENSG00000120915.9	EPHX2	protein_coding
chr8:28013459|28019595	ENSG00000134014.12	ELP3	protein_coding
chr8:28570974|28575724	ENSG00000012232.4	EXTL3	protein_coding
chr8:29959414|29962002	ENSG00000104660.13	LEPROTL1	protein_coding
chr8:37623044|37623873	ENSG00000147471.7	PROSC	protein_coding
chr8:38205015|38205733	ENSG00000147548.12	WHSC1L1	protein_coding
chr8:41832222|41845081	ENSG00000083168.5	KAT6A	protein_coding
chr8:42211943|42229180	ENSG00000070501.7	POLB	protein_coding
chr8:42761316|42798588	ENSG00000168172.4	HOOK3	protein_coding
chr8:42812237|42819617	ENSG00000168172.4	HOOK3	protein_coding
chr8:42914235|42919358	ENSG00000254673.1,ENSG00000168522.8	RP11-598P20.5,FNTA	protein_coding,protein_coding
chr8:42924698|42927450	ENSG00000254673.1,ENSG00000168522.8	RP11-598P20.5,FNTA	protein_coding,protein_coding
chr8:478895|481576	ENSG00000180190.7	TDRP	protein_coding
chr8:48308936|48320523	ENSG00000164808.12	SPIDR	protein_coding
chr8:48866180|48869991	ENSG00000253729.3	PRKDC	protein_coding
chr8:52744004|52773806	ENSG00000168300.9	PCMTD1	protein_coding
chr8:52773405|52773806	ENSG00000168300.9	PCMTD1	protein_coding
chr8:56854414|56866543	ENSG00000254087.3	LYN	protein_coding
chr8:61484605|61504528	ENSG00000104388.10	RAB2A	protein_coding
chr8:61496767|61504528	ENSG00000104388.10	RAB2A	protein_coding
chr8:61653818|61655656	ENSG00000171316.7	CHD7	protein_coding
chr8:61707545|61714152	ENSG00000171316.7	CHD7	protein_coding
chr8:618598|624047	ENSG00000104714.9	ERICH1	protein_coding
chr8:62531537|62566219	ENSG00000198363.11,ENSG00000222898.1	ASPH,RN7SKP97	protein_coding,misc_RNA
chr8:62593527|62596747	ENSG00000198363.11	ASPH	protein_coding
chr8:64098706|64100303	ENSG00000185728.12	YTHDF3	protein_coding
chr8:68044186|68049838	ENSG00000104218.9	CSPP1	protein_coding
chr8:68200190|68214701	ENSG00000066777.4	ARFGEF1	protein_coding
chr8:68211444|68214701	ENSG00000066777.4	ARFGEF1	protein_coding
chr8:71071740|71075089	ENSG00000140396.8	NCOA2	protein_coding
chr8:71126138|71128999	ENSG00000140396.8	NCOA2	protein_coding
chr8:72211282|72246409	ENSG00000104313.13	EYA1	protein_coding
chr8:73117534|73123790	ENSG00000250979.1	RP11-656G20.1	pseudogene
chr8:74495005|74601048	ENSG00000040341.13,ENSG00000258677.2	STAU2,RP11-463D19.2	protein_coding,protein_coding
chr8:74585342|74652103	ENSG00000040341.13,ENSG00000258677.2	STAU2,RP11-463D19.2	protein_coding,protein_coding
chr8:80830213|80831383	ENSG00000147586.5	MRPS28	protein_coding
chr8:8865480|8877974	ENSG00000104626.10	ERI1	protein_coding
chr8:8873832|8877974	ENSG00000104626.10	ERI1	protein_coding
chr8:90600120|90608741	NA	NA	NA
chr8:90659968|90734384	ENSG00000251136.4	RP11-37B2.1	lincRNA
chr8:90659968|90737869	ENSG00000251136.4	RP11-37B2.1	lincRNA
chr8:90734243|90737869	ENSG00000251136.4	RP11-37B2.1	lincRNA
chr8:94798451|94803547	ENSG00000164953.11	TMEM67	protein_coding
chr8:98698896|98703416	ENSG00000147649.5	MTDH	protein_coding
chr8:99718695|99719539	ENSG00000104375.11	STK3	protein_coding
chr9:102722199|102722437	ENSG00000136874.6	STX17	protein_coding
chr9:103261047|103271416	ENSG00000241697.3,ENSG00000251349.3	TMEFF1,MSANTD3-TMEFF1	protein_coding,protein_coding
chr9:103261047|103279053	ENSG00000241697.3,ENSG00000251349.3	TMEFF1,MSANTD3-TMEFF1	protein_coding,protein_coding
chr9:109734286|109746690	ENSG00000148143.8	ZNF462	protein_coding
chr9:110062422|110074018	ENSG00000119318.8	RAD23B	protein_coding
chr9:110062422|110087285	ENSG00000119318.8	RAD23B	protein_coding
chr9:111812563|111812972	ENSG00000106771.8	TMEM245	protein_coding
chr9:111812563|111826847	ENSG00000106771.8	TMEM245	protein_coding
chr9:113703701|113735838	ENSG00000198121.9	LPAR1	protein_coding
chr9:113734353|113735838	ENSG00000198121.9	LPAR1	protein_coding
chr9:113734353|113773970	ENSG00000198121.9	LPAR1	protein_coding
chr9:114148657|114154104	ENSG00000136813.10	KIAA0368	protein_coding
chr9:114549073|114550227	NA	NA	NA
chr9:114840818|114842445	ENSG00000106868.12	SUSD1	protein_coding
chr9:115013209|115060196	ENSG00000243911.2,ENSG00000230081.2,ENSG00000119314.11	RN7SL430P,RP11-165N19.4,PTBP3	misc_RNA,pseudogene,protein_coding
chr9:115024715|115060196	ENSG00000243911.2,ENSG00000230081.2,ENSG00000119314.11	RN7SL430P,RP11-165N19.4,PTBP3	misc_RNA,pseudogene,protein_coding
chr9:115030329|115060196	ENSG00000243911.2,ENSG00000230081.2,ENSG00000119314.11	RN7SL430P,RP11-165N19.4,PTBP3	misc_RNA,pseudogene,protein_coding
chr9:115336337|115337531	ENSG00000165185.10	KIAA1958	protein_coding
chr9:119107780|119109125	NA	NA	NA
chr9:123230138|123253755	ENSG00000136861.13	CDK5RAP2	protein_coding
chr9:125042722|125054119	ENSG00000148187.13	MRRF	protein_coding
chr9:125932181|125946577	ENSG00000165209.14	STRBP	protein_coding
chr9:126519982|126531842	ENSG00000119522.11	DENND1A	protein_coding
chr9:126519982|126641300	ENSG00000119522.11	DENND1A	protein_coding
chr9:127670656|127674305	ENSG00000136935.9	GOLGA1	protein_coding
chr9:128099297|128099870	ENSG00000165219.17	GAPVD1	protein_coding
chr9:128419930|128434922	ENSG00000119487.12	MAPKAP1	protein_coding
chr9:129102787|129157976	ENSG00000196814.10	MVB12B	protein_coding
chr9:130101924|130104613	ENSG00000136895.14	GARNL3	protein_coding
chr9:130206308|130207528	ENSG00000196152.6	ZNF79	protein_coding
chr9:13216773|13250371	ENSG00000107186.12	MPDZ	protein_coding
chr9:134305477|134308181	ENSG00000130723.13	PRRC2B	protein_coding
chr9:134312007|134314448	ENSG00000130723.13	PRRC2B	protein_coding
chr9:134381501|134381840	ENSG00000130714.11	POMT1	protein_coding
chr9:138741983|138758382	ENSG00000130559.14	CAMSAP1	protein_coding
chr9:138741983|138774924	ENSG00000130559.14	CAMSAP1	protein_coding
chr9:138773479|138774924	ENSG00000130559.14	CAMSAP1	protein_coding
chr9:140611078|140646860	ENSG00000181090.13	EHMT1	protein_coding
chr9:140685300|140695436	ENSG00000181090.13	EHMT1	protein_coding
chr9:140846726|140852139	ENSG00000148408.8	CACNA1B	protein_coding
chr9:14146688|14179779	ENSG00000147862.10	NFIB	protein_coding
chr9:14639894|14662324	ENSG00000175893.7	ZDHHC21	protein_coding
chr9:14639894|14674383	ENSG00000175893.7	ZDHHC21	protein_coding
chr9:14639894|14680160	ENSG00000175893.7	ZDHHC21	protein_coding
chr9:14987891|14990343	ENSG00000232000.2	RP11-54D18.3	pseudogene
chr9:17309056|17342442	ENSG00000044459.10	CNTLN	protein_coding
chr9:17309056|17416187	ENSG00000044459.10	CNTLN	protein_coding
chr9:17330630|17342442	ENSG00000044459.10	CNTLN	protein_coding
chr9:19070217|19096767	ENSG00000147874.6	HAUS6	protein_coding
chr9:19286767|19305525	ENSG00000137145.16	DENND4C	protein_coding
chr9:20819795|20823114	ENSG00000188352.8	FOCAD	protein_coding
chr9:20819795|20885229	ENSG00000188352.8	FOCAD	protein_coding
chr9:20907149|20916936	ENSG00000188352.8	FOCAD	protein_coding
chr9:33886879|33900269	ENSG00000107341.4	UBE2R2	protein_coding
chr9:33948372|33956144	ENSG00000238886.1,ENSG00000137073.16	SNORD121A,UBAP2	snoRNA,protein_coding
chr9:33953283|33963789	ENSG00000137073.16	UBAP2	protein_coding
chr9:33960824|33973235	ENSG00000226801.2,ENSG00000137073.16	OSTCP8,UBAP2	pseudogene,protein_coding
chr9:33971649|33973235	ENSG00000137073.16	UBAP2	protein_coding
chr9:33986758|33998862	ENSG00000137073.16	UBAP2	protein_coding
chr9:33986758|34017187	ENSG00000137073.16	UBAP2	protein_coding
chr9:33996221|34017187	ENSG00000137073.16	UBAP2	protein_coding
chr9:35546427|35548532	ENSG00000198853.7	RUSC2	protein_coding
chr9:36375931|36376124	ENSG00000137075.13	RNF38	protein_coding
chr9:37126309|37127260	ENSG00000147905.13	ZCCHC7	protein_coding
chr9:37126309|37147442	ENSG00000147905.13	ZCCHC7	protein_coding
chr9:37424842|37426651	ENSG00000137106.13	GRHPR	protein_coding
chr9:4823548|4827033	ENSG00000120158.7	RCL1	protein_coding
chr9:4860125|4860901	ENSG00000120158.7	RCL1	protein_coding
chr9:5968019|5988545	ENSG00000183354.7	KIAA2026	protein_coding
chr9:6420912|6434173	ENSG00000147854.12	UHRF2	protein_coding
chr9:74477467|74489999	ENSG00000107362.9	ABHD17B	protein_coding
chr9:77611363|77632364	ENSG00000229587.2,ENSG00000156017.8	RP11-197P3.5,C9orf41	sense_intronic,protein_coding
chr9:77631184|77632364	ENSG00000156017.8	C9orf41	protein_coding
chr9:79829245|79842401	ENSG00000197969.7	VPS13A	protein_coding
chr9:79952171|79986065	ENSG00000197969.7	VPS13A	protein_coding
chr9:80409379|80412564	ENSG00000156052.6	GNAQ	protein_coding
chr9:80409379|80430686	ENSG00000156052.6	GNAQ	protein_coding
chr9:86274695|86301070	ENSG00000135018.9	UBQLN1	protein_coding
chr9:86276692|86284242	ENSG00000135018.9	UBQLN1	protein_coding
chr9:86292642|86293514	ENSG00000135018.9	UBQLN1	protein_coding
chr9:86292642|86301070	ENSG00000135018.9	UBQLN1	protein_coding
chr9:86293356|86301070	ENSG00000135018.9	UBQLN1	protein_coding
chr9:86297866|86301070	ENSG00000135018.9	UBQLN1	protein_coding
chr9:86395297|86421475	ENSG00000165113.8	GKAP1	protein_coding
chr9:87317074|87325706	ENSG00000148053.11	NTRK2	protein_coding
chr9:87356807|87367000	ENSG00000148053.11	NTRK2	protein_coding
chr9:88190230|88211364	ENSG00000135049.11	AGTPBP1	protein_coding
chr9:88190230|88248289	ENSG00000135049.11	AGTPBP1	protein_coding
chr9:88190230|88261333	ENSG00000135049.11	AGTPBP1	protein_coding
chr9:88200378|88248289	ENSG00000135049.11	AGTPBP1	protein_coding
chr9:88211277|88248289	ENSG00000135049.11	AGTPBP1	protein_coding
chr9:88233898|88248289	ENSG00000135049.11	AGTPBP1	protein_coding
chr9:88284400|88327481	ENSG00000135049.11	AGTPBP1	protein_coding
chr9:88292351|88327481	ENSG00000135049.11	AGTPBP1	protein_coding
chr9:88648197|88661487	ENSG00000135052.12	GOLM1	protein_coding
chr9:88920107|88924932	ENSG00000083223.13	ZCCHC6	protein_coding
chr9:96233423|96261168	ENSG00000048828.12	FAM120A	protein_coding
chr9:97535284|97563284	ENSG00000148120.10	C9orf3	protein_coding
chr9:98002931|98011651	ENSG00000158169.7	FANCC	protein_coding
chr9:98660131|98691146	ENSG00000199202.1,ENSG00000182150.11,ENSG00000237631.2	RNA5SP289,ERCC6L2,RP11-72B4.2	rRNA,protein_coding,pseudogene
chr9:98740343|98766983	ENSG00000182150.11	ERCC6L2	protein_coding
chr9:99271955|99327765	ENSG00000081377.12	CDC14B	protein_coding
chr9:99284788|99327765	ENSG00000081377.12	CDC14B	protein_coding
chr9:99579647|99589463	ENSG00000196597.7	ZNF782	protein_coding
chrX:10031485|10066619	ENSG00000047644.13	WWC3	protein_coding
chrX:110385324|110416309	ENSG00000226112.1,ENSG00000077264.10	FCF1P4,PAK3	pseudogene,protein_coding
chrX:117788565|117788924	ENSG00000147251.11	DOCK11	protein_coding
chrX:131415123|131417060	ENSG00000232160.2	RAP2C-AS1	antisense
chrX:134679348|134690225	ENSG00000165359.10	DDX26B	protein_coding
chrX:139865340|139866824	NA	NA	NA
chrX:14861782|14877456	ENSG00000181544.9	FANCB	protein_coding
chrX:14868627|14877456	ENSG00000181544.9	FANCB	protein_coding
chrX:151804336|151809756	NA	NA	NA
chrX:154645236|154649223	NA	NA	NA
chrX:18525055|18528974	ENSG00000008086.6	CDKL5	protein_coding
chrX:18767910|18807391	ENSG00000086717.14	PPEF1	protein_coding
chrX:19968871|19988416	ENSG00000173681.12	CXorf23	protein_coding
chrX:19983162|19988416	ENSG00000173681.12	CXorf23	protein_coding
chrX:24190832|24197887	ENSG00000005889.11	ZFX	protein_coding
chrX:44383248|44386611	ENSG00000069509.5	FUNDC1	protein_coding
chrX:47705504|47755339	ENSG00000197779.9	ZNF81	protein_coding
chrX:53430498|53430825	ENSG00000072501.13	SMC1A	protein_coding
chrX:53641495|53641706	ENSG00000086758.11	HUWE1	protein_coding
chrX:53641495|53642796	ENSG00000086758.11	HUWE1	protein_coding
chrX:53672263|53681075	ENSG00000086758.11	HUWE1	protein_coding
chrX:64271342|64295792	NA	NA	NA
chrX:72797243|72804408	ENSG00000204116.7	CHIC1	protein_coding
chrX:77243738|77258733	ENSG00000165240.13	ATP7A	protein_coding
chrX:77270159|77275895	ENSG00000165240.13	ATP7A	protein_coding
chrX:79962926|79975155	ENSG00000165288.10	BRWD3	protein_coding
chrX:80064512|80064803	ENSG00000165288.10	BRWD3	protein_coding
chrX:98908825|98915888	ENSG00000270308.1	RP3-377O6.2	pseudogene

## Sheet: circRNAs in DD-OS
circRNA ID	Ensembl Gene	Gene Symbol	Feature of Gene
chr10:102683732|102685776	ENSG00000119906.7	FAM178A	protein_coding
chr10:103427643|103436193	ENSG00000107829.9	FBXW4	protein_coding
chr10:103552596|103570071	ENSG00000198408.9	MGEA5	protein_coding
chr10:103916776|103917971	ENSG00000166197.12	NOLC1	protein_coding
chr10:105197772|105198565	ENSG00000148843.9	PDCD11	protein_coding
chr10:111883775|111892158	ENSG00000148700.9	ADD3	protein_coding
chr10:112356156|112358048	ENSG00000108055.9	SMC3	protein_coding
chr10:112723883|112745523	ENSG00000108061.7	SHOC2	protein_coding
chr10:115636280|115644139	ENSG00000196865.4	NHLRC2	protein_coding
chr10:116590611|116608496	ENSG00000151553.10	FAM160B1	protein_coding
chr10:116879949|116889297	ENSG00000107518.12	ATRNL1	protein_coding
chr10:116879949|116925405	ENSG00000107518.12	ATRNL1	protein_coding
chr10:116879949|116931050	ENSG00000107518.12	ATRNL1	protein_coding
chr10:117221451|117228839	ENSG00000107518.12	ATRNL1	protein_coding
chr10:12039671|12056183	ENSG00000151461.15	UPF2	protein_coding
chr10:12123471|12133683	ENSG00000181192.7	DHTKD1	protein_coding
chr10:12123471|12155063	ENSG00000181192.7	DHTKD1	protein_coding
chr10:12123471|12162266	ENSG00000181192.7	DHTKD1	protein_coding
chr10:12257739|12280484	ENSG00000151465.9	CDC123	protein_coding
chr10:126370176|126370948	ENSG00000189319.9,ENSG00000258539.1	FAM53B,RP11-12J10.3	protein_coding,protein_coding
chr10:126628943|126631876	ENSG00000019995.6,ENSG00000249456.1	ZRANB1,RP11-298J20.4	protein_coding,sense_overlapping
chr10:126631026|126631876	ENSG00000019995.6,ENSG00000249456.1	ZRANB1,RP11-298J20.4	protein_coding,sense_overlapping
chr10:128768966|128788867	ENSG00000150760.8	DOCK1	protein_coding
chr10:128768966|128798571	ENSG00000150760.8	DOCK1	protein_coding
chr10:15858834|15889942	ENSG00000148481.9	FAM188A	protein_coding
chr10:15875629|15889942	ENSG00000148481.9	FAM188A	protein_coding
chr10:16794538|16824083	ENSG00000148484.13	RSU1	protein_coding
chr10:27458873|27470510	ENSG00000120539.10	MASTL	protein_coding
chr10:31661947|31676195	ENSG00000148516.17	ZEB1	protein_coding
chr10:31661947|31750166	ENSG00000148516.17	ZEB1	protein_coding
chr10:31749966|31791437	ENSG00000148516.17	ZEB1	protein_coding
chr10:32197100|32199491	ENSG00000165322.13	ARHGAP12	protein_coding
chr10:32832228|32873232	ENSG00000150076.18,ENSG00000216937.7	C10orf68,CCDC7	protein_coding,protein_coding
chr10:34558585|34573173	ENSG00000148498.11	PARD3	protein_coding
chr10:34648075|34673182	ENSG00000148498.11	PARD3	protein_coding
chr10:35805451|35819171	ENSG00000108100.13	CCNY	protein_coding
chr10:43650345|43671480	ENSG00000169826.6	CSGALNACT2	protein_coding
chr10:4872867|4951798	ENSG00000187134.8,ENSG00000165568.13	AKR1C1,AKR1E2	protein_coding,protein_coding
chr10:49609655|49618211	ENSG00000107643.11	MAPK8	protein_coding
chr10:5741488|5756170	ENSG00000108021.15	FAM208B	protein_coding
chr10:5815805|5842668	ENSG00000057608.12	GDI2	protein_coding
chr10:5827105|5842668	ENSG00000057608.12	GDI2	protein_coding
chr10:5836848|5842668	ENSG00000057608.12	GDI2	protein_coding
chr10:70227880|70229920	ENSG00000138346.10	DNA2	protein_coding
chr10:70404455|70406762	ENSG00000138336.8	TET1	protein_coding
chr10:70719562|70720005	ENSG00000165732.8	DDX21	protein_coding
chr10:7203065|7326052	ENSG00000198879.7	SFMBT2	protein_coding
chr10:7262373|7327916	ENSG00000198879.7	SFMBT2	protein_coding
chr10:7285520|7327916	ENSG00000198879.7	SFMBT2	protein_coding
chr10:7318854|7327916	ENSG00000198879.7	SFMBT2	protein_coding
chr10:76598441|76603236	ENSG00000156650.8	KAT6B	protein_coding
chr10:76602358|76603236	ENSG00000156650.8	KAT6B	protein_coding
chr10:76729418|76748870	ENSG00000156650.8	KAT6B	protein_coding
chr10:7839010|7844817	ENSG00000165629.15	ATP5C1	protein_coding
chr10:86130770|86133571	ENSG00000107771.11	CCSER2	protein_coding
chr10:86177527|86185649	ENSG00000107771.11	CCSER2	protein_coding
chr10:86177527|86237420	ENSG00000107771.11	CCSER2	protein_coding
chr10:86198268|86237420	ENSG00000107771.11	CCSER2	protein_coding
chr10:89527430|89536184	ENSG00000138138.9	ATAD1	protein_coding
chr10:91511103|91522592	ENSG00000138182.10	KIF20B	protein_coding
chr10:94653106|94659401	ENSG00000138190.12	EXOC6	protein_coding
chr10:97915083|97920158	ENSG00000177853.10	ZNF518A	processed_transcript
chr10:98303833|98325183	ENSG00000077147.10	TM9SF3	protein_coding
chr10:98303833|98336586	ENSG00000077147.10	TM9SF3	protein_coding
chr10:99196174|99197507	ENSG00000171311.8	EXOSC1	protein_coding
chr11:107260800|107289013	ENSG00000225215.1,ENSG00000152404.11	SMARCE1P1,CWF19L2	pseudogene,protein_coding
chr11:107916997|107925682	ENSG00000166266.9	CUL5	protein_coding
chr11:108186550|108206688	ENSG00000149311.13	ATM	protein_coding
chr11:116734384|116744352	ENSG00000160584.11	SIK3	protein_coding
chr11:117023157|117034608	ENSG00000168092.9	PAFAH1B2	protein_coding
chr11:119155679|119156276	ENSG00000110395.4	CBL	protein_coding
chr11:120907214|120930794	ENSG00000154114.8	TBCEL	protein_coding
chr11:120916383|120930794	ENSG00000154114.8	TBCEL	protein_coding
chr11:128993341|128994789	ENSG00000134909.14	ARHGAP32	protein_coding
chr11:130130751|130131824	ENSG00000196323.7	ZBTB44	protein_coding
chr11:13424715|13443385	ENSG00000148925.6	BTBD10	protein_coding
chr11:13435077|13443385	ENSG00000148925.6	BTBD10	protein_coding
chr11:13435077|13466728	ENSG00000148925.6	BTBD10	protein_coding
chr11:14793483|14810788	ENSG00000152270.4	PDE3B	protein_coding
chr11:18312989|18314523	ENSG00000110756.13	HPS5	protein_coding
chr11:30516843|30557722	ENSG00000066382.12	MPPED2	protein_coding
chr11:30516843|30602041	ENSG00000066382.12	MPPED2	protein_coding
chr11:30557541|30602041	ENSG00000066382.12	MPPED2	protein_coding
chr11:30601793|30602041	ENSG00000066382.12	MPPED2	protein_coding
chr11:32948703|32956981	ENSG00000060749.10	QSER1	protein_coding
chr11:33307959|33309057	ENSG00000110422.7	HIPK3	protein_coding
chr11:34093273|34098189	ENSG00000135387.15	CAPRIN1	protein_coding
chr11:34111726|34113603	ENSG00000135387.15	CAPRIN1	protein_coding
chr11:34969053|34991833	ENSG00000110435.7	PDHX	protein_coding
chr11:34978931|34999729	ENSG00000110435.7	PDHX	protein_coding
chr11:36248635|36248980	ENSG00000179241.8	LDLRAD3	protein_coding
chr11:3752621|3774638	ENSG00000110713.11	NUP98	protein_coding
chr11:3789811|3797251	ENSG00000110713.11	NUP98	protein_coding
chr11:46098305|46113774	ENSG00000135365.11	PHF21A	protein_coding
chr11:50274586|50280169	ENSG00000254840.1	RP11-574M7.1	pseudogene
chr11:59426339|59426942	ENSG00000166889.13	PATL1	protein_coding
chr11:61133517|61135470	ENSG00000149483.7	TMEM138	protein_coding
chr11:68571468|68575106	ENSG00000110090.8	CPT1A	protein_coding
chr11:73418465|73429763	ENSG00000175582.15	RAB6A	protein_coding
chr11:73418465|73431944	ENSG00000175582.15	RAB6A	protein_coding
chr11:77330651|77336863	ENSG00000074201.4	CLNS1A	protein_coding
chr11:77330651|77340944	ENSG00000074201.4	CLNS1A	protein_coding
chr11:77336008|77336863	ENSG00000074201.4	CLNS1A	protein_coding
chr11:77409532|77413540	ENSG00000048649.9	RSF1	protein_coding
chr11:78176922|78204241	ENSG00000137513.5	NARS2	protein_coding
chr11:8148206|8161740	ENSG00000166405.10	RIC3	protein_coding
chr11:8158925|8161740	ENSG00000166405.10	RIC3	protein_coding
chr11:82560091|82571159	ENSG00000137509.6	PRCP	protein_coding
chr11:82984690|82989872	ENSG00000137500.5	CCDC90B	protein_coding
chr11:83770358|83784311	ENSG00000150672.12	DLG2	protein_coding
chr11:8435042|8486369	ENSG00000130413.11	STK33	protein_coding
chr11:8457041|8486369	ENSG00000130413.11	STK33	protein_coding
chr11:85707869|85714494	ENSG00000073921.13	PICALM	protein_coding
chr11:85707869|85742653	ENSG00000073921.13	PICALM	protein_coding
chr11:85718585|85742653	ENSG00000073921.13	PICALM	protein_coding
chr11:85722073|85742653	ENSG00000073921.13	PICALM	protein_coding
chr11:86778736|86802437	ENSG00000166575.12	TMEM135	protein_coding
chr11:94528177|94533477	ENSG00000166025.13	AMOTL1	protein_coding
chr11:94532556|94533477	ENSG00000166025.13	AMOTL1	protein_coding
chr12:100676721|100691953	ENSG00000136021.13	SCYL2	protein_coding
chr12:109046048|109048186	ENSG00000110880.6	CORO1C	protein_coding
chr12:110566755|110584853	ENSG00000122970.11	IFT81	protein_coding
chr12:111923069|111924628	ENSG00000204842.10	ATXN2	protein_coding
chr12:111947353|111948386	ENSG00000204842.10	ATXN2	protein_coding
chr12:111990084|111993723	ENSG00000204842.10	ATXN2	protein_coding
chr12:111991962|111993723	ENSG00000204842.10	ATXN2	protein_coding
chr12:112371690|112381173	ENSG00000198270.8	TMEM116	protein_coding
chr12:1136914|1137738	ENSG00000082805.15	ERC1	protein_coding
chr12:116668338|116675510	ENSG00000123066.3	MED13L	protein_coding
chr12:120592774|120593523	ENSG00000089154.6,ENSG00000266704.1	GCN1L1,MIR4498	protein_coding,miRNA
chr12:121220458|121222396	ENSG00000157837.11	SPPL3	protein_coding
chr12:12397196|12397589	ENSG00000070018.4	LRP6	protein_coding
chr12:123983091|123984083	ENSG00000188026.7	RILPL1	protein_coding
chr12:124071294|124074996	ENSG00000086598.6	TMED2	protein_coding
chr12:124904503|124915333	ENSG00000196498.9	NCOR2	protein_coding
chr12:124904503|124922542	ENSG00000196498.9	NCOR2	protein_coding
chr12:12672796|12674397	ENSG00000111266.4	DUSP16	protein_coding
chr12:1289706|1299218	ENSG00000082805.15	ERC1	protein_coding
chr12:130884224|130907106	ENSG00000060709.9,ENSG00000256064.1	RIMBP2,RP11-117L5.4	protein_coding,lincRNA
chr12:130890717|130907106	ENSG00000060709.9,ENSG00000256064.1	RIMBP2,RP11-117L5.4	protein_coding,lincRNA
chr12:26208169|26220646	ENSG00000123094.11	RASSF8	protein_coding
chr12:28408514|28460682	ENSG00000123106.6	CCDC91	protein_coding
chr12:28408514|28544344	ENSG00000123106.6	CCDC91	protein_coding
chr12:28458582|28460682	ENSG00000123106.6	CCDC91	protein_coding
chr12:28458582|28544344	ENSG00000123106.6	CCDC91	protein_coding
chr12:32751431|32764217	ENSG00000139132.10	FGD4	protein_coding
chr12:42604157|42604482	ENSG00000015153.10	YAF2	protein_coding
chr12:46622936|46637097	ENSG00000111371.11	SLC38A1	protein_coding
chr12:49491349|49491888	ENSG00000139636.11	LMBR1L	protein_coding
chr12:50821545|50835426	ENSG00000161813.16	LARP4	protein_coding
chr12:57064059|57066849	ENSG00000110958.11,ENSG00000241217.2	PTGES3,RN7SL809P	protein_coding,misc_RNA
chr12:69644909|69656342	ENSG00000111605.12	CPSF6	protein_coding
chr12:69983265|69987393	ENSG00000166226.8	CCT2	protein_coding
chr12:70193989|70195501	ENSG00000127328.17,ENSG00000258052.1	RAB3IP,AC025263.3	protein_coding,protein_coding
chr12:80187643|80215970	ENSG00000058272.11	PPP1R12A	protein_coding
chr12:89860547|89866052	ENSG00000139323.9	POC1B	protein_coding
chr12:95602619|95605043	ENSG00000180263.9	FGD6	protein_coding
chr13:103459496|103486902	ENSG00000222301.1,ENSG00000270181.1,ENSG00000134897.9	RNY5P8,BIVM-ERCC5,BIVM	misc_RNA,protein_coding,protein_coding
chr13:108175912|108179689	ENSG00000204442.2	FAM155A	protein_coding
chr13:114174931|114193822	ENSG00000150403.13	TMCO3	protein_coding
chr13:20304379|20356931	ENSG00000265624.1,ENSG00000121390.13	RN7SL166P,PSPC1	misc_RNA,protein_coding
chr13:20576990|20580726	ENSG00000121741.12	ZMYM2	protein_coding
chr13:20625573|20641530	ENSG00000121741.12	ZMYM2	protein_coding
chr13:20632715|20641530	ENSG00000121741.12	ZMYM2	protein_coding
chr13:20638591|20657916	ENSG00000121741.12	ZMYM2	protein_coding
chr13:21742127|21742538	ENSG00000165480.11	SKA3	protein_coding
chr13:26911704|26928017	ENSG00000132964.7	CDK8	protein_coding
chr13:26974590|26975761	ENSG00000132964.7	CDK8	protein_coding
chr13:28748409|28752072	ENSG00000152520.9	PAN3	protein_coding
chr13:28830429|28855516	ENSG00000152520.9	PAN3	protein_coding
chr13:30801549|30857928	ENSG00000102781.9	KATNAL1	protein_coding
chr13:33091994|33101669	ENSG00000244754.4	N4BP2L2	protein_coding
chr13:41826781|41835051	ENSG00000120662.11	MTRF1	protein_coding
chr13:41890982|41910892	ENSG00000172766.14	NAA16	protein_coding
chr13:41892942|41910892	ENSG00000172766.14	NAA16	protein_coding
chr13:46577274|46619651	ENSG00000123200.12	ZC3H13	protein_coding
chr13:47297356|47308133	ENSG00000136141.10	LRCH1	protein_coding
chr13:50025689|50042096	ENSG00000136169.12	SETDB2	protein_coding
chr13:51501543|51523641	ENSG00000136104.14	RNASEH2B	protein_coding
chr13:52992127|53001354	ENSG00000136100.8	VPS36	protein_coding
chr13:61013822|61041513	ENSG00000083544.9	TDRD3	protein_coding
chr13:76134889|76143643	ENSG00000261553.1,ENSG00000118939.13	RP11-29G8.3,UCHL3	processed_transcript,protein_coding
chr13:78293667|78327493	ENSG00000139737.17	SLAIN1	protein_coding
chr13:96409898|96416207	ENSG00000102580.10	DNAJC3	protein_coding
chr13:96485181|96489456	ENSG00000102595.14	UGGT2	protein_coding
chr13:96622366|96651561	ENSG00000102595.14	UGGT2	protein_coding
chr13:96636058|96651561	ENSG00000102595.14	UGGT2	protein_coding
chr13:99890681|99896878	ENSG00000134882.11	UBAC2	protein_coding
chr14:102368056|102372866	ENSG00000078304.15	PPP2R5C	protein_coding
chr14:102506573|102507010	ENSG00000197102.6	DYNC1H1	protein_coding
chr14:102659800|102661457	ENSG00000140153.13	WDR20	protein_coding
chr14:102661275|102676199	ENSG00000140153.13	WDR20	protein_coding
chr14:105718844|105739231	ENSG00000185024.11	BRF1	protein_coding
chr14:106780263|106938644	ENSG00000187156.4	LINC00221	lincRNA
chr14:21698478|21702388	ENSG00000092199.13	HNRNPC	protein_coding
chr14:21825356|21829372	ENSG00000092201.5	SUPT16H	protein_coding
chr14:21971316|21972024	ENSG00000165819.7	METTL3	protein_coding
chr14:23378692|23380612	ENSG00000100461.13	RBM23	protein_coding
chr14:31404369|31425448	ENSG00000196792.7	STRN3	protein_coding
chr14:31596991|31602881	ENSG00000092148.8	HECTD1	protein_coding
chr14:31596991|31641328	ENSG00000092148.8	HECTD1	protein_coding
chr14:32559708|32563592	ENSG00000100852.8	ARHGAP5	protein_coding
chr14:32559708|32586493	ENSG00000100852.8	ARHGAP5	protein_coding
chr14:35044962|35078948	ENSG00000129515.14	SNX6	protein_coding
chr14:35055436|35078948	ENSG00000129515.14	SNX6	protein_coding
chr14:39648295|39648666	ENSG00000100941.4	PNN	protein_coding
chr14:45587231|45599993	ENSG00000100442.6	FKBP3	protein_coding
chr14:50292585|50298079	ENSG00000165525.13	NEMF	protein_coding
chr14:50616726|50616948	ENSG00000100485.7	SOS2	protein_coding
chr14:52977958|53011089	ENSG00000087301.4	TXNDC16	protein_coding
chr14:56078737|56086030	ENSG00000126777.13	KTN1	protein_coding
chr14:57696452|57714430	ENSG00000070367.11	EXOC5	protein_coding
chr14:58785260|58796887	ENSG00000032219.14	ARID4A	protein_coding
chr14:62436850|62463260	ENSG00000258882.1,ENSG00000139973.11	CTD-2277K2.1,SYT16	lincRNA,protein_coding
chr14:64065474|64066691	ENSG00000140006.7	WDR89	protein_coding
chr14:64465632|64483349	ENSG00000054654.11	SYNE2	protein_coding
chr14:64465632|64489581	ENSG00000054654.11	SYNE2	protein_coding
chr14:64988205|64990120	ENSG00000126804.9	ZBTB1	protein_coding
chr14:67431908|67525503	ENSG00000171723.11	GPHN	protein_coding
chr14:70633356|70635201	ENSG00000100678.14	SLC8A3	protein_coding
chr14:73614503|73614802	ENSG00000080815.14	PSEN1	protein_coding
chr14:73614503|73640415	ENSG00000080815.14	PSEN1	protein_coding
chr14:75513079|75516421	ENSG00000119684.11	MLH3	protein_coding
chr14:76633006|76662315	ENSG00000089916.13	GPATCH2L	protein_coding
chr14:80963812|80997230	ENSG00000100629.12	CEP128	protein_coding
chr14:81209419|81244390	ENSG00000100629.12	CEP128	protein_coding
chr14:81297487|81307112	ENSG00000100629.12	CEP128	protein_coding
chr14:81362062|81372425	ENSG00000100629.12	CEP128	protein_coding
chr14:89093182|89110855	ENSG00000165521.11	EML5	protein_coding
chr14:89123720|89131833	ENSG00000165521.11	EML5	protein_coding
chr14:89148234|89163296	ENSG00000165521.11	EML5	protein_coding
chr14:89148234|89168976	ENSG00000165521.11	EML5	protein_coding
chr14:89148234|89221015	ENSG00000165521.11	EML5	protein_coding
chr14:89178615|89181539	ENSG00000165521.11	EML5	protein_coding
chr14:89178615|89221015	ENSG00000165521.11	EML5	protein_coding
chr14:89181283|89221015	ENSG00000165521.11	EML5	protein_coding
chr14:89192885|89212627	ENSG00000165521.11	EML5	protein_coding
chr14:89192885|89221015	ENSG00000165521.11	EML5	protein_coding
chr14:89202708|89221015	ENSG00000165521.11	EML5	protein_coding
chr14:89305796|89327676	ENSG00000207342.1,ENSG00000165533.14	Y_RNA,TTC8	misc_RNA,protein_coding
chr14:89319315|89327676	ENSG00000165533.14	TTC8	protein_coding
chr14:91947920|91957146	ENSG00000100796.13	SMEK1	protein_coding
chr14:93760204|93762503	ENSG00000011114.10	BTBD7	protein_coding
chr14:93933044|93954101	ENSG00000133958.9	UNC79	protein_coding
chr14:93934017|93954101	ENSG00000133958.9	UNC79	protein_coding
chr14:93934017|93963632	ENSG00000133958.9	UNC79	protein_coding
chr14:96807859|96813678	ENSG00000066739.7	ATG2B	protein_coding
chr14:97299804|97327072	ENSG00000100749.3	VRK1	protein_coding
chr14:99924616|99932150	ENSG00000183576.8	SETD3	protein_coding
chr15:101104897|101105470	ENSG00000140471.12	LINS	protein_coding
chr15:25650608|25657118	ENSG00000114062.13	UBE3A	protein_coding
chr15:25650608|25660989	ENSG00000114062.13	UBE3A	protein_coding
chr15:30053342|30065560	ENSG00000104067.12	TJP1	protein_coding
chr15:30053342|30092905	ENSG00000104067.12	TJP1	protein_coding
chr15:33445249|33447246	ENSG00000248905.4	FMN1	protein_coding
chr15:40920268|40943017	ENSG00000137812.15,ENSG00000259254.1	CASC5,CTD-2339L15.3	protein_coding,sense_intronic
chr15:41648237|41669502	ENSG00000137804.8	NUSAP1	protein_coding
chr15:41961026|41962156	ENSG00000174197.12	MGA	protein_coding
chr15:41988273|41991357	ENSG00000174197.12	MGA	protein_coding
chr15:41988273|42005694	ENSG00000174197.12	MGA	protein_coding
chr15:42553156|42560230	ENSG00000103978.11	TMEM87A	protein_coding
chr15:49528048|49531564	ENSG00000156958.10	GALK2	protein_coding
chr15:56680670|56687032	ENSG00000151575.10	TEX9	protein_coding
chr15:56686363|56687032	ENSG00000151575.10	TEX9	protein_coding
chr15:59204762|59209198	ENSG00000137776.12	SLTM	protein_coding
chr15:59323003|59323901	ENSG00000157450.11	RNF111	protein_coding
chr15:62299507|62306191	ENSG00000129003.11	VPS13C	protein_coding
chr15:62325640|62336454	ENSG00000129003.11	VPS13C	protein_coding
chr15:63824846|63855207	ENSG00000140455.12	USP3	protein_coding
chr15:63988323|64008672	ENSG00000103657.9	HERC1	protein_coding
chr15:64791492|64792365	ENSG00000180357.5	ZNF609	protein_coding
chr15:72338065|72338975	ENSG00000066933.11	MYO9A	protein_coding
chr15:72837161|72864506	ENSG00000166233.8	ARIH1	protein_coding
chr15:75782549|75819602	ENSG00000260269.1,ENSG00000259931.2,ENSG00000169410.5	CTD-2323K18.1,CTD-2323K18.2,PTPN9	processed_transcript,pseudogene,protein_coding
chr15:76146727|76175765	ENSG00000140367.7	UBE2Q2	protein_coding
chr15:76152219|76165909	ENSG00000140367.7	UBE2Q2	protein_coding
chr15:76566753|76588078	ENSG00000140374.11	ETFA	protein_coding
chr15:79748440|79761487	ENSG00000169330.4	KIAA1024	protein_coding
chr15:80390758|80415142	ENSG00000086666.14	ZFAND6	protein_coding
chr15:80412670|80415142	ENSG00000086666.14	ZFAND6	protein_coding
chr15:83819967|83832827	ENSG00000166503.4	HDGFRP3	protein_coding
chr15:85081763|85098301	ENSG00000189136.4	UBE2Q2P1	pseudogene
chr15:85657104|85658718	ENSG00000073417.10	PDE8A	protein_coding
chr15:89656956|89659752	ENSG00000140526.12	ABHD2	protein_coding
chr15:90760671|90764997	ENSG00000185033.10	SEMA4B	protein_coding
chr15:91256398|91258273	ENSG00000259736.1	RP11-387D10.2	antisense
chr15:93467551|93472321	ENSG00000173575.14	CHD2	protein_coding
chr15:93540187|93545547	ENSG00000173575.14	CHD2	protein_coding
chr16:11114050|11220003	ENSG00000229917.2,ENSG00000038532.10	AC007014.1,CLEC16A	pseudogene,protein_coding
chr16:14028049|14029600	ENSG00000175595.10	ERCC4	protein_coding
chr16:148143|150507	ENSG00000103148.11	NPRL3	protein_coding
chr16:17352845|17353355	ENSG00000103489.7	XYLT1	protein_coding
chr16:18852887|18856973	ENSG00000157106.12	SMG1	protein_coding
chr16:19627436|19659204	ENSG00000103544.10	C16orf62	protein_coding
chr16:19627436|19663412	ENSG00000103544.10	C16orf62	protein_coding
chr16:25066140|25123317	ENSG00000271105.1,ENSG00000262700.1,ENSG00000205629.7,ENSG00000262155.1,ENSG00000262587.1	SCML2P2,RP11-266L9.3,LCMT1,RP11-266L9.5,RP11-266L9.4	pseudogene,pseudogene,protein_coding,lincRNA,pseudogene
chr16:29917109|29917448	ENSG00000174939.6	ASPHD1	protein_coding
chr16:30740287|30740893	ENSG00000080603.12	SRCAP	protein_coding
chr16:31733947|31734674	ENSG00000197302.6	ZNF720	protein_coding
chr16:3900298|3901010	ENSG00000005339.8	CREBBP	protein_coding
chr16:4382216|4383520	ENSG00000126603.4	GLIS2	protein_coding
chr16:4516154|4519466	ENSG00000153406.9	NMRAL1	protein_coding
chr16:47143394|47165936	ENSG00000171208.5,ENSG00000238834.1	NETO2,snoU13	protein_coding,snoRNA
chr16:47531310|47549512	ENSG00000222268.1,ENSG00000102893.11	RNA5SP425,PHKB	rRNA,protein_coding
chr16:49557535|49559405	ENSG00000102935.7	ZNF423	protein_coding
chr16:53175091|53191453	ENSG00000177200.11	CHD9	protein_coding
chr16:53288350|53308214	ENSG00000177200.11	CHD9	protein_coding
chr16:53907698|53922863	ENSG00000140718.14	FTO	protein_coding
chr16:55703477|55706087	ENSG00000103546.14	SLC6A2	protein_coding
chr16:55727922|55734218	ENSG00000103546.14	SLC6A2	protein_coding
chr16:67070542|67116242	ENSG00000067955.9	CBFB	protein_coding
chr16:67644727|67646024	ENSG00000102974.10	CTCF	protein_coding
chr16:68155890|68157024	ENSG00000261864.1,ENSG00000072736.14	RP11-67A1.2,NFATC3	processed_transcript,protein_coding
chr16:68155890|68160513	ENSG00000261864.1,ENSG00000072736.14	RP11-67A1.2,NFATC3	processed_transcript,protein_coding
chr16:68155890|68225678	ENSG00000261864.1,ENSG00000212445.1,ENSG00000072736.14	RP11-67A1.2,SNORA48,NFATC3	processed_transcript,snoRNA,protein_coding
chr16:68893787|68914533	ENSG00000103047.3	TANGO6	protein_coding
chr16:69404386|69406258	ENSG00000132604.6	TERF2	protein_coding
chr16:72984368|72994093	ENSG00000140836.10	ZFHX3	protein_coding
chr16:75425278|75448593	ENSG00000153774.4,ENSG00000252122.1,ENSG00000261717.1	CFDP1,SNORA76,RP11-77K12.1	protein_coding,snoRNA,protein_coding
chr16:84773915|84779279	ENSG00000103194.11	USP10	protein_coding
chr16:88008654|88017865	ENSG00000172530.15	BANP	protein_coding
chr16:88052034|88071617	ENSG00000172530.15	BANP	protein_coding
chr16:88061089|88071617	ENSG00000172530.15	BANP	protein_coding
chr16:8952207|8953192	ENSG00000153048.6	CARHSP1	protein_coding
chr16:9009111|9011013	ENSG00000187555.10	USP7	protein_coding
chr17:11958206|12016677	ENSG00000266297.1,ENSG00000065559.10	MIR744,MAP2K4	miRNA,protein_coding
chr17:11984673|12016677	ENSG00000266297.1,ENSG00000065559.10	MIR744,MAP2K4	miRNA,protein_coding
chr17:1264386|1265302	ENSG00000108953.12	YWHAE	protein_coding
chr17:1746097|1747980	ENSG00000132383.7	RPA1	protein_coding
chr17:1746097|1756483	ENSG00000132383.7	RPA1	protein_coding
chr17:19861327|19861884	ENSG00000108599.10	AKAP10	protein_coding
chr17:20107646|20109225	ENSG00000128487.12,ENSG00000263494.1	SPECC1,AC004702.2	protein_coding,lincRNA
chr17:26449629|26499644	ENSG00000087095.8	NLK	protein_coding
chr17:27613010|27614734	ENSG00000108256.4	NUFIP2	protein_coding
chr17:28003838|28030080	ENSG00000141298.13	SSH2	protein_coding
chr17:28011581|28030080	ENSG00000141298.13	SSH2	protein_coding
chr17:29483001|29497015	ENSG00000196712.12	NF1	protein_coding
chr17:29483001|29509683	ENSG00000196712.12	NF1	protein_coding
chr17:29654667|29685650	ENSG00000196712.12,ENSG00000263535.1	NF1,AK4P1	protein_coding,pseudogene
chr17:4186093|4200109	ENSG00000132388.8	UBE2G1	protein_coding
chr17:4186093|4210418	ENSG00000132388.8	UBE2G1	protein_coding
chr17:45232038|45235669	ENSG00000004897.7	CDC27	protein_coding
chr17:49067811|49075978	ENSG00000008294.16	SPAG9	protein_coding
chr17:49340635|49346265	ENSG00000011260.9	UTP18	protein_coding
chr17:53478830|53481229	ENSG00000108960.3	MMD	protein_coding
chr17:5364259|5365866	ENSG00000005100.8	DHX33	protein_coding
chr17:57274905|57275150	ENSG00000265303.1,ENSG00000068489.8	CTD-2510F5.6,PRR11	protein_coding,protein_coding
chr17:57430576|57430887	ENSG00000175155.4	YPEL2	protein_coding
chr17:57808782|57816308	ENSG00000062716.6	VMP1	protein_coding
chr17:57808782|57851246	ENSG00000062716.6	VMP1	protein_coding
chr17:57814814|57895134	ENSG00000267637.1,ENSG00000062716.6	RP11-619I22.1,VMP1	sense_intronic,protein_coding
chr17:58342773|58372162	ENSG00000170832.8	USP32	protein_coding
chr17:60061532|60062451	ENSG00000108510.5	MED13	protein_coding
chr17:61271352|61278318	ENSG00000170921.10	TANC2	protein_coding
chr17:62817885|62818511	ENSG00000214176.5	PLEKHM1P	pseudogene
chr17:64023619|64026141	ENSG00000154240.12	CEP112	protein_coding
chr17:65906993|65940488	ENSG00000171634.12	BPTF	protein_coding
chr17:65941525|65972074	ENSG00000171634.12	BPTF	protein_coding
chr17:74283273|74301022	ENSG00000129646.9	QRICH2	protein_coding
chr17:75398141|75398785	ENSG00000184640.13	2021-09-09	protein_coding
chr17:76000251|76027923	ENSG00000078687.12	TNRC6C	protein_coding
chr17:78022382|78024082	ENSG00000141519.10	CCDC40	protein_coding
chr17:78865520|78867665	ENSG00000141564.9	RPTOR	protein_coding
chr17:79660684|79661883	ENSG00000185359.8	HGS	protein_coding
chr17:80521230|80529746	ENSG00000141568.15	FOXK2	protein_coding
chr17:80721841|80739597	ENSG00000141556.16	TBCD	protein_coding
chr17:80858527|80869665	ENSG00000141556.16	TBCD	protein_coding
chr18:12999420|13019205	ENSG00000101639.14	CEP192	protein_coding
chr18:12999420|13030607	ENSG00000101639.14	CEP192	protein_coding
chr18:12999420|13042333	ENSG00000101639.14	CEP192	protein_coding
chr18:12999420|13117642	ENSG00000101639.14	CEP192	protein_coding
chr18:19345733|19359646	ENSG00000264183.1,ENSG00000101752.7	AC091038.1,MIB1	miRNA,protein_coding
chr18:19345733|19399607	ENSG00000264183.1,ENSG00000101752.7,ENSG00000242971.2,ENSG00000199977.1	AC091038.1,MIB1,RN7SL233P,SNORA73	miRNA,protein_coding,misc_RNA,snoRNA
chr18:20569184|20581692	ENSG00000101773.12	RBBP8	protein_coding
chr18:21644104|21663045	ENSG00000168234.8	TTC39C	protein_coding
chr18:29218607|29246335	ENSG00000118276.7	B4GALT6	protein_coding
chr18:29691717|29704808	ENSG00000134758.9,ENSG00000263917.1	RNF138,RP11-53I6.2	protein_coding,processed_transcript
chr18:33606863|33613800	ENSG00000141425.13	RPRD1A	protein_coding
chr18:39607407|39629569	ENSG00000078142.7	PIK3C3	protein_coding
chr18:42529846|42533305	ENSG00000152217.12	SETBP1	protein_coding
chr18:44470543|44483598	ENSG00000078043.11	PIAS2	protein_coding
chr18:44526020|44526886	ENSG00000167216.12	KATNAL2	protein_coding
chr18:45391430|45396935	ENSG00000175387.11	SMAD2	protein_coding
chr18:45391430|45423180	ENSG00000175387.11,ENSG00000269365.1	SMAD2,RP11-380M21.4	protein_coding,sense_intronic
chr18:46858234|46906128	ENSG00000141627.9	DYM	protein_coding
chr18:51804073|51813781	ENSG00000101751.6	POLI	protein_coding
chr18:53017590|53018234	ENSG00000196628.9	TCF4	protein_coding
chr18:54423814|54426184	ENSG00000091157.9	WDR7	protein_coding
chr18:55398646|55399255	ENSG00000267040.2,ENSG00000267787.1	RP11-35G9.3,RP11-35G9.5	antisense,antisense
chr18:56585503|56587865	ENSG00000074657.9	ZNF532	protein_coding
chr18:56601665|56621031	ENSG00000074657.9	ZNF532	protein_coding
chr18:56606677|56621031	ENSG00000074657.9	ZNF532	protein_coding
chr18:60206914|60217693	ENSG00000141664.5	ZCCHC2	protein_coding
chr18:68193301|68199023	NA	NA	NA
chr18:68193301|68245227	NA	NA	NA
chr18:68193301|68256030	NA	NA	NA
chr18:68193301|68266970	NA	NA	NA
chr18:6824761|6837413	ENSG00000088756.8	ARHGAP28	protein_coding
chr18:74561482|74593468	ENSG00000130856.11	ZNF236	protein_coding
chr18:76953183|76974038	ENSG00000166377.15	ATP9B	protein_coding
chr18:8718422|8720494	ENSG00000168502.13	SOGA2	protein_coding
chr18:9182380|9221997	ENSG00000265257.1,ENSG00000101745.11	RP11-21J18.1,ANKRD12	processed_transcript,protein_coding
chr18:9195549|9221997	ENSG00000265257.1,ENSG00000101745.11	RP11-21J18.1,ANKRD12	processed_transcript,protein_coding
chr18:9204474|9221997	ENSG00000265257.1,ENSG00000101745.11	RP11-21J18.1,ANKRD12	processed_transcript,protein_coding
chr18:9208655|9221997	ENSG00000265257.1,ENSG00000101745.11	RP11-21J18.1,ANKRD12	processed_transcript,protein_coding
chr18:9524592|9525849	ENSG00000017797.7	RALBP1	protein_coding
chr18:9583115|9595100	ENSG00000154845.11	PPP4R1	protein_coding
chr18:9583115|9595151	ENSG00000154845.11	PPP4R1	protein_coding
chr18:9931807|9937063	ENSG00000101558.9	VAPA	protein_coding
chr19:13039156|13039661	ENSG00000179115.6	FARSA	protein_coding
chr19:17387304|17387718	ENSG00000269307.1,ENSG00000105393.11	CTD-2278I10.6,BABAM1	protein_coding,protein_coding
chr19:18648411|18649246	ENSG00000105701.11	FKBP8	protein_coding
chr19:18650181|18650530	ENSG00000105701.11	FKBP8	protein_coding
chr19:21216262|21216990	ENSG00000118620.8	ZNF430	protein_coding
chr19:22255611|22256366	ENSG00000197134.7	ZNF257	protein_coding
chr19:23316882|23318845	ENSG00000183850.9	ZNF730	protein_coding
chr19:23541232|23545527	ENSG00000167232.9	ZNF91	protein_coding
chr19:24014399|24016323	ENSG00000233836.3	RP11-255H23.2	pseudogene
chr19:30462100|30503438	ENSG00000105176.13	URI1	protein_coding
chr19:30476130|30477324	ENSG00000105176.13	URI1	protein_coding
chr19:30476130|30503438	ENSG00000105176.13	URI1	protein_coding
chr19:31025754|31040421	ENSG00000198597.4	ZNF536	protein_coding
chr19:31038850|31040421	ENSG00000198597.4	ZNF536	protein_coding
chr19:34922766|34957919	ENSG00000126261.8	UBA2	protein_coding
chr19:3660964|3661999	ENSG00000186111.4	PIP5K1C	protein_coding
chr19:38631824|38633350	ENSG00000105738.6	SIPA1L3	protein_coding
chr19:40540857|40542533	ENSG00000128000.11	ZNF780B	protein_coding
chr19:41089304|41089623	ENSG00000160410.10	SHKBP1	protein_coding
chr19:41242891|41243674	ENSG00000086544.2	ITPKC	protein_coding
chr19:47421745|47425613	ENSG00000160007.13	ARHGAP35	protein_coding
chr19:47421745|47440665	ENSG00000160007.13	ARHGAP35	protein_coding
chr19:47767860|47768203	ENSG00000105321.8	CCDC9	protein_coding
chr19:47919909|47920607	ENSG00000105419.13	MEIS3	protein_coding
chr19:5047487|5082515	ENSG00000127663.10	KDM4B	protein_coding
chr19:52785364|52786666	ENSG00000196214.6	ZNF766	protein_coding
chr19:53883975|53888280	ENSG00000203326.5	ZNF525	protein_coding
chr19:5604594|5604947	ENSG00000130254.7	SAFB2	protein_coding
chr19:58805464|58806947	ENSG00000083842.8,ENSG00000273439.1,ENSG00000267216.1	ZNF8,ZNF8,AC010642.1	protein_coding,protein_coding,protein_coding
chr19:8520289|8528570	ENSG00000099783.7	HNRNPM	protein_coding
chr1:10500404|10502498	ENSG00000175279.17,ENSG00000251503.3	APITD1,APITD1-CORT	protein_coding,protein_coding
chr1:108690901|108703915	ENSG00000085491.11	SLC25A24	protein_coding
chr1:113196220|113202401	ENSG00000116489.8	CAPZA1	protein_coding
chr1:115005726|115007010	ENSG00000197323.6	TRIM33	protein_coding
chr1:1158624|1159348	ENSG00000078808.12	SDF4	protein_coding
chr1:117944808|117948267	ENSG00000198162.8	MAN1A2	protein_coding
chr1:117944808|117957453	ENSG00000198162.8	MAN1A2	protein_coding
chr1:117944808|117963271	ENSG00000198162.8	MAN1A2	protein_coding
chr1:117944808|117984947	ENSG00000198162.8	MAN1A2	protein_coding
chr1:117944808|118009049	ENSG00000198162.8	MAN1A2	protein_coding
chr1:12335882|12338095	ENSG00000048707.9	VPS13D	protein_coding
chr1:12638746|12639440	ENSG00000162496.4	DHRS3	protein_coding
chr1:144994591|145021167	ENSG00000178104.15	PDE4DIP	protein_coding
chr1:146724278|146731572	ENSG00000273071.1,ENSG00000131778.13	RP11-337C18.10,CHD1L	processed_transcript,protein_coding
chr1:146747017|146757164	ENSG00000131778.13	CHD1L	protein_coding
chr1:150413399|150418877	ENSG00000163125.11	RPRD2	protein_coding
chr1:151139410|151139890	ENSG00000163156.7	SCNM1	protein_coding
chr1:151611364|151641111	ENSG00000143376.8	SNX27	protein_coding
chr1:154145384|154145677	ENSG00000143549.15	TPM3	protein_coding
chr1:155408118|155408859	ENSG00000116539.6	ASH1L	protein_coding
chr1:155408118|155429689	ENSG00000116539.6	ASH1L	protein_coding
chr1:155644801|155649303	ENSG00000163374.15	YY1AP1	protein_coding
chr1:155646339|155649303	ENSG00000163374.15	YY1AP1	protein_coding
chr1:155823067|155823597	ENSG00000116580.14	GON4L	protein_coding
chr1:155984752|155988159	ENSG00000163479.9	SSR2	protein_coding
chr1:160293221|160302347	ENSG00000122218.10,ENSG00000202078.1	COPA,Y_RNA	protein_coding,misc_RNA
chr1:16044388|16047883	ENSG00000116786.7	PLEKHM2	protein_coding
chr1:16199311|16203173	ENSG00000065526.6	SPEN	protein_coding
chr1:163122340|163138158	ENSG00000143248.8	RGS5	protein_coding
chr1:16891302|16893846	ENSG00000219481.6	NBPF1	protein_coding
chr1:169947226|170001116	ENSG00000203260.2,ENSG00000075945.8	AL356475.1,KIFAP3	pseudogene,protein_coding
chr1:172109620|172113577	ENSG00000230630.1	DNM3OS	antisense
chr1:172520652|172526934	ENSG00000094975.9	SUCO	protein_coding
chr1:172520652|172560211	ENSG00000094975.9	SUCO	protein_coding
chr1:1735858|1749314	ENSG00000078369.13	GNB1	protein_coding
chr1:1735858|1756938	ENSG00000078369.13	GNB1	protein_coding
chr1:1735858|1770677	ENSG00000078369.13	GNB1	protein_coding
chr1:1747195|1756938	ENSG00000078369.13	GNB1	protein_coding
chr1:1747195|1770677	ENSG00000078369.13	GNB1	protein_coding
chr1:175956079|175958615	ENSG00000143207.15	RFWD2	protein_coding
chr1:175956079|176015460	ENSG00000143207.15	RFWD2	protein_coding
chr1:175996708|176015460	ENSG00000143207.15	RFWD2	protein_coding
chr1:179100446|179102509	ENSG00000143322.15	ABL2	protein_coding
chr1:179955304|179975702	ENSG00000135837.11	CEP350	protein_coding
chr1:179972309|179975702	ENSG00000135837.11	CEP350	protein_coding
chr1:180366651|180382606	ENSG00000135847.5	ACBD6	protein_coding
chr1:180366651|180399397	ENSG00000135847.5	ACBD6	protein_coding
chr1:180953813|180962561	ENSG00000135823.9	STX6	protein_coding
chr1:180953813|180974599	ENSG00000135823.9	STX6	protein_coding
chr1:185183639|185200840	ENSG00000116668.8	SWT1	protein_coding
chr1:193038164|193046180	ENSG00000116747.8	TROVE2	protein_coding
chr1:200729967|200784772	ENSG00000118200.10	CAMSAP2	protein_coding
chr1:205585606|205593019	ENSG00000158711.9	ELK4	protein_coding
chr1:208315674|208391347	ENSG00000076356.6	PLXNA2	protein_coding
chr1:208383625|208391347	ENSG00000076356.6	PLXNA2	protein_coding
chr1:210186978|210194599	ENSG00000143469.12	SYT14	protein_coding
chr1:21071237|21107033	ENSG00000127483.13	HP1BP3	protein_coding
chr1:21076216|21100103	ENSG00000127483.13	HP1BP3	protein_coding
chr1:21083659|21100103	ENSG00000127483.13	HP1BP3	protein_coding
chr1:21083659|21103243	ENSG00000127483.13	HP1BP3	protein_coding
chr1:21091870|21100103	ENSG00000127483.13	HP1BP3	protein_coding
chr1:21097423|21100103	ENSG00000127483.13	HP1BP3	protein_coding
chr1:211952260|211966532	ENSG00000241395.2,ENSG00000123684.8	RN7SL344P,LPGAT1	misc_RNA,protein_coding
chr1:21220010|21268823	ENSG00000075151.15	EIF4G3	protein_coding
chr1:21295967|21307720	ENSG00000075151.15	EIF4G3	protein_coding
chr1:213037067|213058738	ENSG00000162769.8	FLVCR1	protein_coding
chr1:213251038|213290752	ENSG00000136643.7	RPS6KC1	protein_coding
chr1:213403840|213416001	ENSG00000136643.7	RPS6KC1	protein_coding
chr1:21377359|21415706	ENSG00000075151.15,ENSG00000236073.2	EIF4G3,RP11-487E1.2	protein_coding,pseudogene
chr1:21415631|21437876	ENSG00000075151.15	EIF4G3	protein_coding
chr1:214169812|214185058	ENSG00000117707.11	PROX1	protein_coding
chr1:216824315|216880828	ENSG00000196482.12	ESRRG	protein_coding
chr1:219366424|219392054	ENSG00000143353.7	LYPLAL1	protein_coding
chr1:225140372|225156576	ENSG00000185842.10	DNAH14	protein_coding
chr1:225140372|225161855	ENSG00000185842.10	DNAH14	protein_coding
chr1:225140372|225195246	ENSG00000185842.10	DNAH14	protein_coding
chr1:225140372|225211567	ENSG00000185842.10	DNAH14	protein_coding
chr1:225266909|225284941	ENSG00000185842.10	DNAH14	protein_coding
chr1:231090079|231097049	ENSG00000143643.8	TTC13	protein_coding
chr1:233225807|233231609	ENSG00000135749.14	PCNXL2	protein_coding
chr1:233313548|233344435	ENSG00000135749.14	PCNXL2	protein_coding
chr1:23356962|23377013	ENSG00000004487.11,ENSG00000263793.1	KDM1A,MIR3115	protein_coding,miRNA
chr1:23356962|23385660	ENSG00000004487.11,ENSG00000263793.1	KDM1A,MIR3115	protein_coding,miRNA
chr1:243579004|243589860	ENSG00000054282.11	SDCCAG8	protein_coding
chr1:243708812|243736350	ENSG00000117020.12	AKT3	protein_coding
chr1:243708812|243859018	ENSG00000226766.1,ENSG00000117020.12	FABP7P1,AKT3	pseudogene,protein_coding
chr1:243776973|243859018	ENSG00000226766.1,ENSG00000117020.12	FABP7P1,AKT3	pseudogene,protein_coding
chr1:247318868|247323115	ENSG00000196418.8	ZNF124	protein_coding
chr1:247319708|247323115	ENSG00000196418.8	ZNF124	protein_coding
chr1:247322308|247323115	ENSG00000196418.8	ZNF124	protein_coding
chr1:27056142|27059283	ENSG00000117713.13	ARID1A	protein_coding
chr1:27269151|27269556	ENSG00000090273.9	NUDC	protein_coding
chr1:29068915|29070498	ENSG00000198492.10	YTHDF2	protein_coding
chr1:31465237|31468067	ENSG00000134644.11	PUM1	protein_coding
chr1:32381496|32385259	ENSG00000184007.13,ENSG00000269967.1	PTP4A2,RP11-84A19.4	protein_coding,lincRNA
chr1:32495899|32510991	ENSG00000121774.13	KHDRBS1	protein_coding
chr1:33760538|33760906	ENSG00000160094.10	ZNF362	protein_coding
chr1:35824526|35827390	ENSG00000146463.7	ZMYM4	protein_coding
chr1:35846860|35855699	ENSG00000146463.7	ZMYM4	protein_coding
chr1:35879573|35881315	ENSG00000146463.7	ZMYM4	protein_coding
chr1:35936464|35944813	ENSG00000142687.13	KIAA0319L	protein_coding
chr1:40654727|40668286	ENSG00000117000.8	RLF	protein_coding
chr1:41536267|41541123	ENSG00000010803.12	SCMH1	protein_coding
chr1:41578955|41608784	ENSG00000010803.12	SCMH1	protein_coding
chr1:45553553|45553909	ENSG00000162415.6	ZSWIM5	protein_coding
chr1:46105882|46108171	ENSG00000159592.6	GPBP1L1	protein_coding
chr1:46124700|46126897	ENSG00000159592.6	GPBP1L1	protein_coding
chr1:46521467|46546422	ENSG00000117461.10	PIK3R3	protein_coding
chr1:4771960|4772759	ENSG00000196581.6	AJAP1	protein_coding
chr1:47745913|47748131	ENSG00000123473.11	STIL	protein_coding
chr1:47834141|47840965	ENSG00000162368.9	CMPK1	protein_coding
chr1:48821342|48825442	ENSG00000132122.7	SPATA6	protein_coding
chr1:51868107|51874004	ENSG00000085832.12	EPS15	protein_coding
chr1:52215817|52231653	ENSG00000117859.14	OSBPL9	protein_coding
chr1:52959283|52975384	ENSG00000134744.9	ZCCHC11	protein_coding
chr1:52975268|52992045	ENSG00000134744.9	ZCCHC11	protein_coding
chr1:52981563|52992045	ENSG00000134744.9	ZCCHC11	protein_coding
chr1:64474977|64516388	ENSG00000185483.7	ROR1	protein_coding
chr1:64515363|64516388	ENSG00000185483.7	ROR1	protein_coding
chr1:65830318|65831879	ENSG00000116675.11	DNAJC6	protein_coding
chr1:67356837|67371058	ENSG00000152763.12	WDR78	protein_coding
chr1:67423742|67428843	ENSG00000198160.10	MIER1	protein_coding
chr1:6867043|6885270	ENSG00000171735.14	CAMTA1	protein_coding
chr1:70758071|70781249	ENSG00000118454.8	ANKRD13C	protein_coding
chr1:741179|745550	ENSG00000230092.3,ENSG00000240453.1	RP11-206L10.8,RP11-206L10.10	pseudogene,processed_transcript
chr1:77620134|77635080	ENSG00000142892.10	PIGK	protein_coding
chr1:78097535|78107340	ENSG00000036549.8	ZZZ3	protein_coding
chr1:7837220|7838229	ENSG00000049245.8	VAMP3	protein_coding
chr1:84376848|84412965	ENSG00000137941.12	TTLL7	protein_coding
chr1:84644860|84680000	ENSG00000142875.15	PRKACB	protein_coding
chr1:8601273|8617582	ENSG00000142599.13	RERE	protein_coding
chr1:8601273|8674745	ENSG00000142599.13	RERE	protein_coding
chr1:8716032|8716500	ENSG00000142599.13	RERE	protein_coding
chr1:89236035|89237562	ENSG00000065243.14	PKN2	protein_coding
chr1:89236035|89251896	ENSG00000065243.14	PKN2	protein_coding
chr1:91382197|91406866	ENSG00000122482.16	ZNF644	protein_coding
chr1:94924163|94946162	ENSG00000117528.7	ABCD3	protein_coding
chr1:97235259|97250810	ENSG00000117569.14	PTBP2	protein_coding
chr1:99156631|99167459	ENSG00000162627.12	SNX7	protein_coding
chr1:9991949|9994918	ENSG00000162441.7	LZIC	protein_coding
chr20:10536879|10541468	ENSG00000149346.10	SLX4IP	protein_coding
chr20:21306917|21338430	ENSG00000088930.6	XRN2	protein_coding
chr20:21306917|21349228	ENSG00000088930.6	XRN2	protein_coding
chr20:21319682|21324846	ENSG00000088930.6	XRN2	protein_coding
chr20:21346059|21349228	ENSG00000088930.6	XRN2	protein_coding
chr20:2944918|2945848	ENSG00000132670.16	PTPRA	protein_coding
chr20:30954187|30956926	ENSG00000171456.12	ASXL1	protein_coding
chr20:30954187|30959677	ENSG00000171456.12	ASXL1	protein_coding
chr20:30954187|30978970	ENSG00000171456.12	ASXL1	protein_coding
chr20:32207323|32211102	ENSG00000078699.17	CBFA2T2	protein_coding
chr20:32617575|32619410	ENSG00000125970.7	RALY	protein_coding
chr20:32659872|32666359	ENSG00000125970.7	RALY	protein_coding
chr20:33057853|33069011	ENSG00000078747.8	ITCH	protein_coding
chr20:34241450|34246936	ENSG00000244462.3,ENSG00000214078.7,ENSG00000272897.1	RBM12,CPNE1,RP1-309K20.6	protein_coding,protein_coding,protein_coding
chr20:34300941|34313077	ENSG00000131051.16	RBM39	protein_coding
chr20:34302107|34313077	ENSG00000131051.16	RBM39	protein_coding
chr20:34317234|34320057	ENSG00000131051.16	RBM39	protein_coding
chr20:34389413|34459751	ENSG00000025293.11	PHF20	protein_coding
chr20:35421652|35467844	ENSG00000149639.10	SOGA1	protein_coding
chr20:36685934|36694658	ENSG00000101413.7	RPRD1B	protein_coding
chr20:3925824|3955047	ENSG00000101236.12	RNF24	protein_coding
chr20:39721112|39729993	ENSG00000198900.5	TOP1	protein_coding
chr20:40141485|40143591	ENSG00000124177.10	CHD6	protein_coding
chr20:40161689|40179999	ENSG00000124177.10	CHD6	protein_coding
chr20:44444180|44444552	ENSG00000175063.12	UBE2C	protein_coding
chr20:46252655|46262380	ENSG00000124151.14	NCOA3	protein_coding
chr20:51870038|51873110	ENSG00000182463.11	TSHZ2	protein_coding
chr20:57014001|57016139	ENSG00000124164.11	VAPB	protein_coding
chr20:60714131|60716000	ENSG00000101182.10	PSMA7	protein_coding
chr20:62055530|62078190	ENSG00000075043.13	KCNQ2	protein_coding
chr20:62559688|62562375	ENSG00000101152.6	DNAJC5	protein_coding
chr21:17135210|17138460	ENSG00000155313.11	USP25	protein_coding
chr21:29584559|29600797	ENSG00000236532.1	AL035610.2	lincRNA
chr21:30693542|30702014	ENSG00000156273.11	BACH1	protein_coding
chr21:37619815|37620866	ENSG00000142197.8	DOPEY2	protein_coding
chr21:37711077|37717005	ENSG00000159256.8	MORC3	protein_coding
chr21:38126481|38139586	ENSG00000159267.10	HLCS	protein_coding
chr21:38480692|38519903	ENSG00000182670.9	TTC3	protein_coding
chr21:38792601|38794168	ENSG00000157540.15	DYRK1A	protein_coding
chr21:38792601|38845182	ENSG00000157540.15	DYRK1A	protein_coding
chr21:40578034|40584633	ENSG00000185658.9	BRWD1	protein_coding
chr21:46275125|46281186	ENSG00000183255.7	PTTG1IP	protein_coding
chr21:47155306|47175366	ENSG00000183570.12	PCBP3	protein_coding
chr22:20800730|20825802	ENSG00000099910.12	KLHL22	protein_coding
chr22:22055265|22065197	ENSG00000100027.10	YPEL1	protein_coding
chr22:24698163|24709434	ENSG00000258555.2,ENSG00000100014.15	SPECC1L-ADORA2A,SPECC1L	protein_coding,protein_coding
chr22:24698163|24743144	ENSG00000258555.2,ENSG00000100014.15	SPECC1L-ADORA2A,SPECC1L	protein_coding,protein_coding
chr22:24698163|24765288	ENSG00000258555.2,ENSG00000100014.15	SPECC1L-ADORA2A,SPECC1L	protein_coding,protein_coding
chr22:26057543|26074882	ENSG00000100077.10	ADRBK2	protein_coding
chr22:28290543|28310335	ENSG00000180957.13	PITPNB	protein_coding
chr22:28306952|28310335	ENSG00000180957.13	PITPNB	protein_coding
chr22:28692186|28693840	ENSG00000100154.10	TTC28	protein_coding
chr22:28910745|28915308	ENSG00000100154.10	TTC28	protein_coding
chr22:32874968|32875262	ENSG00000100225.13	FBXO7	protein_coding
chr22:38890635|38897285	ENSG00000100201.14	DDX17	protein_coding
chr22:42605657|42611347	ENSG00000100207.14	TCF20	protein_coding
chr22:43435786|43442579	ENSG00000100271.12	TTLL1	protein_coding
chr22:46085592|46114373	ENSG00000130638.11	ATXN10	protein_coding
chr22:46085592|46136418	ENSG00000130638.11	ATXN10	protein_coding
chr22:46096162|46136418	ENSG00000130638.11	ATXN10	protein_coding
chr22:46189425|46202902	ENSG00000130638.11	ATXN10	protein_coding
chr22:48081949|48082955	ENSG00000224271.1	RP11-191L9.4	lincRNA
chr22:50810449|50832564	ENSG00000100239.11	PPP6R2	protein_coding
chr2:100078958|100081447	ENSG00000135945.5	REV1	protein_coding
chr2:106761646|106782539	ENSG00000115652.10	UXS1	protein_coding
chr2:106774514|106782539	ENSG00000115652.10	UXS1	protein_coding
chr2:10784446|10808849	ENSG00000115761.11	NOL10	protein_coding
chr2:110321943|110350696	ENSG00000186522.10	2021-09-10	protein_coding
chr2:113057426|113082774	ENSG00000188177.9	ZC3H6	protein_coding
chr2:120677645|120692534	ENSG00000088179.4	PTPN4	protein_coding
chr2:120684174|120692534	ENSG00000088179.4	PTPN4	protein_coding
chr2:120830754|120836157	ENSG00000115109.9	EPB41L5	protein_coding
chr2:120844747|120850852	ENSG00000115109.9	EPB41L5	protein_coding
chr2:120885264|120903865	ENSG00000115109.9	EPB41L5	protein_coding
chr2:120885264|120932576	ENSG00000115109.9	EPB41L5	protein_coding
chr2:120885264|120932580	ENSG00000115109.9	EPB41L5	protein_coding
chr2:122260743|122287901	ENSG00000074054.13	CLASP1	protein_coding
chr2:128747138|128754065	ENSG00000136715.13	SAP130	protein_coding
chr2:135010666|135012215	ENSG00000152127.4	MGAT5	protein_coding
chr2:135010666|135028121	ENSG00000152127.4	MGAT5	protein_coding
chr2:135075100|135076310	ENSG00000152127.4	MGAT5	protein_coding
chr2:136432902|136437894	ENSG00000048991.12	R3HDM1	protein_coding
chr2:144966170|144969146	ENSG00000121964.10	GTDC1	protein_coding
chr2:148653870|148657467	ENSG00000121989.10	ACVR2A	protein_coding
chr2:148730308|148733544	ENSG00000115947.9	ORC4	protein_coding
chr2:148730308|148739650	ENSG00000115947.9	ORC4	protein_coding
chr2:152980280|153006743	ENSG00000115145.5	STAM2	protein_coding
chr2:153431650|153437563	ENSG00000157827.15	FMNL2	protein_coding
chr2:15601325|15618413	ENSG00000151779.8	NBAS	protein_coding
chr2:159857592|159867952	ENSG00000213189.4,ENSG00000115183.9	BTF3L4P2,TANC1	pseudogene,protein_coding
chr2:159992705|160007067	ENSG00000115183.9	TANC1	protein_coding
chr2:160025761|160027316	ENSG00000115183.9	TANC1	protein_coding
chr2:160194078|160252345	ENSG00000123636.13	BAZ2B	protein_coding
chr2:168920010|168931741	ENSG00000198648.6	STK39	protein_coding
chr2:168920010|168986268	ENSG00000198648.6	STK39	protein_coding
chr2:169018297|169038600	ENSG00000198648.6	STK39	protein_coding
chr2:169547544|169574488	ENSG00000172292.10	CERS6	protein_coding
chr2:170728746|170735084	ENSG00000144357.12	UBR3	protein_coding
chr2:172782047|172809519	ENSG00000128708.8	HAT1	protein_coding
chr2:174819601|174820960	ENSG00000172845.9	SP3	protein_coding
chr2:175779786|175816930	ENSG00000128656.9	CHN1	protein_coding
chr2:177161588|177202305	ENSG00000128654.9	MTX2	protein_coding
chr2:178305693|178326746	ENSG00000018510.8	AGPS	protein_coding
chr2:17846770|17927218	ENSG00000163029.11	SMC6	protein_coding
chr2:179400459|179407088	ENSG00000270956.1,ENSG00000237298.4	RP11-65L3.4,TTN-AS1	antisense,antisense
chr2:1890311|1896059	ENSG00000186487.13	MYT1L	protein_coding
chr2:190656516|190682906	ENSG00000064933.12	PMS1	protein_coding
chr2:191523884|191537878	ENSG00000138386.12	NAB1	protein_coding
chr2:191765290|191789319	ENSG00000115419.8	GLS	protein_coding
chr2:1926040|1927035	ENSG00000186487.13	MYT1L	protein_coding
chr2:1926064|1927035	ENSG00000186487.13	MYT1L	protein_coding
chr2:196544756|196548630	ENSG00000196950.9	SLC39A10	protein_coding
chr2:197777606|197786910	ENSG00000197121.10	PGAP1	protein_coding
chr2:197777606|197787849	ENSG00000197121.10	PGAP1	protein_coding
chr2:201721405|201721708	ENSG00000013441.11	CLK1	protein_coding
chr2:203329532|203332412	ENSG00000204217.8	BMPR2	protein_coding
chr2:203620261|203624076	ENSG00000138439.10	FAM117B	protein_coding
chr2:20478344|20527139	ENSG00000055917.11	PUM2	protein_coding
chr2:206992521|206994966	ENSG00000023228.9	NDUFS1	protein_coding
chr2:207144264|207162097	ENSG00000204186.3	ZDBF2	protein_coding
chr2:208841375|208842310	ENSG00000178385.9	PLEKHM3	protein_coding
chr2:210968828|211019335	ENSG00000144445.11	KANSL1L	protein_coding
chr2:211018219|211019335	ENSG00000144445.11	KANSL1L	protein_coding
chr2:214174783|214228869	ENSG00000144451.14	SPAG16	protein_coding
chr2:214174783|214239843	ENSG00000144451.14	SPAG16	protein_coding
chr2:215609791|215646233	ENSG00000138376.6	BARD1	protein_coding
chr2:215632206|215646233	ENSG00000138376.6	BARD1	protein_coding
chr2:215632206|215661841	ENSG00000138376.6	BARD1	protein_coding
chr2:215645284|215661841	ENSG00000138376.6	BARD1	protein_coding
chr2:220396480|220400046	ENSG00000072182.8	ASIC4	protein_coding
chr2:223765392|223773868	ENSG00000123983.9	ACSL3	protein_coding
chr2:227729320|227779067	ENSG00000144468.12	RHBDD1	protein_coding
chr2:230701564|230744844	ENSG00000153827.9	TRIP12	protein_coding
chr2:230723488|230744844	ENSG00000153827.9	TRIP12	protein_coding
chr2:231940225|231951895	ENSG00000173692.8	PSMD1	protein_coding
chr2:233651860|233660931	ENSG00000204120.10	GIGYF2	protein_coding
chr2:239090706|239093928	ENSG00000132323.4	ILKAP	protein_coding
chr2:240929491|240946787	ENSG00000130414.7	NDUFA10	protein_coding
chr2:240929491|240954277	ENSG00000130414.7	NDUFA10	protein_coding
chr2:24181171|24199945	ENSG00000173960.8	UBXN2A	protein_coding
chr2:24181171|24207701	ENSG00000173960.8	UBXN2A	protein_coding
chr2:24181171|24222780	ENSG00000173960.8	UBXN2A	protein_coding
chr2:24357989|24369956	ENSG00000219626.4,ENSG00000266118.1	FAM228B,RP11-507M3.1	protein_coding,protein_coding
chr2:26486248|26500028	ENSG00000138029.9	HADHB	protein_coding
chr2:2837025|2839371	ENSG00000237720.1	AC011995.1	lincRNA
chr2:29356521|29368233	ENSG00000115295.15	CLIP4	protein_coding
chr2:32323865|32341281	ENSG00000021574.7	SPAST	protein_coding
chr2:32399132|32409407	ENSG00000152683.10	SLC30A6	protein_coding
chr2:32602656|32620661	ENSG00000115760.9	BIRC6	protein_coding
chr2:32602656|32631625	ENSG00000115760.9	BIRC6	protein_coding
chr2:32602656|32641231	ENSG00000115760.9	BIRC6	protein_coding
chr2:32639837|32641231	ENSG00000115760.9	BIRC6	protein_coding
chr2:32703703|32718734	ENSG00000115760.9	BIRC6	protein_coding
chr2:32703703|32733326	ENSG00000115760.9	BIRC6	protein_coding
chr2:37543380|37544322	ENSG00000115825.5	PRKD3	protein_coding
chr2:39424093|39456729	ENSG00000205111.4	CDKL4	protein_coding
chr2:39431668|39456729	ENSG00000205111.4	CDKL4	protein_coding
chr2:39440541|39456729	ENSG00000205111.4	CDKL4	protein_coding
chr2:39452980|39456729	ENSG00000205111.4	CDKL4	protein_coding
chr2:40655613|40657444	ENSG00000183023.14	SLC8A1	protein_coding
chr2:42946128|42950175	ENSG00000057935.9	MTA3	protein_coding
chr2:44428325|44436466	ENSG00000138032.16	PPM1B	protein_coding
chr2:44428325|44445676	ENSG00000138032.16	PPM1B	protein_coding
chr2:45773871|45789895	ENSG00000068784.8	SRBD1	protein_coding
chr2:45925080|45928663	ENSG00000171132.9	PRKCE	protein_coding
chr2:47202112|47206046	ENSG00000068724.11	TTC7A	protein_coding
chr2:48065998|48066908	ENSG00000138081.15	FBXO11	protein_coding
chr2:51149007|51153093	ENSG00000179915.16	NRXN1	protein_coding
chr2:55209651|55214834	ENSG00000115310.13	RTN4	protein_coding
chr2:55252222|55255356	ENSG00000115310.13	RTN4	protein_coding
chr2:58425729|58459247	ENSG00000115392.7	FANCL	protein_coding
chr2:58449077|58459247	ENSG00000115392.7	FANCL	protein_coding
chr2:61340905|61345251	ENSG00000162929.9	KIAA1841	protein_coding
chr2:61343114|61345251	ENSG00000162929.9	KIAA1841	protein_coding
chr2:61512010|61522425	ENSG00000115464.10	USP34	protein_coding
chr2:61709515|61717911	ENSG00000082898.12	XPO1	protein_coding
chr2:61749746|61753656	ENSG00000082898.12	XPO1	protein_coding
chr2:61749746|61761038	ENSG00000082898.12	XPO1	protein_coding
chr2:63206323|63223901	ENSG00000115504.10	EHBP1	protein_coding
chr2:68717322|68753374	ENSG00000169621.5	APLF	protein_coding
chr2:68717322|68765359	ENSG00000169621.5	APLF	protein_coding
chr2:68717322|68772444	ENSG00000169621.5	APLF	protein_coding
chr2:70451686|70457986	ENSG00000115998.3,ENSG00000116001.11	C2orf42,TIA1	protein_coding,protein_coding
chr2:71590283|71597135	ENSG00000075292.14	ZNF638	protein_coding
chr2:71623271|71645769	ENSG00000075292.14	ZNF638	protein_coding
chr2:71653590|71654544	ENSG00000075292.14	ZNF638	protein_coding
chr2:72361890|72362548	ENSG00000003137.4	CYP26B1	protein_coding
chr2:72692289|72707879	ENSG00000144036.10	EXOC6B	protein_coding
chr2:72945232|72960247	ENSG00000144036.10	EXOC6B	protein_coding
chr2:72958136|72960247	ENSG00000144036.10	EXOC6B	protein_coding
chr2:73659326|73682422	ENSG00000116127.13	ALMS1	protein_coding
chr2:73675090|73682422	ENSG00000116127.13	ALMS1	protein_coding
chr2:73761951|73800551	ENSG00000116127.13	ALMS1	protein_coding
chr2:85270687|85276771	ENSG00000176407.13	KCMF1	protein_coding
chr2:9048751|9098771	ENSG00000143797.7	MBOAT2	protein_coding
chr2:9079950|9098771	ENSG00000143797.7	MBOAT2	protein_coding
chr2:9083316|9098771	ENSG00000143797.7	MBOAT2	protein_coding
chr2:99786013|99787892	ENSG00000158411.6	MITD1	protein_coding
chr2:99802640|99812219	ENSG00000273155.1,ENSG00000185414.15,ENSG00000241962.5	MRPL30,MRPL30,C2orf15	protein_coding,protein_coding,protein_coding
chr3:113207792|113225452	ENSG00000163611.7	SPICE1	protein_coding
chr3:119219542|119222868	ENSG00000113845.5	TIMMDC1	protein_coding
chr3:119219542|119232566	ENSG00000113845.5	TIMMDC1	protein_coding
chr3:119219542|119236162	ENSG00000113845.5	TIMMDC1	protein_coding
chr3:119222379|119236162	ENSG00000113845.5	TIMMDC1	protein_coding
chr3:119582266|119595355	ENSG00000082701.10	GSK3B	protein_coding
chr3:119582266|119624699	ENSG00000082701.10	GSK3B	protein_coding
chr3:123649949|123667979	ENSG00000175455.10	CCDC14	protein_coding
chr3:125032152|125050082	ENSG00000163848.14	ZNF148	protein_coding
chr3:127980971|127983624	ENSG00000132394.6	EEFSEC	protein_coding
chr3:128514203|128526514	ENSG00000075785.8	RAB7A	protein_coding
chr3:128514203|128532314	ENSG00000075785.8	RAB7A	protein_coding
chr3:129546646|129551669	ENSG00000172765.12	TMCC1	protein_coding
chr3:133876965|133914026	ENSG00000163785.8	RYK	protein_coding
chr3:133907681|133914026	ENSG00000163785.8	RYK	protein_coding
chr3:141811903|141820683	ENSG00000114126.13	TFDP2	protein_coding
chr3:142455221|142467302	ENSG00000144935.10	TRPC1	protein_coding
chr3:149563798|149589941	ENSG00000082996.15	RNF13	protein_coding
chr3:149563798|149639014	ENSG00000082996.15	RNF13	protein_coding
chr3:15073886|15076316	ENSG00000177463.11	NR2C2	protein_coding
chr3:157839892|157841780	ENSG00000174891.8	RSRC1	protein_coding
chr3:16327849|16345099	ENSG00000154814.9	OXNAD1	protein_coding
chr3:167754624|167759262	ENSG00000173905.4	GOLIM4	protein_coding
chr3:169831148|169840532	ENSG00000173889.11	PHC3	protein_coding
chr3:169854207|169867032	ENSG00000173889.11	PHC3	protein_coding
chr3:169863211|169867032	ENSG00000173889.11	PHC3	protein_coding
chr3:170077487|170079217	ENSG00000136603.9	SKIL	protein_coding
chr3:170077487|170109048	ENSG00000136603.9	SKIL	protein_coding
chr3:17051166|17056403	ENSG00000154822.11	PLCL2	protein_coding
chr3:171965323|171969331	ENSG00000075420.8	FNDC3B	protein_coding
chr3:171969050|172028671	ENSG00000075420.8	FNDC3B	protein_coding
chr3:183361268|183369064	ENSG00000114796.11	KLHL24	protein_coding
chr3:183361268|183390272	ENSG00000114796.11	KLHL24	protein_coding
chr3:183515711|183516777	ENSG00000163872.11	YEATS2	protein_coding
chr3:18419662|18462483	ENSG00000182568.12,ENSG00000272477.1,ENSG00000131374.10	SATB1,RP11-158G18.1,TBC1D5	protein_coding,sense_intronic,protein_coding
chr3:19431973|19498474	ENSG00000183960.4	KCNH8	protein_coding
chr3:195101738|195133645	ENSG00000114331.8	ACAP2	protein_coding
chr3:196118684|196129890	ENSG00000206644.1,ENSG00000163960.7,ENSG00000241868.2	RNU6-1279P,UBXN7,RN7SL434P	snRNA,protein_coding,misc_RNA
chr3:197541779|197547301	ENSG00000186001.8	LRCH3	protein_coding
chr3:197592294|197598333	ENSG00000186001.8	LRCH3	protein_coding
chr3:197592294|197602646	ENSG00000186001.8	LRCH3	protein_coding
chr3:27420740|27465643	ENSG00000033867.12,ENSG00000264625.1	SLC4A7,RN7SL859P	protein_coding,misc_RNA
chr3:29910349|29941246	ENSG00000144642.16	RBMS3	protein_coding
chr3:31617888|31621588	ENSG00000163527.5	STT3B	protein_coding
chr3:3197903|3215945	ENSG00000113851.9	CRBN	protein_coding
chr3:3819409|3830758	ENSG00000144455.9	SUMF1	protein_coding
chr3:44396231|44442826	ENSG00000179152.14	TCAIM	protein_coding
chr3:47079156|47108608	ENSG00000181555.15	SETD2	protein_coding
chr3:47139445|47147610	ENSG00000181555.15	SETD2	protein_coding
chr3:47466975|47470160	ENSG00000114650.14	SCAP	protein_coding
chr3:47651556|47680270	ENSG00000173473.6	SMARCC1	protein_coding
chr3:47762156|47787483	ENSG00000173473.6	SMARCC1	protein_coding
chr3:47770515|47814426	ENSG00000173473.6	SMARCC1	protein_coding
chr3:50000009|50012825	ENSG00000004534.10	RBM6	protein_coding
chr3:50004903|50012825	ENSG00000004534.10	RBM6	protein_coding
chr3:50102464|50103935	ENSG00000004534.10	RBM6	protein_coding
chr3:56600622|56601081	ENSG00000180376.12	CCDC66	protein_coding
chr3:56626998|56628056	ENSG00000180376.12	CCDC66	protein_coding
chr3:56694759|56707753	ENSG00000163946.9	FAM208A	protein_coding
chr3:57276884|57282379	ENSG00000157500.6	APPL1	protein_coding
chr3:57276884|57301820	ENSG00000157500.6	APPL1	protein_coding
chr3:64547254|64582667	ENSG00000163638.9	ADAMTS9	protein_coding
chr3:71090479|71102924	ENSG00000114861.14	FOXP1	protein_coding
chr3:8977555|8990254	ENSG00000070950.5	RAD18	protein_coding
chr3:93714718|93722752	ENSG00000169379.11	ARL13B	protein_coding
chr3:9792629|9793633	ENSG00000114026.17	OGG1	protein_coding
chr4:10099335|10105610	ENSG00000071127.12	WDR1	protein_coding
chr4:103635595|103647840	ENSG00000109323.4	MANBA	protein_coding
chr4:103644028|103651893	ENSG00000109323.4,ENSG00000230069.3,ENSG00000248971.2	MANBA,LRRC37A15P,KRT8P46	protein_coding,pseudogene,pseudogene
chr4:106155054|106158508	ENSG00000168769.8	TET2	protein_coding
chr4:106345353|106377902	ENSG00000138777.15	PPA2	protein_coding
chr4:107092252|107133992	ENSG00000145348.12	TBCK	protein_coding
chr4:108603171|108622441	ENSG00000138801.4	PAPSS1	protein_coding
chr4:108866126|108868693	ENSG00000155016.13	CYP2U1	protein_coding
chr4:110384057|110384800	ENSG00000138802.7	SEC24B	protein_coding
chr4:110412483|110437796	ENSG00000138802.7	SEC24B	protein_coding
chr4:113483527|113506881	ENSG00000138658.11	C4orf21	protein_coding
chr4:119252871|119259469	ENSG00000164099.3	PRSS12	protein_coding
chr4:121675708|121732604	ENSG00000138738.6	PRDM5	protein_coding
chr4:123848789|123900541	ENSG00000145375.7	SPATA5	protein_coding
chr4:128995615|129003460	ENSG00000138709.13	LARP1B	protein_coding
chr4:129857810|129891623	ENSG00000151466.7	SCLT1	protein_coding
chr4:129857810|129925031	ENSG00000151466.7	SCLT1	protein_coding
chr4:129913322|129925031	ENSG00000151466.7	SCLT1	protein_coding
chr4:139981478|139994721	ENSG00000109381.15	ELF2	protein_coding
chr4:140037803|140060651	ENSG00000109381.15	ELF2	protein_coding
chr4:140046318|140060651	ENSG00000109381.15	ELF2	protein_coding
chr4:140058784|140060651	ENSG00000109381.15	ELF2	protein_coding
chr4:140810511|140812121	ENSG00000196782.8	MAML3	protein_coding
chr4:144464662|144465125	ENSG00000153147.5	SMARCA5	protein_coding
chr4:146744574|146770713	ENSG00000151612.11	ZNF827	protein_coding
chr4:146767108|146770713	ENSG00000151612.11	ZNF827	protein_coding
chr4:151023630|151023964	ENSG00000170390.10	DCLK2	protein_coding
chr4:151388825|151412187	ENSG00000198589.6	LRBA	protein_coding
chr4:153332455|153333681	ENSG00000109670.9	FBXW7	protein_coding
chr4:15626875|15646331	ENSG00000118564.10	FBXL5	protein_coding
chr4:174305802|174325101	NA	NA	NA
chr4:174832952|174834396	ENSG00000250043.1	RP11-161D15.2	lincRNA
chr4:175219117|175252913	ENSG00000164118.8	CEP44	protein_coding
chr4:175220223|175252913	ENSG00000164118.8	CEP44	protein_coding
chr4:178274462|178274882	ENSG00000109674.3	NEIL3	protein_coding
chr4:178274462|178281831	ENSG00000109674.3	NEIL3	protein_coding
chr4:184922478|184932576	ENSG00000173320.5	STOX2	protein_coding
chr4:186168448|186188309	ENSG00000109762.11	SNX25	protein_coding
chr4:186168448|186209236	ENSG00000109762.11	SNX25	protein_coding
chr4:187627717|187630999	ENSG00000083857.9	FAT1	protein_coding
chr4:1902353|1906105	ENSG00000109685.13	WHSC1	protein_coding
chr4:1902353|1932497	ENSG00000109685.13	WHSC1	protein_coding
chr4:1902353|1936989	ENSG00000109685.13	WHSC1	protein_coding
chr4:1902353|1941505	ENSG00000109685.13	WHSC1	protein_coding
chr4:247349|248626	ENSG00000198155.5	ZNF876P	pseudogene
chr4:3088666|3109150	ENSG00000197386.6	HTT	protein_coding
chr4:3317797|3344780	ENSG00000159788.14	RGS12	protein_coding
chr4:37633007|37640126	ENSG00000181826.5	RELL1	protein_coding
chr4:38091553|38104778	ENSG00000065882.11	TBC1D1	protein_coding
chr4:39077585|39088347	ENSG00000109790.12	KLHL5	protein_coding
chr4:39739040|39776553	ENSG00000078140.9,ENSG00000243260.2	UBE2K,RN7SL558P	protein_coding,misc_RNA
chr4:42505467|42546003	ENSG00000124406.12	ATP8A1	protein_coding
chr4:48371866|48385801	ENSG00000109171.10	SLAIN2	protein_coding
chr4:48371866|48396670	ENSG00000109171.10	SLAIN2	protein_coding
chr4:52729603|52744020	ENSG00000109184.10	DCUN1D4	protein_coding
chr4:52729603|52758017	ENSG00000109184.10	DCUN1D4	protein_coding
chr4:52729603|52765544	ENSG00000109184.10	DCUN1D4	protein_coding
chr4:54265897|54294350	ENSG00000145216.11	FIP1L1	protein_coding
chr4:54280782|54294350	ENSG00000145216.11	FIP1L1	protein_coding
chr4:54292039|54294350	ENSG00000145216.11	FIP1L1	protein_coding
chr4:56277781|56284152	ENSG00000134851.8,ENSG00000239040.1	TMEM165,Y_RNA	protein_coding,misc_RNA
chr4:73956384|73958017	ENSG00000132466.13	ANKRD17	protein_coding
chr4:73984405|73991029	ENSG00000132466.13	ANKRD17	protein_coding
chr4:77045802|77065626	ENSG00000138750.10	NUP54	protein_coding
chr4:77055328|77065626	ENSG00000138750.10	NUP54	protein_coding
chr4:77659914|77663079	ENSG00000138771.10	SHROOM3	protein_coding
chr4:78694235|78697546	ENSG00000138767.8	CNOT6L	protein_coding
chr4:7870349|7873807	ENSG00000196526.6	AFAP1	protein_coding
chr4:83799883|83803093	ENSG00000138674.12	SEC31A	protein_coding
chr4:87967318|87968746	ENSG00000172493.16	AFF1	protein_coding
chr4:88116476|88116842	ENSG00000145332.9	KLHL8	protein_coding
chr4:91229395|91234198	ENSG00000184305.10	CCSER1	protein_coding
chr5:107684100|107703654	ENSG00000145743.11	FBXL17	protein_coding
chr5:112399681|112421007	ENSG00000171444.13	MCC	protein_coding
chr5:122881111|122893258	ENSG00000151292.13	CSNK1G3	protein_coding
chr5:122881111|122911657	ENSG00000151292.13	CSNK1G3	protein_coding
chr5:126140468|126168493	ENSG00000113368.7	LMNB1	protein_coding
chr5:128861977|128864370	ENSG00000145808.4	ADAMTS19	protein_coding
chr5:132227856|132228810	ENSG00000072364.8	AFF4	protein_coding
chr5:133871548|133887899	ENSG00000043143.16	PHF15	protein_coding
chr5:134076753|134079742	ENSG00000164615.3	CAMLG	protein_coding
chr5:135483521|135489852	ENSG00000113658.12	SMAD5	protein_coding
chr5:137320946|137324004	ENSG00000031003.6	FAM13B	protein_coding
chr5:138145727|138163407	ENSG00000044115.16	CTNNA1	protein_coding
chr5:138699448|138700432	ENSG00000120727.8	PAIP2	protein_coding
chr5:139819704|139828890	ENSG00000254996.1,ENSG00000131503.16	ANKHD1-EIF4EBP3,ANKHD1	protein_coding,protein_coding
chr5:140305481|140308910	ENSG00000249158.2,ENSG00000081842.13,ENSG00000204962.4,ENSG00000255408.2,ENSG00000204961.5,ENSG00000251664.2,ENSG00000204965.4,ENSG00000204969.5,ENSG00000250120.2,ENSG00000239389.3,ENSG00000204963.4,ENSG00000204970.5,ENSG00000204967.6,ENSG00000248383.3	PCDHA11,PCDHA6,PCDHA8,PCDHA3,PCDHA9,PCDHA12,PCDHA5,PCDHA2,PCDHA10,PCDHA13,PCDHA7,PCDHA1,PCDHA4,PCDHAC1	protein_coding,protein_coding,protein_coding,protein_coding,protein_coding,protein_coding,protein_coding,protein_coding,protein_coding,protein_coding,protein_coding,protein_coding,protein_coding,protein_coding
chr5:141843535|141847396	ENSG00000231185.2	AC005592.2	antisense
chr5:142416761|142437312	ENSG00000145819.11	ARHGAP26	protein_coding
chr5:142434004|142437312	ENSG00000145819.11	ARHGAP26	protein_coding
chr5:14316622|14336836	ENSG00000038382.13	TRIO	protein_coding
chr5:153413351|153414527	ENSG00000055147.13	FAM114A2	protein_coding
chr5:159462147|159478190	ENSG00000113312.6	TTC1	protein_coding
chr5:167915607|167921655	ENSG00000113643.4	RARS	protein_coding
chr5:167915607|167924353	ENSG00000113643.4	RARS	protein_coding
chr5:167986037|167996003	ENSG00000199035.1,ENSG00000120137.6	MIR103A1,PANK3	miRNA,protein_coding
chr5:168199786|168271660	ENSG00000184347.10	SLIT3	protein_coding
chr5:168244305|168250336	ENSG00000184347.10	SLIT3	protein_coding
chr5:170610199|170632616	ENSG00000204764.8	RANBP17	protein_coding
chr5:171337576|171341409	ENSG00000072803.13	FBXW11	protein_coding
chr5:176370336|176385155	ENSG00000087206.12	UIMC1	protein_coding
chr5:176618885|176639196	ENSG00000165671.14	NSD1	protein_coding
chr5:176636637|176639196	ENSG00000165671.14	NSD1	protein_coding
chr5:176963359|176966148	ENSG00000146067.11	FAM193B	protein_coding
chr5:179136874|179147561	ENSG00000127022.10	CANX	protein_coding
chr5:179688684|179707608	ENSG00000050748.13	MAPK9	protein_coding
chr5:179976931|179980471	ENSG00000113300.7	CNOT6	protein_coding
chr5:31421379|31424578	ENSG00000113360.12	DROSHA	protein_coding
chr5:34179118|34182972	ENSG00000215158.5	RP11-1023L17.1	pseudogene
chr5:36953720|36976504	ENSG00000164190.12	NIPBL	protein_coding
chr5:36953720|36986403	ENSG00000164190.12	NIPBL	protein_coding
chr5:38523521|38530768	ENSG00000113594.5	LIFR	protein_coding
chr5:40764616|40777688	ENSG00000132356.7	PRKAA1	protein_coding
chr5:43161351|43162033	ENSG00000172262.7	ZNF131	protein_coding
chr5:49694941|49707217	ENSG00000170571.7	EMB	protein_coding
chr5:54941617|54960691	ENSG00000177058.7	SLC38A9	protein_coding
chr5:56160561|56161804	ENSG00000095015.5	MAP3K1	protein_coding
chr5:56542127|56546968	ENSG00000062194.11	GPBP1	protein_coding
chr5:64747302|64769779	ENSG00000049192.10	ADAMTS6	protein_coding
chr5:65284463|65290692	ENSG00000112851.10	ERBB2IP	protein_coding
chr5:65284463|65310553	ENSG00000112851.10	ERBB2IP	protein_coding
chr5:65349234|65350779	ENSG00000112851.10	ERBB2IP	protein_coding
chr5:67522118|67522837	ENSG00000145675.10	PIK3R1	protein_coding
chr5:68470704|68471364	ENSG00000134057.10	CCNB1	protein_coding
chr5:70798426|70808255	ENSG00000145734.14	BDP1	protein_coding
chr5:72157635|72161556	ENSG00000083312.13	TNPO1	protein_coding
chr5:72370569|72373320	ENSG00000157107.9	FCHO2	protein_coding
chr5:74130251|74137504	ENSG00000198780.7	FAM169A	protein_coding
chr5:76342172|76344097	ENSG00000164252.8	AGGF1	protein_coding
chr5:77805607|77806221	ENSG00000145685.9	LHFPL2	protein_coding
chr5:78734833|78752841	ENSG00000152413.10	HOMER1	protein_coding
chr5:78936674|78964851	ENSG00000164329.9	PAPD4	protein_coding
chr5:80063752|80088663	ENSG00000113318.9	MSH3	protein_coding
chr5:85101125|85117284	NA	NA	NA
chr5:86627165|86633908	ENSG00000145715.10	RASA1	protein_coding
chr5:93964516|93966448	ENSG00000133302.8	ANKRD32	protein_coding
chr5:93978978|93990457	ENSG00000133302.8	ANKRD32	protein_coding
chr5:95072593|95119667	ENSG00000164292.8,ENSG00000251348.1	RHOBTB3,HSPD1P11	protein_coding,pseudogene
chr5:95084037|95119667	ENSG00000164292.8,ENSG00000251348.1	RHOBTB3,HSPD1P11	protein_coding,pseudogene
chr5:95091100|95099324	ENSG00000164292.8	RHOBTB3	protein_coding
chr6:107824861|107827631	ENSG00000112320.7	SOBP	protein_coding
chr6:108225833|108246136	ENSG00000025796.9	SEC63	protein_coding
chr6:108243001|108250718	ENSG00000025796.9	SEC63	protein_coding
chr6:110036281|110064975	ENSG00000112367.6	FIG4	protein_coding
chr6:116966877|116982009	ENSG00000153975.5	ZUFSP	protein_coding
chr6:117010483|117013555	ENSG00000196911.5	KPNA5	protein_coding
chr6:118832461|118887479	ENSG00000111860.9	CEP85L	protein_coding
chr6:134301220|134305809	ENSG00000028839.5	TBPL1	protein_coding
chr6:13579683|13584457	ENSG00000124523.10	SIRT5	protein_coding
chr6:13632602|13644961	ENSG00000010017.9	RANBP9	protein_coding
chr6:13632602|13659064	ENSG00000010017.9	RANBP9	protein_coding
chr6:13639795|13644961	ENSG00000010017.9	RANBP9	protein_coding
chr6:136709531|136710655	ENSG00000135525.14	MAP7	protein_coding
chr6:146209156|146216113	ENSG00000146414.11	SHPRH	protein_coding
chr6:151669846|151674887	ENSG00000131016.12	AKAP12	protein_coding
chr6:152650865|152653025	ENSG00000131018.18	SYNE1	protein_coding
chr6:155095123|155116273	ENSG00000213079.5	SCAF8	protein_coding
chr6:155095123|155154543	ENSG00000146426.13,ENSG00000213079.5	TIAM2,SCAF8	protein_coding,protein_coding
chr6:155108995|155154543	ENSG00000146426.13,ENSG00000213079.5	TIAM2,SCAF8	protein_coding,protein_coding
chr6:158688266|158735300	ENSG00000130338.8,ENSG00000236537.1	TULP4,RP11-732M18.3	protein_coding,lincRNA
chr6:158703295|158735300	ENSG00000130338.8,ENSG00000236537.1	TULP4,RP11-732M18.3	protein_coding,lincRNA
chr6:158731398|158735300	ENSG00000130338.8,ENSG00000236537.1	TULP4,RP11-732M18.3	protein_coding,lincRNA
chr6:158733083|158735300	ENSG00000130338.8,ENSG00000236537.1	TULP4,RP11-732M18.3	protein_coding,lincRNA
chr6:158994452|159010814	ENSG00000146433.8	TMEM181	protein_coding
chr6:159001972|159010814	ENSG00000146433.8	TMEM181	protein_coding
chr6:159004986|159010814	ENSG00000146433.8	TMEM181	protein_coding
chr6:160467530|160469575	ENSG00000197081.8	IGF2R	protein_coding
chr6:161455291|161471011	ENSG00000085511.15	MAP3K4	protein_coding
chr6:161469648|161471011	ENSG00000085511.15	MAP3K4	protein_coding
chr6:170626458|170639638	ENSG00000112584.9	FAM120B	protein_coding
chr6:170846322|170858201	ENSG00000008018.8	PSMB1	protein_coding
chr6:17661884|17676001	ENSG00000124789.7	NUP153	protein_coding
chr6:18236683|18258636	ENSG00000124795.10	DEK	protein_coding
chr6:18256592|18258636	ENSG00000124795.10	DEK	protein_coding
chr6:22020568|22020771	ENSG00000272168.1	CASC15	lincRNA
chr6:47251674|47254331	ENSG00000146072.6	TNFRSF21	protein_coding
chr6:4891947|4892613	ENSG00000153046.13	CDYL	protein_coding
chr6:56915572|56920595	ENSG00000168116.9	KIAA1586	protein_coding
chr6:56963859|56967677	ENSG00000112200.12	ZNF451	protein_coding
chr6:57058640|57075243	ENSG00000112210.7	RAB23	protein_coding
chr6:64389901|64395812	ENSG00000118482.7	PHF3	protein_coding
chr6:64404471|64410356	ENSG00000118482.7	PHF3	protein_coding
chr6:69723930|69785930	ENSG00000135298.9	BAI3	protein_coding
chr6:69943182|69949118	ENSG00000135298.9	BAI3	protein_coding
chr6:73005640|73043538	ENSG00000079841.14	RIMS1	protein_coding
chr6:76344423|76380436	ENSG00000112701.13,ENSG00000252498.1	SENP6,RNU6-1016P	protein_coding,snRNA
chr6:76344423|76388643	ENSG00000112701.13,ENSG00000252498.1	SENP6,RNU6-1016P	protein_coding,snRNA
chr6:76368978|76388643	ENSG00000112701.13	SENP6	protein_coding
chr6:79752560|79770535	ENSG00000146247.13	PHIP	protein_coding
chr6:82920531|82922510	ENSG00000005700.10	IBTK	protein_coding
chr6:84894905|84913814	ENSG00000135315.7	KIAA1009	protein_coding
chr6:87920169|87928449	ENSG00000188994.8	ZNF292	protein_coding
chr6:87925621|87928449	ENSG00000188994.8	ZNF292	protein_coding
chr6:87925621|87943245	ENSG00000188994.8	ZNF292	protein_coding
chr6:89554076|89563483	ENSG00000111880.11	RNGTT	protein_coding
chr6:89793472|89794362	ENSG00000146278.10	PNRC1	protein_coding
chr6:90571845|90581107	ENSG00000118412.8	CASP8AP2	processed_transcript
chr7:101740644|101758553	ENSG00000257923.5	CUX1	protein_coding
chr7:101870647|101870949	ENSG00000257923.5	CUX1	protein_coding
chr7:102665510|102669865	ENSG00000161040.12	FBXL13	protein_coding
chr7:102962379|102963241	ENSG00000105821.10	DNAJC2	protein_coding
chr7:104702611|104722244	ENSG00000005483.15	KMT2E	protein_coding
chr7:104714066|104717880	ENSG00000005483.15	KMT2E	protein_coding
chr7:104714066|104719410	ENSG00000005483.15	KMT2E	protein_coding
chr7:107830089|107850049	ENSG00000091129.15	NRCAM	protein_coding
chr7:111575595|111585853	ENSG00000128512.15	DOCK4	protein_coding
chr7:120764385|120782195	ENSG00000106034.13	CPED1	protein_coding
chr7:127013396|127017383	ENSG00000048405.5	ZNF800	protein_coding
chr7:127013396|127026209	ENSG00000048405.5	ZNF800	protein_coding
chr7:128214774|128220148	ENSG00000242588.2	RP11-274B21.1	pseudogene
chr7:128655033|128658211	ENSG00000064419.9	TNPO3	protein_coding
chr7:128845044|128846428	ENSG00000128602.5	SMO	protein_coding
chr7:129679304|129688984	ENSG00000091732.11	ZC3HC1	protein_coding
chr7:131060183|131084192	ENSG00000128585.13	MKLN1	protein_coding
chr7:131071879|131084192	ENSG00000128585.13	MKLN1	protein_coding
chr7:133502078|133502297	ENSG00000131558.10	EXOC4	protein_coding
chr7:135262544|135277940	ENSG00000155561.10	NUP205	protein_coding
chr7:136935977|136939721	ENSG00000105894.7	PTN	protein_coding
chr7:138189035|138223548	ENSG00000122779.12	TRIM24	protein_coding
chr7:138203934|138235925	ENSG00000122779.12	TRIM24	protein_coding
chr7:138209986|138258387	ENSG00000122779.12	TRIM24	protein_coding
chr7:138579088|138597206	ENSG00000122778.5	KIAA1549	protein_coding
chr7:139415731|139416814	ENSG00000064393.11	HIPK2	protein_coding
chr7:140055468|140058585	ENSG00000157800.13	SLC37A3	protein_coding
chr7:140476712|140508795	ENSG00000157764.8	BRAF	protein_coding
chr7:141336760|141349133	ENSG00000006530.11	AGK	protein_coding
chr7:148529726|148544397	ENSG00000106462.6	EZH2	protein_coding
chr7:148543562|148544397	ENSG00000106462.6	EZH2	protein_coding
chr7:148716084|148718239	ENSG00000155660.6	PDIA4	protein_coding
chr7:149191295|149318263	ENSG00000181220.11,ENSG00000133624.9	ZNF746,ZNF767	protein_coding,pseudogene
chr7:151960101|152012423	ENSG00000055609.13	KMT2C	protein_coding
chr7:152007051|152012423	ENSG00000055609.13	KMT2C	protein_coding
chr7:155457869|155473602	ENSG00000184863.6	RBM33	protein_coding
chr7:155465561|155473602	ENSG00000184863.6	RBM33	protein_coding
chr7:156516806|156619438	ENSG00000105983.15	LMBR1	protein_coding
chr7:156549087|156619438	ENSG00000105983.15	LMBR1	protein_coding
chr7:156619299|156629579	ENSG00000105983.15	LMBR1	protein_coding
chr7:158580695|158591763	ENSG00000117868.11	ESYT2	protein_coding
chr7:158662546|158669382	ENSG00000126870.11	WDR60	protein_coding
chr7:17908030|17937069	ENSG00000071189.17	SNX13	protein_coding
chr7:18624904|18633652	ENSG00000048052.17	HDAC9	protein_coding
chr7:18705836|18706099	ENSG00000048052.17	HDAC9	protein_coding
chr7:18801780|18914219	ENSG00000048052.17	HDAC9	protein_coding
chr7:19060525|19095788	ENSG00000122691.8	TWIST1	protein_coding
chr7:22306583|22357656	ENSG00000136237.14	RAPGEF5	protein_coding
chr7:22330794|22357656	ENSG00000136237.14	RAPGEF5	protein_coding
chr7:22347958|22357656	ENSG00000136237.14	RAPGEF5	protein_coding
chr7:2269619|2270362	ENSG00000002822.11	MAD1L1	protein_coding
chr7:23381683|23391205	ENSG00000136231.9	IGF2BP3	protein_coding
chr7:23381683|23401360	ENSG00000136231.9	IGF2BP3	protein_coding
chr7:23650790|23651172	ENSG00000169193.7	CCDC126	protein_coding
chr7:24659671|24708279	ENSG00000105926.11	MPP6	protein_coding
chr7:24663282|24690331	ENSG00000105926.11	MPP6	protein_coding
chr7:24663282|24708279	ENSG00000105926.11	MPP6	protein_coding
chr7:24663285|24690331	ENSG00000105926.11	MPP6	protein_coding
chr7:24663285|24708279	ENSG00000105926.11	MPP6	protein_coding
chr7:24663285|24720139	ENSG00000105926.11	MPP6	protein_coding
chr7:27668990|27672064	ENSG00000106049.4	HIBADH	protein_coding
chr7:27668990|27689252	ENSG00000106049.4	HIBADH	protein_coding
chr7:30590252|30601744	ENSG00000196295.7,ENSG00000006625.13	AC005154.6,GGCT	processed_transcript,protein_coding
chr7:30590252|30614497	ENSG00000196295.7,ENSG00000006625.13	AC005154.6,GGCT	processed_transcript,protein_coding
chr7:32852369|32860353	ENSG00000105778.13,ENSG00000231952.3	AVL9,DPY19L1P2	protein_coding,pseudogene
chr7:33185854|33217203	ENSG00000122507.16	BBS9	protein_coding
chr7:33384193|33427756	ENSG00000122507.16,ENSG00000238090.1	BBS9,AC006195.2	protein_coding,pseudogene
chr7:33388680|33427756	ENSG00000122507.16,ENSG00000238090.1	BBS9,AC006195.2	protein_coding,pseudogene
chr7:33390831|33427756	ENSG00000122507.16,ENSG00000238090.1	BBS9,AC006195.2	protein_coding,pseudogene
chr7:33397467|33427756	ENSG00000122507.16,ENSG00000238090.1	BBS9,AC006195.2	protein_coding,pseudogene
chr7:35707044|35712888	ENSG00000122557.5	HERPUD2	protein_coding
chr7:3658712|3681737	ENSG00000146555.14	SDK1	protein_coding
chr7:38050523|38053183	NA	NA	NA
chr7:40027198|40027857	ENSG00000065883.10	CDK13	protein_coding
chr7:40027198|40041630	ENSG00000065883.10	CDK13	protein_coding
chr7:43679048|43680248	ENSG00000106603.13	COA1	protein_coding
chr7:65592691|65599361	ENSG00000241258.2,ENSG00000249319.1	CRCP,AC068533.7	protein_coding,protein_coding
chr7:65705312|65706257	ENSG00000169902.9	TPST1	protein_coding
chr7:65705312|65713633	ENSG00000169902.9	TPST1	protein_coding
chr7:65705312|65751696	ENSG00000169902.9	TPST1	protein_coding
chr7:69364272|69364484	ENSG00000158321.11	AUTS2	protein_coding
chr7:7273934|7283381	ENSG00000106392.6	C1GALT1	protein_coding
chr7:74119496|74133260	ENSG00000077809.8	GTF2I	protein_coding
chr7:76713204|76728268	ENSG00000214439.3	FAM185BP	pseudogene
chr7:77407655|77408131	ENSG00000187257.10	RSBN1L	protein_coding
chr7:7826419|7841374	ENSG00000219545.5	RPA3-AS1	protein_coding
chr7:8043538|8047896	ENSG00000106415.8,ENSG00000219545.5	GLCCI1,RPA3-AS1	protein_coding,protein_coding
chr7:8043538|8110761	ENSG00000106415.8,ENSG00000219545.5	GLCCI1,RPA3-AS1	protein_coding,protein_coding
chr7:8062113|8110761	ENSG00000106415.8	GLCCI1	protein_coding
chr7:8257935|8275570	ENSG00000003147.13	ICA1	protein_coding
chr7:8257935|8275635	ENSG00000003147.13	ICA1	protein_coding
chr7:87593949|87607727	ENSG00000008277.10	ADAM22	protein_coding
chr7:91842509|91855996	ENSG00000001631.10	KRIT1	protein_coding
chr7:91924203|91936970	ENSG00000001629.5	ANKIB1	protein_coding
chr7:91924203|91948826	ENSG00000001629.5	ANKIB1	protein_coding
chr7:91924203|91957214	ENSG00000001629.5	ANKIB1	protein_coding
chr7:91924203|91981956	ENSG00000001629.5	ANKIB1	protein_coding
chr7:92146590|92148392	ENSG00000127980.11	PEX1	protein_coding
chr7:97820040|97823884	ENSG00000164715.5	LMTK2	protein_coding
chr7:99090663|99092254	ENSG00000160908.14	ZNF394	protein_coding
chr7:99621042|99621930	ENSG00000106261.12	ZKSCAN1	protein_coding
chr7:99952766|99953427	ENSG00000272752.1,ENSG00000121716.14	STAG3L5P-PVRIG2P-PILRB,PILRB	processed_transcript,protein_coding
chr8:103372299|103373854	ENSG00000104517.8	UBR5	protein_coding
chr8:104897526|104898451	ENSG00000176406.16	RIMS2	protein_coding
chr8:105080740|105161076	ENSG00000176406.16	RIMS2	protein_coding
chr8:120800578|120810086	ENSG00000064313.7	TAF2	protein_coding
chr8:124089351|124121860	ENSG00000156787.12	TBC1D31	protein_coding
chr8:128902835|128903244	ENSG00000249859.3	PVT1	processed_transcript
chr8:131164982|131181313	ENSG00000153317.10	ASAP1	protein_coding
chr8:131164982|131193126	ENSG00000153317.10	ASAP1	protein_coding
chr8:131370263|131374017	ENSG00000153317.10	ASAP1	protein_coding
chr8:133634857|133673873	ENSG00000129295.4	LRRC6	protein_coding
chr8:141745350|141762415	ENSG00000169398.15	PTK2	protein_coding
chr8:141749117|141762415	ENSG00000169398.15	PTK2	protein_coding
chr8:141828376|141900868	ENSG00000169398.15	PTK2	protein_coding
chr8:141856359|141900868	ENSG00000169398.15	PTK2	protein_coding
chr8:141874411|141900868	ENSG00000169398.15	PTK2	protein_coding
chr8:141889570|141900868	ENSG00000169398.15	PTK2	protein_coding
chr8:142264088|142264728	ENSG00000022567.5	SLC45A4	protein_coding
chr8:146105750|146108221	ENSG00000196150.9	ZNF250	protein_coding
chr8:15508206|15531345	ENSG00000104723.16	TUSC3	protein_coding
chr8:17123416|17143936	ENSG00000155975.5	VPS37A	protein_coding
chr8:17125767|17143936	ENSG00000155975.5	VPS37A	protein_coding
chr8:18656805|18662408	ENSG00000156011.12	PSD3	protein_coding
chr8:26439485|26441499	ENSG00000092964.12	DPYSL2	protein_coding
chr8:27151597|27151827	ENSG00000104228.8	TRIM35	protein_coding
chr8:27382879|27394372	ENSG00000120915.9	EPHX2	protein_coding
chr8:28013459|28019595	ENSG00000134014.12	ELP3	protein_coding
chr8:28570974|28575724	ENSG00000012232.4	EXTL3	protein_coding
chr8:29959414|29962002	ENSG00000104660.13	LEPROTL1	protein_coding
chr8:37623044|37623873	ENSG00000147471.7	PROSC	protein_coding
chr8:41832222|41845081	ENSG00000083168.5	KAT6A	protein_coding
chr8:478895|481576	ENSG00000180190.7	TDRP	protein_coding
chr8:48866180|48869991	ENSG00000253729.3	PRKDC	protein_coding
chr8:52773405|52773806	ENSG00000168300.9	PCMTD1	protein_coding
chr8:54882952|54923052	ENSG00000187735.8	TCEA1	protein_coding
chr8:61484605|61504528	ENSG00000104388.10	RAB2A	protein_coding
chr8:61653818|61655656	ENSG00000171316.7	CHD7	protein_coding
chr8:61707545|61714152	ENSG00000171316.7	CHD7	protein_coding
chr8:62531537|62566219	ENSG00000198363.11,ENSG00000222898.1	ASPH,RN7SKP97	protein_coding,misc_RNA
chr8:62593527|62596747	ENSG00000198363.11	ASPH	protein_coding
chr8:68200190|68214701	ENSG00000066777.4	ARFGEF1	protein_coding
chr8:71071740|71075089	ENSG00000140396.8	NCOA2	protein_coding
chr8:71126138|71128999	ENSG00000140396.8	NCOA2	protein_coding
chr8:73117534|73123790	ENSG00000250979.1	RP11-656G20.1	pseudogene
chr8:74585342|74601048	ENSG00000040341.13,ENSG00000258677.2	STAU2,RP11-463D19.2	protein_coding,protein_coding
chr8:80830213|80831383	ENSG00000147586.5	MRPS28	protein_coding
chr8:81411729|81412617	ENSG00000205189.7	ZBTB10	protein_coding
chr8:8865480|8877974	ENSG00000104626.10	ERI1	protein_coding
chr8:90600120|90608741	NA	NA	NA
chr8:90734243|90737869	ENSG00000251136.4	RP11-37B2.1	lincRNA
chr8:98817581|98837381	ENSG00000104341.12	LAPTM4B	protein_coding
chr9:103204188|103204638	ENSG00000066697.10,ENSG00000241697.3,ENSG00000251349.3	MSANTD3,TMEFF1,MSANTD3-TMEFF1	protein_coding,protein_coding,protein_coding
chr9:103261047|103279053	ENSG00000241697.3,ENSG00000251349.3	TMEFF1,MSANTD3-TMEFF1	protein_coding,protein_coding
chr9:103261047|103312442	ENSG00000241697.3,ENSG00000251349.3	TMEFF1,MSANTD3-TMEFF1	protein_coding,protein_coding
chr9:109734286|109746690	ENSG00000148143.8	ZNF462	protein_coding
chr9:110062422|110074018	ENSG00000119318.8	RAD23B	protein_coding
chr9:110062422|110087285	ENSG00000119318.8	RAD23B	protein_coding
chr9:111812563|111812972	ENSG00000106771.8	TMEM245	protein_coding
chr9:113734353|113735838	ENSG00000198121.9	LPAR1	protein_coding
chr9:114148657|114154104	ENSG00000136813.10	KIAA0368	protein_coding
chr9:114549073|114550227	NA	NA	NA
chr9:115013209|115060196	ENSG00000243911.2,ENSG00000230081.2,ENSG00000119314.11	RN7SL430P,RP11-165N19.4,PTBP3	misc_RNA,pseudogene,protein_coding
chr9:115024715|115060196	ENSG00000243911.2,ENSG00000230081.2,ENSG00000119314.11	RN7SL430P,RP11-165N19.4,PTBP3	misc_RNA,pseudogene,protein_coding
chr9:115030329|115060196	ENSG00000243911.2,ENSG00000230081.2,ENSG00000119314.11	RN7SL430P,RP11-165N19.4,PTBP3	misc_RNA,pseudogene,protein_coding
chr9:115336337|115337531	ENSG00000165185.10	KIAA1958	protein_coding
chr9:123924134|123928458	ENSG00000119397.12	CNTRL	protein_coding
chr9:125042722|125054119	ENSG00000148187.13	MRRF	protein_coding
chr9:127670656|127674305	ENSG00000136935.9	GOLGA1	protein_coding
chr9:128099297|128099870	ENSG00000165219.17	GAPVD1	protein_coding
chr9:130206308|130207528	ENSG00000196152.6	ZNF79	protein_coding
chr9:13216773|13250371	ENSG00000107186.12	MPDZ	protein_coding
chr9:134305477|134308181	ENSG00000130723.13	PRRC2B	protein_coding
chr9:134312007|134314448	ENSG00000130723.13	PRRC2B	protein_coding
chr9:138741983|138758382	ENSG00000130559.14	CAMSAP1	protein_coding
chr9:138741983|138774924	ENSG00000130559.14	CAMSAP1	protein_coding
chr9:138758302|138774924	ENSG00000130559.14	CAMSAP1	protein_coding
chr9:138773479|138774924	ENSG00000130559.14	CAMSAP1	protein_coding
chr9:140646783|140652463	ENSG00000181090.13	EHMT1	protein_coding
chr9:140846726|140852139	ENSG00000148408.8	CACNA1B	protein_coding
chr9:14146688|14179779	ENSG00000147862.10	NFIB	protein_coding
chr9:14639894|14662324	ENSG00000175893.7	ZDHHC21	protein_coding
chr9:14639894|14674383	ENSG00000175893.7	ZDHHC21	protein_coding
chr9:14639894|14680160	ENSG00000175893.7	ZDHHC21	protein_coding
chr9:17309056|17416187	ENSG00000044459.10	CNTLN	protein_coding
chr9:17330630|17342442	ENSG00000044459.10	CNTLN	protein_coding
chr9:19070217|19096767	ENSG00000147874.6	HAUS6	protein_coding
chr9:19286767|19305525	ENSG00000137145.16	DENND4C	protein_coding
chr9:2493075|2494302	ENSG00000236404.4	RP11-125B21.2	antisense
chr9:33271150|33278223	ENSG00000086065.9	CHMP5	protein_coding
chr9:33886879|33900269	ENSG00000107341.4	UBE2R2	protein_coding
chr9:33948372|33953472	ENSG00000238886.1,ENSG00000137073.16	SNORD121A,UBAP2	snoRNA,protein_coding
chr9:33948372|33956144	ENSG00000238886.1,ENSG00000137073.16	SNORD121A,UBAP2	snoRNA,protein_coding
chr9:33953283|33963789	ENSG00000137073.16	UBAP2	protein_coding
chr9:33971649|33973235	ENSG00000137073.16	UBAP2	protein_coding
chr9:33986758|33998862	ENSG00000137073.16	UBAP2	protein_coding
chr9:33986758|34017187	ENSG00000137073.16	UBAP2	protein_coding
chr9:33996221|34017187	ENSG00000137073.16	UBAP2	protein_coding
chr9:35546427|35548532	ENSG00000198853.7	RUSC2	protein_coding
chr9:36369716|36390613	ENSG00000137075.13	RNF38	protein_coding
chr9:37126309|37127260	ENSG00000147905.13	ZCCHC7	protein_coding
chr9:37424842|37426651	ENSG00000137106.13	GRHPR	protein_coding
chr9:5954016|5988545	ENSG00000183354.7	KIAA2026	protein_coding
chr9:5968019|5988545	ENSG00000183354.7	KIAA2026	protein_coding
chr9:74477467|74489999	ENSG00000107362.9	ABHD17B	protein_coding
chr9:79829245|79842401	ENSG00000197969.7	VPS13A	protein_coding
chr9:79952171|79986065	ENSG00000197969.7	VPS13A	protein_coding
chr9:80409379|80412564	ENSG00000156052.6	GNAQ	protein_coding
chr9:86274695|86301070	ENSG00000135018.9	UBQLN1	protein_coding
chr9:86292642|86301070	ENSG00000135018.9	UBQLN1	protein_coding
chr9:86293356|86301070	ENSG00000135018.9	UBQLN1	protein_coding
chr9:86294690|86301070	ENSG00000135018.9	UBQLN1	protein_coding
chr9:87317074|87325706	ENSG00000148053.11	NTRK2	protein_coding
chr9:87356807|87367000	ENSG00000148053.11	NTRK2	protein_coding
chr9:88190230|88248289	ENSG00000135049.11	AGTPBP1	protein_coding
chr9:88190230|88261333	ENSG00000135049.11	AGTPBP1	protein_coding
chr9:88200378|88248289	ENSG00000135049.11	AGTPBP1	protein_coding
chr9:88211277|88248289	ENSG00000135049.11	AGTPBP1	protein_coding
chr9:88233898|88248289	ENSG00000135049.11	AGTPBP1	protein_coding
chr9:88284400|88327481	ENSG00000135049.11	AGTPBP1	protein_coding
chr9:88574708|88611492	ENSG00000135040.11	NAA35	protein_coding
chr9:88920107|88924932	ENSG00000083223.13	ZCCHC6	protein_coding
chr9:96233423|96261168	ENSG00000048828.12	FAM120A	protein_coding
chr9:98740343|98766983	ENSG00000182150.11	ERCC6L2	protein_coding
chr9:99220661|99233376	ENSG00000130956.9	HABP4	protein_coding
chr9:99271955|99327765	ENSG00000081377.12	CDC14B	protein_coding
chr9:99284788|99327765	ENSG00000081377.12	CDC14B	protein_coding
chr9:99579647|99589463	ENSG00000196597.7	ZNF782	protein_coding
chrX:10031485|10066619	ENSG00000047644.13	WWC3	protein_coding
chrX:110385324|110416309	ENSG00000226112.1,ENSG00000077264.10	FCF1P4,PAK3	pseudogene,protein_coding
chrX:131415123|131417060	ENSG00000232160.2	RAP2C-AS1	antisense
chrX:134679348|134690225	ENSG00000165359.10	DDX26B	protein_coding
chrX:139865340|139866824	NA	NA	NA
chrX:19983162|19988416	ENSG00000173681.12	CXorf23	protein_coding
chrX:24190832|24197887	ENSG00000005889.11	ZFX	protein_coding
chrX:44383248|44386611	ENSG00000069509.5	FUNDC1	protein_coding
chrX:53641495|53642796	ENSG00000086758.11	HUWE1	protein_coding
chrX:53672263|53681075	ENSG00000086758.11	HUWE1	protein_coding
chrX:64271342|64295792	NA	NA	NA
chrX:79962926|79975155	ENSG00000165288.10	BRWD3	protein_coding
chrX:98908825|98915888	ENSG00000270308.1	RP3-377O6.2	pseudogene
