# Supplementary material for: Oxidative Stress-Associated Alteration of circRNA and Their ceRNA Network in Differentiating Neuroblasts
Source: Int J Mol Sci. 2024 Nov 20;25(22):12459. doi: 10.3390/ijms252212459 (PMC11594334; doi:10.3390/ijms252212459)
Supplement: Supplementary file 1 [file ijms-25-12459-s001.zip › ijms-3240373-supplementary/Supplementary Tables/Supplementary Table S3.xls]

## Sheet: Legend
Supplementary Table S3- List of differentially expressed circRNAs in PD-OS and DD-OS and the results of GO analysis for PD-OS.

## Sheet: DE circRNAs in PD-OS
circRNA	log2FC	logCPM	LR	PValue	FDR
chr1:741179|745550	7.76399	10.288	25.2708	4.98e-07	0.000951553
chr12:6619445|6619698	6.80579	9.51731	22.8061	1.79e-06	0.00171129
chr11:82984690|82989872	6.37665	9.19914	18.0431	2.16e-05	0.0137492
chr9:114148657|114154104	5.5833	8.66487	12.3347	0.000444608	0.0943558
chr15:49528048|49531564	5.37505	8.53609	11.8364	0.000580827	0.109411
chr7:157361594|157370832	5.18167	8.42886	11.6059	0.000657418	0.109411
chr5:132227856|132232932	5.10114	8.38612	11.523	0.000687397	0.109411
chr2:15601325|15618413	5.05143	8.35027	9.92443	0.001631	0.173067
chr15:66828271|66839043	5.00883	8.33445	10.4575	0.00122151	0.137241
chr2:168920010|168931741	5.00045	8.3272	11.3498	0.000754561	0.110862
chr1:35824526|35827390	4.99217	10.1291	12.8724	0.000333455	0.0841071
chr5:70797389|70808255	4.70546	8.18265	9.0126	0.00268125	0.243866
chr1:229422233|229439747	4.68863	8.1667	9.34622	0.00223446	0.224622
chr6:87925621|87955362	4.67998	8.15865	9.04122	0.00263959	0.243866
chr7:43679048|43680248	4.59854	9.72362	15.3151	9.1e-05	0.0434458
chr8:133622412|133637700	4.56516	8.10578	8.57967	0.00339937	0.282295
chr7:156589083|156619438	4.44635	8.05909	7.82454	0.00515416	0.364609
chr4:3088666|3109150	4.31225	9.5166	12.821	0.000342743	0.0841071
chr5:77423854|77461496	4.29833	7.99276	7.1799	0.00737248	0.485567
chr20:30954187|30959677	4.1942	9.41776	12.7697	0.000352281	0.0841071
chr11:18312989|18314523	3.734	9.07788	10.7476	0.00104413	0.137241
chr5:56152427|56161804	3.46074	8.73951	8.0158	0.00463709	0.340648
chr22:46085592|46114373	3.44587	8.73376	8.25004	0.0040751	0.32431
chr16:15091610|15092262	3.2508	9.15307	10.4673	0.00121506	0.137241
chr9:4860125|4860901	3.24519	8.81034	6.40019	0.0114108	0.622705
chr2:239090706|239093928	3.18251	8.78421	5.82875	0.0157664	0.725545
chr20:60572606|60589763	2.90615	8.58223	6.04694	0.0139304	0.666947
chr3:183361268|183369064	2.86698	8.41394	6.58826	0.0102653	0.592933
chr2:10740979|10747437	2.83871	8.5246	6.04225	0.0139675	0.666947
chr8:90659968|90734384	2.79884	8.37804	5.80789	0.0159544	0.725545
chr3:119222379|119236162	2.75407	9.18557	6.58414	0.0102891	0.592933
chr2:1926040|1927035	2.74569	8.48247	5.59071	0.018056	0.750001
chr14:35438376|35441270	2.67322	8.31139	5.55239	0.0184555	0.750001
chr5:72370569|72373320	2.57208	9.10898	4.77216	0.0289235	0.84774
chr11:44129233|44135851	2.57156	8.2646	5.20065	0.0225785	0.77564
chr8:68200190|68214701	2.55561	9.04662	7.33087	0.00677803	0.462358
chr4:153784758|153809459	2.49661	8.23166	4.41349	0.0356558	0.897811
chr5:65284463|65310553	2.49621	8.67523	5.44989	0.0195696	0.752683
chr6:166843941|166845978	2.37647	8.29176	4.05954	0.0439224	0.897811
chr17:59996761|60002460	2.36378	8.17348	4.05628	0.0440072	0.897811
chr3:196846281|196869639	2.36378	8.17348	4.05628	0.0440072	0.897811
chr15:43102812|43132631	2.35809	8.17352	4.16205	0.0413394	0.897811
chr1:243480057|243589860	2.35588	8.74747	5.05574	0.0245445	0.794575
chr20:21321359|21327188	2.34545	8.16553	4.2403	0.0394751	0.897811
chr14:89220856|89221015	2.34523	9.15175	6.53877	0.0105548	0.592933
chr12:57064059|57066849	2.33038	8.9417	4.08189	0.0433453	0.897811
chr4:17963526|17974508	2.32006	8.58492	5.07982	0.0242059	0.794575
chr19:21216262|21216990	2.29054	9.37521	5.17408	0.0229263	0.77564
chr9:74477467|74489999	2.22992	8.52115	4.17196	0.0410982	0.897811
chr1:150413399|150418877	2.14712	8.49506	4.46741	0.0345472	0.897811
chr1:185183639|185200840	2.12604	9.4921	5.64979	0.0174575	0.750001
chr7:73510952|73511519	2.05184	8.72621	3.99647	0.0455956	0.897811
chr2:230723488|230744844	2.0329	9.21338	4.01077	0.0452106	0.897811
chr7:77214860|77230123	2.03229	9.44662	6.30576	0.0120346	0.638504
chr9:96233423|96261168	2.03215	9.15564	5.44935	0.0195756	0.752683
chr7:18801780|18914219	2.01834	8.71432	4.07316	0.0435697	0.897811
chr14:35055436|35078948	1.99879	8.91379	4.00756	0.0452967	0.897811
chr5:68470704|68471364	1.98338	8.93459	4.75027	0.0292936	0.84774
chr3:179096129|179109892	1.95233	8.81225	4.1376	0.0419405	0.897811
chr7:32852369|32860353	1.92268	8.89023	4.24146	0.0394481	0.897811
chr18:76953183|76974038	1.91557	9.24701	5.23169	0.022179	0.77564
chr14:73614503|73614802	1.88831	9.31464	4.89509	0.0269331	0.824761
chr2:153431650|153437563	1.81337	9.02578	4.36087	0.0367735	0.897811
chr5:142434004|142437312	1.77536	9.12576	4.45618	0.0347753	0.897811
chr14:67431908|67525503	1.69818	9.77665	3.88555	0.0487033	0.921023
chr4:73956384|73958017	-1.61956	9.70104	4.1246	0.0422639	0.897811
chr3:47139445|47147610	-1.69014	9.62793	4.34612	0.0370934	0.897811
chr4:73984405|73991029	-1.72699	8.85956	4.31168	0.0378516	0.897811
chr2:1926064|1927035	-1.74266	9.65315	4.91714	0.0265915	0.824761
chr18:53017590|53018234	-1.84159	9.81781	4.16561	0.0412525	0.897811
chr1:47745913|47748131	-1.84745	9.63947	4.92658	0.0264466	0.824761
chr2:169547544|169574488	-1.85144	9.13008	4.87781	0.0272041	0.824761
chr2:210968828|211020128	-1.85322	8.63893	4.22478	0.0398379	0.897811
chr5:176963359|176966148	-1.85704	9.79979	4.31857	0.0376985	0.897811
chr16:4516154|4519466	-1.90407	8.65103	4.08028	0.0433865	0.897811
chr8:68044186|68049838	-1.91729	8.65676	4.086	0.0432399	0.897811
chr4:119252871|119259469	-1.92611	9.17917	4.58845	0.0321882	0.897811
chr1:180366651|180399397	-2.01807	8.82543	3.92952	0.0474456	0.915364
chr3:56661065|56662642	-2.02813	8.77101	4.2651	0.038903	0.897811
chr4:87967318|87968746	-2.06509	8.76042	4.18153	0.0408669	0.897811
chr17:65941525|65972074	-2.0795	11.0663	5.20566	0.0225134	0.77564
chr12:48477374|48491907	-2.0953	8.41001	4.55877	0.0327506	0.897811
chr12:28408514|28460682	-2.10239	8.89774	5.58097	0.0181567	0.750001
chr2:73675090|73682422	-2.12482	9.2838	5.36725	0.0205183	0.768429
chr9:80409379|80412564	-2.16984	8.66478	3.99767	0.0455632	0.897811
chr2:25497810|25537030	-2.22838	8.64207	4.75226	0.0292599	0.84774
chr12:123078823|123109235	-2.34047	8.3244	3.93447	0.0473061	0.915364
chr5:65317150|65350779	-2.36073	8.52447	3.89169	0.0485257	0.921023
chr1:52981563|52992045	-2.40582	10.1763	5.74306	0.0165539	0.735302
chr1:214089278|214139627	-2.4196	8.56768	4.43124	0.0352868	0.897811
chr18:56585503|56587865	-2.57166	9.90589	6.59815	0.0102085	0.592933
chr2:73659326|73718625	-2.5824	9.24286	6.14859	0.0131517	0.661047
chr5:36953720|36986403	-2.59509	8.96188	3.86555	0.0492872	0.922926
chr1:27056142|27059283	-2.63305	10.2873	6.22286	0.0126111	0.651006
chr19:24014399|24016323	-2.71347	9.42408	5.43795	0.0197038	0.752683
chr7:30084701|30102358	-2.77529	8.50908	5.15741	0.0231474	0.77564
chr15:45467417|45470504	-2.83475	9.04532	5.2604	0.021816	0.77564
chr14:106877368|106938644	-3.09932	8.8107	6.9288	0.00848186	0.540012
chr1:205585606|205593019	-3.25624	9.68278	8.74045	0.00311228	0.270203
chr1:214169812|214185058	-3.45479	9.46562	13.5269	0.00023517	0.0841071
chr22:42204879|42209826	-3.97293	8.40452	10.6296	0.00111293	0.137241
chrX:139865340|139866824	-4.55596	13.2504	8.08173	0.00447137	0.340648

## Sheet: DE circRNAs in DD-OS
circRNA	log2FC	logCPM	LR	PValue	FDR
chr19:38631824|38633350	5.77822	9.25336	16.6086	4.59e-05	0.0319292
chr5:179136874|179147561	5.71249	9.2177	16.4553	4.98e-05	0.0319292
chr5:112399681|112421007	5.28626	8.97022	12.8826	0.000331658	0.141729
chr13:46577274|46619651	5.10559	8.8713	11.4652	0.000709113	0.227271
chr9:5954016|5988545	4.89821	8.7642	9.98821	0.00157546	0.288534
chr11:68571468|68575106	4.76729	8.70134	9.22781	0.00238367	0.381983
chr3:15073886|15076316	3.17674	8.95664	6.45916	0.0110382	0.943398
chr1:78097535|78107340	3.17353	9.45272	10.0422	0.00152996	0.288534
chr17:49067811|49075978	3.09353	8.89639	6.08172	0.0136588	0.997333
chr4:110384057|110384800	2.94976	8.82735	5.62494	0.0177067	0.997333
chr6:17661884|17676001	2.94559	8.82824	5.60753	0.0178835	0.997333
chr16:68155890|68225678	2.43866	9.02832	5.43942	0.0196872	0.997333
chr9:17330630|17342442	2.31976	9.57217	7.58739	0.00587781	0.685032
chr2:26486248|26500028	2.25402	9.50296	6.9384	0.00843644	0.901293
chr1:113196220|113202401	2.18534	9.45463	5.47578	0.0192818	0.997333
chr5:167915607|167924353	2.15402	9.19538	4.80958	0.0283019	0.997333
chr2:227729320|227779067	2.10015	9.39845	4.58798	0.032197	0.997333
chr4:42505467|42546003	2.02374	9.36397	5.05743	0.0245206	0.997333
chr8:18656805|18662408	1.95183	9.7119	6.70014	0.00964054	0.943398
chr9:17309056|17416187	1.88797	9.30486	4.15192	0.0415872	0.997333
chr10:7262373|7327916	1.85365	9.28748	4.86313	0.0274366	0.997333
chr14:35044962|35078948	1.69645	9.60463	4.34987	0.0370117	0.997333
chr3:171965323|171969331	1.57681	9.82828	4.08656	0.0432256	0.997333
chr8:28013459|28019595	1.55057	9.50625	3.88614	0.0486862	0.997333
chr10:7285520|7327916	1.48958	10.114	4.76814	0.0289911	0.997333
chr3:119219542|119222868	1.4166	10.0472	4.99644	0.0253995	0.997333
chr7:24659671|24708279	1.37972	10.0213	3.85746	0.0495251	0.997333
chr1:1158624|1159348	1.33786	10.2045	4.58462	0.0322602	0.997333
chr1:8601273|8674745	-1.48927	9.76698	4.43087	0.0352945	0.997333
chrX:134679348|134690225	-1.56261	9.34957	3.87799	0.048923	0.997333
chr10:70719562|70720005	-1.67884	9.48658	3.97753	0.0461111	0.997333
chr7:149191295|149318263	-1.68823	9.4374	3.99115	0.0457397	0.997333
chr22:28290543|28310335	-1.80979	9.57274	5.4205	0.0199016	0.997333
chr4:73956384|73958017	-1.91329	9.6307	5.83398	0.0157195	0.997333
chr9:33986758|33998862	-1.94459	9.33707	4.60357	0.0319054	0.997333
chr2:68717322|68765359	-1.97143	9.18884	4.26343	0.0389412	0.997333
chr9:87356807|87367000	-1.99978	9.37985	4.50025	0.0338899	0.997333
chr2:113057426|113082774	-2.0935	9.43885	6.54331	0.0105279	0.943398
chr13:41826781|41835051	-2.38068	9.11133	5.81621	0.0158792	0.997333
chr5:171337576|171341409	-2.40277	8.83972	4.50169	0.0338613	0.997333
chr14:64465632|64483349	-2.48813	9.25912	6.25223	0.0124037	0.993844
chr20:34300941|34313077	-2.50075	9.00407	5.31343	0.0211616	0.997333
chr1:29068915|29070498	-3.44454	8.98213	8.58333	0.00339254	0.46475
chr2:215609791|215646233	-3.4457	8.98297	8.46262	0.0036252	0.46475
chr6:56963859|56967677	-4.75767	8.67355	9.99763	0.00156742	0.288534

## Sheet: GO enrichment analysis
Category	ID	Name	p-value	q-value FDR B&H	Hit Count in Query List	Hit Count in Genome
GO: Biological Process	GO:0009790	embryo development	2.85e-05	0.02534	17	1316
GO: Biological Process	GO:0048598	embryonic morphogenesis	3.569e-05	0.02534	12	701
GO: Biological Process	GO:0007420	brain development	5.45e-05	0.02534	13	853
GO: Biological Process	GO:1902903	regulation of supramolecular fiber organization	5.836e-05	0.02534	9	412
GO: Biological Process	GO:0048568	embryonic organ development	7.229e-05	0.02534	10	527
GO: Biological Process	GO:0003006	developmental process involved in reproduction	8.534e-05	0.02534	15	1155
GO: Biological Process	GO:0007010	cytoskeleton organization	9.281e-05	0.02534	19	1745
GO: Biological Process	GO:0072698	protein localization to microtubule cytoskeleton	9.706e-05	0.02534	4	57
GO: Biological Process	GO:0035295	tube development	9.886e-05	0.02534	16	1310
GO: Biological Process	GO:0042766	nucleosome mobilization	0.0001043	0.02534	2	4
GO: Biological Process	GO:0060322	head development	0.0001048	0.02534	13	910
GO: Biological Process	GO:0030900	forebrain development	0.0001163	0.02578	9	451
GO: Biological Process	GO:0044380	protein localization to cytoskeleton	0.0001266	0.02592	4	61
GO: Biological Process	GO:1902817	negative regulation of protein localization to microtubule	0.0001733	0.03075	2	5
GO: Biological Process	GO:1902816	regulation of protein localization to microtubule	0.0001733	0.03075	2	5
GO: Biological Process	GO:0021915	neural tube development	0.0002044	0.03399	6	201
GO: Biological Process	GO:0051656	establishment of organelle localization	0.0002792	0.04231	12	872
GO: Biological Process	GO:0016569	covalent chromatin modification	0.0002862	0.04231	9	509
GO: Biological Process	GO:0051640	organelle localization	0.0003149	0.04244	13	1018
GO: Biological Process	GO:1902905	positive regulation of supramolecular fiber organization	0.0003568	0.04244	6	223
GO: Biological Process	GO:0033043	regulation of organelle organization	0.0003578	0.04244	15	1317
GO: Biological Process	GO:0030326	embryonic limb morphogenesis	0.0003785	0.04244	5	146
GO: Biological Process	GO:0035113	embryonic appendage morphogenesis	0.0003785	0.04244	5	146
GO: Biological Process	GO:0045737	positive regulation of cyclin-dependent protein serine/threonine kinase activity	0.0003909	0.04244	3	34
GO: Biological Process	GO:0010638	positive regulation of organelle organization	0.0003987	0.04244	10	651
GO: Biological Process	GO:0007492	endoderm development	0.0004712	0.04744	6	235
GO: Biological Process	GO:1905634	regulation of protein localization to chromatin	0.0004814	0.04744	2	8
