# Supplementary material for: Oxidative Stress-Associated Alteration of circRNA and Their ceRNA Network in Differentiating Neuroblasts
Source: Int J Mol Sci. 2024 Nov 20;25(22):12459. doi: 10.3390/ijms252212459 (PMC11594334; doi:10.3390/ijms252212459)
Supplement: Supplementary file 1 [file ijms-25-12459-s001.zip › ijms-3240373-supplementary/Supplementary Tables/Supplementary Table S4.xls]

## Sheet: Legend
Supplementary Table S4- Corcoran-mRNA co-expression analysis in PD-OS and DD-OS.

## Sheet: circ-mRNA co-expression, PD-OS
Gene	circRNA	Cor. Coef.	PValue	FDR
KAL1	chr1:229422233|229439747	0.999196	4.85e-07	0.00239714
KAL1	chr2:168920010|168931741	0.999138	5.57e-07	0.00239714
C6orf164	chr5:132227856|132232932	0.999516	1.76e-07	0.00239714
C6orf164	chr5:77423854|77461496	0.999163	5.26e-07	0.00239714
RP11-977G19.10	chr7:156589083|156619438	0.999356	3.11e-07	0.00239714
C6orf164	chr12:6619445|6619698	0.998877	9.45e-07	0.00338866
DYX1C1-CCPG1	chr11:82984690|82989872	0.998479	1.73e-06	0.00340902
XX-CR54.3	chr1:229422233|229439747	0.998161	2.53e-06	0.00340902
AGT	chr1:229422233|229439747	0.998462	1.77e-06	0.00340902
SPIB	chr2:168920010|168931741	0.998651	1.36e-06	0.00340902
RP11-315O6.1	chr2:168920010|168931741	0.998269	2.25e-06	0.00340902
ZNF84	chr3:183361268|183369064	0.998197	2.44e-06	0.00340902
RP11-271C24.2	chr5:132227856|132232932	0.998612	1.44e-06	0.00340902
C11orf88	chr5:132227856|132232932	0.998219	2.38e-06	0.00340902
ALOX5AP	chr8:133622412|133637700	0.998572	1.53e-06	0.00340902
RP11-78A19.4	chr8:68200190|68214701	0.998321	2.11e-06	0.00340902
SPIB	chr1:229422233|229439747	0.998097	2.72e-06	0.00343794
C11orf88	chr5:77423854|77461496	0.997674	4.06e-06	0.00484962
TRIM22	chr12:6619445|6619698	0.997488	4.73e-06	0.00513211
VIM	chr1:741179|745550	0.997477	4.77e-06	0.00513211
RP11-260A9.4	chr8:68200190|68214701	0.997409	5.03e-06	0.00515407
ANO4	chr5:132227856|132232932	0.99734	5.3e-06	0.00518846
TRIM22	chr2:168920010|168931741	0.997193	5.9e-06	0.00529297
GDF6	chr5:77423854|77461496	0.997229	5.75e-06	0.00529297
RP11-315O6.1	chr1:229422233|229439747	0.996781	7.76e-06	0.00642443
RP11-315O6.1	chr8:133622412|133637700	0.996834	7.51e-06	0.00642443
ALOX5AP	chr1:229422233|229439747	0.996597	8.68e-06	0.00676014
ANO4	chr5:70797389|70808255	0.996453	9.42e-06	0.00676014
TRIM22	chr5:77423854|77461496	0.996517	9.09e-06	0.00676014
RP11-504P24.6	chr8:68200190|68214701	0.996458	9.4e-06	0.00676014
DYX1C1-CCPG1	chr7:156589083|156619438	0.996393	9.75e-06	0.00676758
C11orf88	chr12:6619445|6619698	0.99602	1.19e-05	0.00734394
TNNT2	chr5:132227856|132232932	0.996007	1.19e-05	0.00734394
TNNT2	chr5:77423854|77461496	0.996029	1.18e-05	0.00734394
COL6A5	chr7:157361594|157370832	0.99607	1.16e-05	0.00734394
COL6A5	chr1:741179|745550	0.995777	1.34e-05	0.0079755
ANO4	chr5:77423854|77461496	0.995721	1.37e-05	0.0079755
GDF6	chr12:6619445|6619698	0.995603	1.45e-05	0.00820122
RP11-315O6.1	chr1:741179|745550	0.995404	1.58e-05	0.00830492
XX-CR54.3	chr2:168920010|168931741	0.995467	1.54e-05	0.00830492
GDF6	chr5:132227856|132232932	0.99546	1.54e-05	0.00830492
AGT	chr2:168920010|168931741	0.995192	1.73e-05	0.00831844
ALOX5AP	chr6:87925621|87955362	0.99518	1.74e-05	0.00831844
RP11-271C24.2	chr7:157361594|157370832	0.995285	1.67e-05	0.00831844
XX-CR54.3	chr8:133622412|133637700	0.995211	1.72e-05	0.00831844
ZNF84	chr11:44129233|44135851	0.994962	1.9e-05	0.00857198
ALOX5AP	chr2:168920010|168931741	0.994973	1.89e-05	0.00857198
NPY4R	chr6:87925621|87955362	0.994947	1.91e-05	0.00857198
TNNT2	chr5:70797389|70808255	0.994782	2.04e-05	0.00895486
RP11-271C24.2	chr12:6619445|6619698	0.99457	2.21e-05	0.00950183
RP11-271C24.2	chr5:77423854|77461496	0.994514	2.25e-05	0.00950719
NPPB	chr15:49528048|49531564	0.994337	2.4e-05	0.0099344
C11orf88	chr5:70797389|70808255	0.99424	2.48e-05	0.0100864
RP11-78A19.4	chr15:43102812|43132631	0.99401	2.69e-05	0.0105652
GDF6	chr7:156589083|156619438	0.993994	2.7e-05	0.0105652
TNNT2	chr12:6619445|6619698	0.993834	2.85e-05	0.0106336
RNF185	chr20:21321359|21327188	0.993812	2.87e-05	0.0106336
AKAP2	chr5:70797389|70808255	0.993887	2.8e-05	0.0106336
RP11-977G19.10	chr11:82984690|82989872	0.993661	3.01e-05	0.010735
ANO4	chr12:6619445|6619698	0.993572	3.09e-05	0.010735
COL6A5	chr5:132227856|132232932	0.993576	3.09e-05	0.010735
VIM	chr7:157361594|157370832	0.993639	3.03e-05	0.010735
TRIM22	chr1:229422233|229439747	0.993449	3.21e-05	0.0109719
COL6A5	chr12:6619445|6619698	0.992565	4.14e-05	0.0139081
TNNT2	chr7:156589083|156619438	0.992278	4.46e-05	0.0145487
KRT18P17	chr8:68200190|68214701	0.992277	4.46e-05	0.0145487
NPY4R	chr15:49528048|49531564	0.992067	4.71e-05	0.0151202
PTGER3	chr3:183361268|183369064	0.991832	4.99e-05	0.0155635
TRIM22	chr7:156589083|156619438	0.991876	4.94e-05	0.0155635
XX-CR54.3	chr6:87925621|87955362	0.991529	5.37e-05	0.0164994
KAL1	chr8:133622412|133637700	0.991437	5.48e-05	0.0166237
NPPB	chr6:87925621|87955362	0.991133	5.88e-05	0.0175743
RP11-315O6.1	chr12:6619445|6619698	0.990806	6.32e-05	0.0179579
ALOX5AP	chr15:49528048|49531564	0.990911	6.18e-05	0.0179579
ALOX5AP	chr1:741179|745550	0.990791	6.34e-05	0.0179579
COL6A5	chr5:77423854|77461496	0.990956	6.12e-05	0.0179579
RCSD1	chr11:18312989|18314523	0.99071	6.45e-05	0.0180359
RP11-977G19.10	chr5:77423854|77461496	0.990633	6.56e-05	0.0181008
GDF6	chr5:70797389|70808255	0.990518	6.72e-05	0.018156
C11orf88	chr7:156589083|156619438	0.99044	6.83e-05	0.018156
AGT	chr8:133622412|133637700	0.990478	6.78e-05	0.018156
XX-CR54.3	chr15:49528048|49531564	0.990013	7.46e-05	0.0186589
ZNF84	chr16:15091610|15092262	0.990076	7.36e-05	0.0186589
NPPB	chr1:229422233|229439747	0.990098	7.33e-05	0.0186589
PTGER3	chr1:741179|745550	0.990035	7.42e-05	0.0186589
ADAM19	chr22:42204879|42209826	0.99012	7.3e-05	0.0186589
RP11-977G19.10	chr12:6619445|6619698	0.989739	7.87e-05	0.0194661
NPPB	chr8:133622412|133637700	0.989609	8.07e-05	0.0197378
ROR2	chr1:214169812|214185058	0.989478	8.27e-05	0.0197849
NPY4R	chr8:133622412|133637700	0.989493	8.25e-05	0.0197849
SPIB	chr12:6619445|6619698	0.989223	8.68e-05	0.0205294
CDR1	chr17:65941525|65972074	0.989058	8.95e-05	0.0209293
TRIM22	chr5:132227856|132232932	0.98893	9.16e-05	0.0211891
ANO4	chr7:156589083|156619438	0.988851	9.29e-05	0.0212671
RP5-1159O4.1	chr8:133622412|133637700	0.98857	9.76e-05	0.0221151
ANXA2	chr14:35438376|35441270	0.988135	0.00010517	0.0235768
C6orf164	chr5:70797389|70808255	0.988023	0.00010716	0.0237753
ADCY6	chr1:214169812|214185058	0.987764	0.00011184	0.0239415
RNF185	chr4:17963526|17974508	0.987777	0.00011159	0.0239415
RP11-315O6.1	chr6:87925621|87955362	0.987877	0.00010978	0.0239415
VIM	chr8:133622412|133637700	0.987735	0.00011235	0.0239415
RP11-315O6.1	chr5:77423854|77461496	0.987649	0.00011394	0.0240418
KAL1	chr12:6619445|6619698	0.987394	0.00011869	0.0242959
TBX18	chr1:229422233|229439747	0.987378	0.00011898	0.0242959
ZNF84	chr1:741179|745550	0.987452	0.00011759	0.0242959
RP11-271C24.2	chr1:741179|745550	0.987342	0.00011966	0.0242959
SPIB	chr5:77423854|77461496	0.987244	0.00012151	0.0244411
C6orf164	chr7:157361594|157370832	0.987076	0.00012473	0.0248549
TPM1	chr2:168920010|168931741	0.986921	0.00012773	0.0250951
SPIB	chr7:156589083|156619438	0.986894	0.00012826	0.0250951
TPM1	chr12:6619445|6619698	0.986613	0.0001338	0.025484
KRT18P17	chr15:43102812|43132631	0.986694	0.0001322	0.025484
RP11-271C24.2	chr5:70797389|70808255	0.986651	0.00013306	0.025484
KRT18P17	chr20:21321359|21327188	0.986498	0.00013612	0.0256981
RP11-260A9.4	chr15:43102812|43132631	0.985767	0.00015121	0.0266645
AGT	chr15:49528048|49531564	0.986056	0.00014516	0.0266645
KAL1	chr1:741179|745550	0.985846	0.00014954	0.0266645
RP11-977G19.10	chr2:168920010|168931741	0.986104	0.00014414	0.0266645
FLRT3	chr4:3088666|3109150	0.985729	0.00015202	0.0266645
AGT	chr6:87925621|87955362	0.985712	0.00015239	0.0266645
C6orf164	chr7:156589083|156619438	0.986042	0.00014544	0.0266645
KIT	chr7:43679048|43680248	0.985996	0.0001464	0.0266645
TBX18	chr8:133622412|133637700	0.985758	0.00015141	0.0266645
SPIB	chr11:82984690|82989872	0.985554	0.00015577	0.027036
PER1	chr17:65941525|65972074	0.985364	0.00015988	0.0275268
RNF185	chr14:35438376|35441270	0.984229	0.00018557	0.0277354
RP5-1159O4.1	chr1:229422233|229439747	0.984614	0.00017665	0.0277354
TRIM22	chr1:741179|745550	0.98494	0.00016924	0.0277354
XX-CR54.3	chr1:741179|745550	0.984604	0.00017686	0.0277354
C6orf164	chr1:741179|745550	0.985013	0.00016761	0.0277354
NPPB	chr2:168920010|168931741	0.984696	0.00017477	0.0277354
TBX18	chr2:168920010|168931741	0.98493	0.00016946	0.0277354
C6orf164	chr2:168920010|168931741	0.984354	0.00018264	0.0277354
NRP1	chr3:183361268|183369064	0.984495	0.00017938	0.0277354
RNF185	chr3:183361268|183369064	0.984934	0.00016939	0.0277354
CDR1	chr4:119252871|119259469	0.984695	0.0001748	0.0277354
NRP1	chr5:132227856|132232932	0.98426	0.00018483	0.0277354
RP11-504P24.6	chr5:68470704|68471364	0.984412	0.00018129	0.0277354
TPM1	chr5:77423854|77461496	0.98511	0.00016545	0.0277354
KAL1	chr5:77423854|77461496	0.984468	0.00017999	0.0277354
RP5-1159O4.1	chr6:87925621|87955362	0.984849	0.00017129	0.0277354
NRP1	chr7:157361594|157370832	0.984303	0.00018383	0.0277354
SPIB	chr8:133622412|133637700	0.98434	0.00018297	0.0277354
CCL2	chr9:114148657|114154104	0.984624	0.00017642	0.0277354
RP11-504P24.6	chr15:43102812|43132631	0.98409	0.00018885	0.0278852
PCDHGC3	chr4:87967318|87968746	0.984076	0.00018917	0.0278852
PTGER3	chr11:44129233|44135851	0.983942	0.00019236	0.0280523
RP11-260A9.4	chr20:21321359|21327188	0.983754	0.00019689	0.0280523
RP11-504P24.6	chr20:21321359|21327188	0.983705	0.00019806	0.0280523
RP5-1159O4.1	chr2:168920010|168931741	0.983757	0.00019681	0.0280523
RP11-260A9.4	chr5:68470704|68471364	0.983703	0.00019812	0.0280523
COL6A5	chr8:133622412|133637700	0.983732	0.00019742	0.0280523
TPM1	chr1:229422233|229439747	0.983312	0.0002077	0.0292168
EVA1A	chr7:77214860|77230123	0.983171	0.00021123	0.0295196
MUC12	chr20:30954187|30959677	0.983105	0.00021289	0.0295596
DYX1C1-CCPG1	chr2:168920010|168931741	0.982832	0.00021979	0.029659
SPRED2	chr4:119252871|119259469	0.982839	0.00021961	0.029659
AKAP2	chr5:56152427|56161804	0.982836	0.00021969	0.029659
TRIM22	chr8:133622412|133637700	0.982805	0.00022049	0.029659
PTGER3	chr8:133622412|133637700	0.982836	0.00021968	0.029659
RP5-1159O4.1	chr1:741179|745550	0.982688	0.00022348	0.0298747
NPY4R	chr2:15601325|15618413	0.982495	0.00022847	0.0303521
NRP1	chr12:6619445|6619698	0.981793	0.0002471	0.0307278
PTGER3	chr12:6619445|6619698	0.982022	0.00024096	0.0307278
RP11-271C24.2	chr15:66828271|66839043	0.981821	0.00024635	0.0307278
DCHS1	chr17:65941525|65972074	0.981744	0.00024843	0.0307278
SRC	chr1:214169812|214185058	0.982058	0.00024	0.0307278
COL6A5	chr2:168920010|168931741	0.982215	0.00023583	0.0307278
TBX18	chr6:87925621|87955362	0.982291	0.00023383	0.0307278
KAL1	chr6:87925621|87955362	0.981787	0.00024728	0.0307278
PTGER3	chr7:157361594|157370832	0.981969	0.00024237	0.0307278
CNTN6	chr8:133622412|133637700	0.982194	0.00023637	0.0307278
AGT	chr9:114148657|114154104	0.98184	0.00024584	0.0307278
CDR1	chrX:139865340|139866824	0.982003	0.00024146	0.0307278
RP11-977G19.10	chr1:229422233|229439747	0.981618	0.00025188	0.0308006
DYX1C1-CCPG1	chr5:77423854|77461496	0.98166	0.00025072	0.0308006
IL32	chr11:18312989|18314523	0.980572	0.00028124	0.0309954
TRIM22	chr11:82984690|82989872	0.980625	0.00027973	0.0309954
DYX1C1-CCPG1	chr12:6619445|6619698	0.980969	0.00026991	0.0309954
VIM	chr12:6619445|6619698	0.981376	0.00025852	0.0309954
KRT18	chr14:35438376|35441270	0.98124	0.00026229	0.0309954
VIM	chr15:66828271|66839043	0.980356	0.00028753	0.0309954
COL6A5	chr15:66828271|66839043	0.981076	0.00026689	0.0309954
TM4SF1	chr15:66828271|66839043	0.980456	0.00028461	0.0309954
RNF185	chr16:15091610|15092262	0.980668	0.00027848	0.0309954
SPRED2	chr17:65941525|65972074	0.980756	0.00027596	0.0309954
DYX1C1-CCPG1	chr1:229422233|229439747	0.98024	0.00029092	0.0309954
NRP1	chr1:741179|745550	0.980379	0.00028685	0.0309954
CNTN6	chr1:741179|745550	0.981107	0.00026602	0.0309954
FLRT3	chr20:30954187|30959677	0.981263	0.00026166	0.0309954
PAK6	chr22:42204879|42209826	0.980525	0.0002826	0.0309954
RP11-260A9.4	chr2:153431650|153437563	0.980591	0.00028072	0.0309954
RP11-504P24.6	chr2:153431650|153437563	0.980586	0.00028085	0.0309954
CNTN6	chr2:168920010|168931741	0.980968	0.00026995	0.0309954
VIM	chr3:183361268|183369064	0.981423	0.00025722	0.0309954
NID1	chr4:87967318|87968746	0.980305	0.00028901	0.0309954
RP11-977G19.10	chr5:132227856|132232932	0.980335	0.00028813	0.0309954
RP11-315O6.1	chr5:132227856|132232932	0.980256	0.00029044	0.0309954
VIM	chr5:132227856|132232932	0.981276	0.00026129	0.0309954
NRP1	chr5:77423854|77461496	0.980902	0.0002718	0.0309954
ZNF84	chr7:157361594|157370832	0.980413	0.00028587	0.0309954
MEST	chr9:114148657|114154104	0.980829	0.00027389	0.0309954
TBX18	chr15:49528048|49531564	0.980183	0.00029258	0.0310187
PTGER3	chr16:15091610|15092262	0.979678	0.00030765	0.0315287
ZNF84	chr1:150413399|150418877	0.979393	0.0003163	0.0315287
CNTN6	chr1:229422233|229439747	0.979498	0.00031311	0.0315287
TPM1	chr1:741179|745550	0.979572	0.00031085	0.0315287
NPY4R	chr1:741179|745550	0.9795	0.00031302	0.0315287
SPIB	chr1:741179|745550	0.979365	0.00031715	0.0315287
CLSTN1	chr22:42204879|42209826	0.979633	0.000309	0.0315287
RP11-1K3.1	chr22:42204879|42209826	0.979591	0.00031028	0.0315287
DCHS1	chr4:119252871|119259469	0.979558	0.00031128	0.0315287
PER1	chr4:119252871|119259469	0.97944	0.00031487	0.0315287
ANXA2	chr4:17963526|17974508	0.979341	0.0003179	0.0315287
CDR1	chr5:176963359|176966148	0.979777	0.00030465	0.0315287
PTGER3	chr5:77423854|77461496	0.979422	0.00031542	0.0315287
ZNF84	chr8:133622412|133637700	0.979662	0.00030814	0.0315287
PTGER3	chr5:132227856|132232932	0.979229	0.00032133	0.0317231
SH2D5	chr12:6619445|6619698	0.979059	0.00032661	0.0319369
AKAP2	chr5:132227856|132232932	0.9791	0.00032531	0.0319369
VIM	chr6:87925621|87955362	0.979016	0.00032795	0.0319369
RP5-1159O4.1	chr15:49528048|49531564	0.978923	0.00033083	0.0319566
PTGER3	chr2:168920010|168931741	0.978819	0.00033409	0.0319566
GDF6	chr2:168920010|168931741	0.978858	0.00033288	0.0319566
NPPB	chr9:114148657|114154104	0.978846	0.00033325	0.0319566
SAP130	chr17:65941525|65972074	0.978688	0.00033823	0.0320343
RP11-504P24.6	chr3:183361268|183369064	0.978512	0.00034383	0.0320343
MUC12	chr4:3088666|3109150	0.978568	0.00034204	0.0320343
TPM1	chr5:132227856|132232932	0.978726	0.00033702	0.0320343
SH2D5	chr5:132227856|132232932	0.978515	0.00034372	0.0320343
C11orf88	chr7:157361594|157370832	0.978575	0.00034181	0.0320343
RP11-315O6.1	chr15:49528048|49531564	0.978105	0.00035691	0.0323131
GUCY1A3	chr15:66828271|66839043	0.977957	0.00036174	0.0323131
RP11-78A19.4	chr17:59996761|60002460	0.977916	0.00036308	0.0323131
AGT	chr1:741179|745550	0.978081	0.0003577	0.0323131
NFAT5	chr22:42204879|42209826	0.97825	0.00035222	0.0323131
ADCY6	chr22:42204879|42209826	0.977862	0.00036484	0.0323131
RP11-977G19.10	chr22:46085592|46114373	0.977884	0.00036415	0.0323131
IL32	chr3:179096129|179109892	0.978179	0.00035452	0.0323131
RP11-78A19.4	chr3:196846281|196869639	0.977916	0.00036308	0.0323131
SH2D5	chr5:77423854|77461496	0.978287	0.00035104	0.0323131
VIM	chr5:77423854|77461496	0.978179	0.00035452	0.0323131
KAL1	chr7:156589083|156619438	0.978202	0.00035377	0.0323131
ALOX5AP	chr12:6619445|6619698	0.977745	0.00036872	0.0324783
ADAM19	chr4:73956384|73958017	0.977669	0.00037123	0.0324783
ADAMTS12	chr6:87925621|87955362	0.977681	0.00037082	0.0324783
SAP130	chr4:119252871|119259469	0.977524	0.00037604	0.0327656
RNF185	chr11:44129233|44135851	0.977303	0.00038345	0.0328265
ANXA2	chr16:15091610|15092262	0.977193	0.00038714	0.0328265
XYLT1	chr18:56585503|56587865	0.97705	0.00039201	0.0328265
VASN	chr1:205585606|205593019	0.977308	0.00038329	0.0328265
PTRF	chr1:229422233|229439747	0.977325	0.0003827	0.0328265
ROR2	chr22:42204879|42209826	0.977082	0.00039091	0.0328265
NFIX	chr4:119252871|119259469	0.977006	0.00039352	0.0328265
TMEM249	chr7:156589083|156619438	0.97727	0.00038454	0.0328265
ANO4	chr7:157361594|157370832	0.977026	0.00039284	0.0328265
TPM1	chr8:133622412|133637700	0.977165	0.00038811	0.0328265
COL3A1	chr8:133622412|133637700	0.977087	0.00039073	0.0328265
ADAMTS12	chr15:49528048|49531564	0.976605	0.00040731	0.0330795
NFIX	chr17:65941525|65972074	0.97664	0.00040609	0.0330795
ANXA2	chr20:21321359|21327188	0.976725	0.00040313	0.0330795
RP11-271C24.2	chr2:168920010|168931741	0.976777	0.00040136	0.0330795
RP11-315O6.1	chr3:183361268|183369064	0.976849	0.00039888	0.0330795
COL6A5	chr3:183361268|183369064	0.976655	0.00040557	0.0330795
DIAPH1	chr4:87967318|87968746	0.97682	0.00039986	0.0330795
C11orf88	chr2:168920010|168931741	0.97635	0.00041617	0.0335853
VIM	chr2:168920010|168931741	0.976337	0.00041666	0.0335853
RP11-260A9.4	chr3:183361268|183369064	0.976289	0.00041832	0.0335932
KAL1	chr15:49528048|49531564	0.9761	0.000425	0.0337135
RNF185	chr1:150413399|150418877	0.976025	0.00042765	0.0337135
DYX1C1-CCPG1	chr22:46085592|46114373	0.976047	0.00042688	0.0337135
TPM1	chr7:156589083|156619438	0.97607	0.00042606	0.0337135
PTRF	chr8:133622412|133637700	0.976136	0.00042373	0.0337135
C6orf164	chr1:229422233|229439747	0.975933	0.00043095	0.0338498
TBX18	chr1:741179|745550	0.975871	0.00043314	0.0338982
NFAT5	chr1:214169812|214185058	0.97573	0.00043822	0.0340816
ADAMTS12	chr8:133622412|133637700	0.975718	0.00043865	0.0340816
L1CAM	chr17:65941525|65972074	0.97559	0.00044326	0.0343162
XX-CR54.3	chr14:35438376|35441270	0.975465	0.0004478	0.034543
XX-CR54.3	chr12:6619445|6619698	0.975244	0.00045585	0.0349142
ANXA2	chr3:183361268|183369064	0.97526	0.00045527	0.0349142
NRP1	chr11:44129233|44135851	0.973985	0.0005032	0.035049
VIM	chr11:44129233|44135851	0.973791	0.00051069	0.035049
GDF6	chr11:82984690|82989872	0.971288	0.00061237	0.035049
KAL1	chr11:82984690|82989872	0.975072	0.00046218	0.035049
CNTN6	chr12:6619445|6619698	0.97348	0.00052282	0.035049
AGT	chr12:6619445|6619698	0.973521	0.00052121	0.035049
C8orf4	chr12:6619445|6619698	0.973136	0.00053642	0.035049
ALOX5AP	chr14:35438376|35441270	0.974537	0.00048214	0.035049
AGT	chr14:35438376|35441270	0.973548	0.00052015	0.035049
CCL2	chr14:35438376|35441270	0.973861	0.00050798	0.035049
ANO4	chr15:43102812|43132631	0.972868	0.00054712	0.035049
TNNT2	chr15:43102812|43132631	0.973409	0.00052561	0.035049
C11orf88	chr15:43102812|43132631	0.971759	0.00059255	0.035049
PHLDB2	chr15:49528048|49531564	0.97127	0.00061311	0.035049
PTRF	chr15:49528048|49531564	0.974454	0.00048527	0.035049
CCL2	chr15:49528048|49531564	0.972539	0.0005604	0.035049
AKAP2	chr15:66828271|66839043	0.97269	0.00055431	0.035049
NPY4R	chr16:15091610|15092262	0.972071	0.00057957	0.035049
NRP1	chr17:59996761|60002460	0.970971	0.00062591	0.035049
RP11-260A9.4	chr17:59996761|60002460	0.9729	0.00054582	0.035049
RP11-504P24.6	chr17:59996761|60002460	0.972022	0.00058159	0.035049
AKAP2	chr17:59996761|60002460	0.973242	0.00053219	0.035049
CLSTN1	chr17:65941525|65972074	0.97291	0.00054544	0.035049
JUP	chr17:65941525|65972074	0.971185	0.00061674	0.035049
ZC3H4	chr17:65941525|65972074	0.972682	0.00055462	0.035049
NACAD	chr17:65941525|65972074	0.971244	0.00061423	0.035049
EGR1	chr18:56585503|56587865	0.973062	0.00053934	0.035049
ABTB2	chr18:56585503|56587865	0.970946	0.00062698	0.035049
RP11-504P24.6	chr1:150413399|150418877	0.972389	0.0005665	0.035049
RP11-128P10.1	chr1:205585606|205593019	0.971546	0.00060146	0.035049
RP11-1K3.1	chr1:214169812|214185058	0.974495	0.00048374	0.035049
MAPT	chr1:214169812|214185058	0.971175	0.00061718	0.035049
PTGER3	chr1:229422233|229439747	0.973779	0.00051114	0.035049
PHLDB2	chr1:229422233|229439747	0.97133	0.00061059	0.035049
FAM198B	chr1:229422233|229439747	0.973331	0.0005287	0.035049
NPY4R	chr1:229422233|229439747	0.972819	0.0005491	0.035049
RNF185	chr1:229422233|229439747	0.972832	0.00054856	0.035049
ANXA2	chr1:229422233|229439747	0.971818	0.00059008	0.035049
MEST	chr1:229422233|229439747	0.974076	0.00049969	0.035049
COL6A5	chr1:229422233|229439747	0.974867	0.0004698	0.035049
NPPB	chr1:741179|745550	0.9736	0.00051811	0.035049
COL3A1	chr1:741179|745550	0.974373	0.00048834	0.035049
C11orf88	chr1:741179|745550	0.971838	0.00058924	0.035049
SH2D5	chr1:741179|745550	0.973453	0.00052387	0.035049
TRIM22	chr20:21321359|21327188	0.971359	0.00060936	0.035049
HTRA1	chr20:21321359|21327188	0.972385	0.00056666	0.035049
SPIB	chr20:21321359|21327188	0.97235	0.0005681	0.035049
RP11-78A19.4	chr20:21321359|21327188	0.971106	0.0006201	0.035049
KAL1	chr20:21321359|21327188	0.974971	0.00046592	0.035049
MGAT5B	chr22:42204879|42209826	0.973616	0.00051749	0.035049
TNNT2	chr22:46085592|46114373	0.973019	0.00054108	0.035049
PCDH10	chr2:10740979|10747437	0.972429	0.0005649	0.035049
KRT18P17	chr2:153431650|153437563	0.974756	0.00047394	0.035049
TNNT2	chr2:168920010|168931741	0.97293	0.00054464	0.035049
FAM198B	chr2:168920010|168931741	0.971627	0.00059804	0.035049
RNF185	chr2:168920010|168931741	0.973032	0.00054055	0.035049
PTRF	chr2:168920010|168931741	0.973806	0.00051011	0.035049
C12orf23	chr2:210968828|211020128	0.971102	0.0006203	0.035049
CNTN6	chr3:183361268|183369064	0.971122	0.00061944	0.035049
ALOX5AP	chr3:183361268|183369064	0.974148	0.00049692	0.035049
KAL1	chr3:183361268|183369064	0.971294	0.00061212	0.035049
NRP1	chr3:196846281|196869639	0.970971	0.00062591	0.035049
RP11-260A9.4	chr3:196846281|196869639	0.9729	0.00054582	0.035049
RP11-504P24.6	chr3:196846281|196869639	0.972022	0.00058159	0.035049
AKAP2	chr3:196846281|196869639	0.973242	0.00053219	0.035049
CLSTN1	chr4:119252871|119259469	0.972355	0.00056791	0.035049
RAI1	chr4:119252871|119259469	0.972601	0.00055787	0.035049
ZC3H4	chr4:119252871|119259469	0.971081	0.0006212	0.035049
DRAM1	chr4:17963526|17974508	0.973687	0.00051472	0.035049
BCOR	chr4:87967318|87968746	0.973574	0.00051913	0.035049
SPIB	chr5:132227856|132232932	0.974753	0.00047402	0.035049
KAL1	chr5:132227856|132232932	0.972908	0.00054549	0.035049
KRT18P17	chr5:68470704|68471364	0.971674	0.00059609	0.035049
COL6A5	chr5:70797389|70808255	0.972712	0.00055338	0.035049
ALOX5AP	chr5:77423854|77461496	0.973056	0.00053958	0.035049
C8orf4	chr5:77423854|77461496	0.971721	0.00059413	0.035049
PTGER3	chr6:87925621|87955362	0.972075	0.00057941	0.035049
ZNF84	chr6:87925621|87955362	0.97232	0.00056932	0.035049
CNTN6	chr6:87925621|87955362	0.974417	0.00048667	0.035049
PTRF	chr6:87925621|87955362	0.974561	0.00048125	0.035049
COL3A1	chr6:87925621|87955362	0.972562	0.00055948	0.035049
SPIB	chr6:87925621|87955362	0.971399	0.00060767	0.035049
RP11-271C24.2	chr7:156589083|156619438	0.973242	0.00053219	0.035049
RP11-315O6.1	chr7:156589083|156619438	0.972868	0.00054713	0.035049
GUCY1A3	chr7:157361594|157370832	0.974089	0.0004992	0.035049
TNNT2	chr7:157361594|157370832	0.972301	0.00057011	0.035049
SH2D5	chr7:157361594|157370832	0.971938	0.0005851	0.035049
RP11-315O6.1	chr7:157361594|157370832	0.972207	0.00057396	0.035049
GDF6	chr7:157361594|157370832	0.971548	0.00060138	0.035049
AKAP2	chr7:157361594|157370832	0.97191	0.00058624	0.035049
TM4SF1	chr7:157361594|157370832	0.974424	0.00048643	0.035049
RP11-78A19.4	chr7:18801780|18914219	0.97357	0.00051929	0.035049
TGFB2	chr7:43679048|43680248	0.974118	0.00049807	0.035049
KRT18P17	chr7:73510952|73511519	0.971095	0.0006206	0.035049
RP11-78A19.4	chr7:73510952|73511519	0.971672	0.00059618	0.035049
PHLDB2	chr8:133622412|133637700	0.971265	0.00061335	0.035049
RP11-271C24.2	chr8:133622412|133637700	0.971047	0.00062264	0.035049
C6orf164	chr8:133622412|133637700	0.972143	0.00057659	0.035049
NRP1	chr8:68200190|68214701	0.973993	0.00050289	0.035049
DYX1C1-CCPG1	chr8:90659968|90734384	0.974072	0.00049984	0.035049
XX-CR54.3	chr9:114148657|114154104	0.975124	0.00046027	0.035049
KIAA1984	chr9:114148657|114154104	0.973703	0.00051409	0.035049
NFIX	chrX:139865340|139866824	0.973686	0.00051477	0.035049
AL626787.1	chrX:139865340|139866824	0.974172	0.00049599	0.035049
ANO4	chr2:168920010|168931741	0.970836	0.00063171	0.0352221
FBLN1	chr1:214169812|214185058	0.970495	0.0006465	0.0352254
VIM	chr1:229422233|229439747	0.970537	0.00064467	0.0352254
SRC	chr22:42204879|42209826	0.970676	0.00063864	0.0352254
COL3A1	chr2:168920010|168931741	0.97071	0.00063716	0.0352254
C8orf4	chr2:168920010|168931741	0.970531	0.00064492	0.0352254
POC1B-GALNT4	chr3:119222379|119236162	0.970563	0.00064351	0.0352254
XX-CR54.3	chr5:77423854|77461496	0.970661	0.00063926	0.0352254
PHLDB2	chr6:87925621|87955362	0.970778	0.00063419	0.0352254
RP11-260A9.4	chr7:18801780|18914219	0.970549	0.00064411	0.0352254
TGFB2	chr11:18312989|18314523	0.969777	0.00067817	0.0353324
ANXA2	chr11:44129233|44135851	0.970191	0.0006598	0.0353324
RP11-504P24.6	chr11:44129233|44135851	0.969735	0.00068006	0.0353324
AGT	chr11:82984690|82989872	0.969696	0.00068177	0.0353324
ZNF84	chr12:6619445|6619698	0.96989	0.00067315	0.0353324
NPY4R	chr14:35438376|35441270	0.969912	0.00067215	0.0353324
KAL1	chr14:35438376|35441270	0.969841	0.00067533	0.0353324
NRP1	chr15:43102812|43132631	0.969989	0.00066874	0.0353324
NRP1	chr15:66828271|66839043	0.970335	0.0006535	0.0353324
RP11-260A9.4	chr1:150413399|150418877	0.970076	0.00066488	0.0353324
COL3A1	chr1:229422233|229439747	0.970252	0.00065711	0.0353324
GDF6	chr1:229422233|229439747	0.969957	0.00067015	0.0353324
ALPK2	chr20:60572606|60589763	0.970408	0.00065027	0.0353324
RP11-78A19.4	chr2:153431650|153437563	0.970249	0.00065726	0.0353324
MEGF8	chr4:119252871|119259469	0.96967	0.00068294	0.0353324
NFIX	chr5:176963359|176966148	0.970199	0.00065946	0.0353324
PER1	chr5:176963359|176966148	0.969949	0.0006705	0.0353324
ANO4	chr5:56152427|56161804	0.969844	0.00067516	0.0353324
CNTN6	chr5:77423854|77461496	0.970079	0.00066475	0.0353324
RP11-504P24.6	chr7:18801780|18914219	0.969802	0.00067708	0.0353324
LAYN	chr7:43679048|43680248	0.970157	0.00066132	0.0353324
TMEM249	chr11:82984690|82989872	0.969469	0.00069201	0.035472
ALOX5AP	chr16:15091610|15092262	0.969336	0.00069799	0.035472
RAI1	chr17:65941525|65972074	0.969298	0.00069974	0.035472
TTYH3	chr17:65941525|65972074	0.969279	0.00070058	0.035472
GDF6	chr1:741179|745550	0.969199	0.00070421	0.035472
RP11-977G19.10	chr20:21321359|21327188	0.969339	0.00069786	0.035472
SAP130	chr22:42204879|42209826	0.969173	0.00070542	0.035472
NPPB	chr2:15601325|15618413	0.969189	0.0007047	0.035472
NPY4R	chr2:168920010|168931741	0.969305	0.00069939	0.035472
AGT	chr5:77423854|77461496	0.969269	0.00070104	0.035472
COL6A5	chr6:87925621|87955362	0.96932	0.00069873	0.035472
ANXA2	chr8:133622412|133637700	0.969281	0.00070048	0.035472
FAM222A	chr1:205585606|205593019	0.968998	0.00071339	0.0357891
PCDH10	chr11:18312989|18314523	0.968962	0.00071506	0.0357898
RP5-1159O4.1	chr12:6619445|6619698	0.968915	0.00071721	0.0358139
SPRED2	chrX:139865340|139866824	0.968833	0.00072098	0.0359186
SH2D5	chr2:168920010|168931741	0.96877	0.00072386	0.0359791
ANXA2	chr2:168920010|168931741	0.968718	0.00072629	0.0360167
ADAMTS12	chr1:229422233|229439747	0.968602	0.00073164	0.0361157
AL626787.1	chr4:87967318|87968746	0.968608	0.00073136	0.0361157
C6orf164	chr15:66828271|66839043	0.967543	0.00078155	0.0361875
VIM	chr16:15091610|15092262	0.967526	0.00078234	0.0361875
MIDN	chr17:65941525|65972074	0.968439	0.0007392	0.0361875
MGAT5B	chr1:214169812|214185058	0.967411	0.00078787	0.0361875
C8orf4	chr1:741179|745550	0.96798	0.00076074	0.0361875
PTGER3	chr20:21321359|21327188	0.96752	0.00078264	0.0361875
DRAM1	chr20:21321359|21327188	0.967888	0.00076513	0.0361875
DYX1C1-CCPG1	chr20:21321359|21327188	0.96799	0.00076026	0.0361875
UNC5B	chr22:42204879|42209826	0.967543	0.00078152	0.0361875
FBLN1	chr22:42204879|42209826	0.968309	0.00074527	0.0361875
ANO4	chr22:46085592|46114373	0.968439	0.00073922	0.0361875
C11orf88	chr22:46085592|46114373	0.967515	0.00078287	0.0361875
GDF6	chr22:46085592|46114373	0.967969	0.00076129	0.0361875
NRP1	chr2:168920010|168931741	0.96809	0.00075556	0.0361875
PHLDB2	chr2:168920010|168931741	0.967418	0.00078756	0.0361875
ZNF84	chr2:168920010|168931741	0.967606	0.00077853	0.0361875
MEST	chr2:168920010|168931741	0.967757	0.00077131	0.0361875
XX-CR54.3	chr3:183361268|183369064	0.967406	0.00078814	0.0361875
NPY4R	chr3:183361268|183369064	0.968149	0.00075279	0.0361875
KRT18P17	chr4:17963526|17974508	0.967396	0.00078859	0.0361875
ZNF84	chr5:132227856|132232932	0.968301	0.00074568	0.0361875
DYX1C1-CCPG1	chr5:132227856|132232932	0.967542	0.0007816	0.0361875
C8orf4	chr5:132227856|132232932	0.967612	0.00077824	0.0361875
EVA1A	chr5:142434004|142437312	0.967435	0.00078674	0.0361875
TNNT2	chr5:56152427|56161804	0.967851	0.00076688	0.0361875
RNU2-2P	chr5:56152427|56161804	0.967823	0.00076821	0.0361875
NRP1	chr5:70797389|70808255	0.967684	0.00077481	0.0361875
TRIM22	chr5:70797389|70808255	0.967857	0.00076657	0.0361875
RP11-977G19.10	chr5:70797389|70808255	0.968499	0.00073642	0.0361875
TRIM22	chr7:157361594|157370832	0.968286	0.00074636	0.0361875
VCAM1	chr7:43679048|43680248	0.968071	0.00075645	0.0361875
RNF185	chr8:133622412|133637700	0.967555	0.00078096	0.0361875
RP11-504P24.6	chr9:96233423|96261168	0.967576	0.00077996	0.0361875
GJA1	chr7:43679048|43680248	0.967246	0.00079585	0.0364433
RP11-260A9.4	chr11:44129233|44135851	0.966982	0.00080865	0.0365224
NPY4R	chr11:44129233|44135851	0.966971	0.00080919	0.0365224
TNNT2	chr11:82984690|82989872	0.966165	0.00084892	0.0365224
NPPB	chr14:35438376|35441270	0.96653	0.0008308	0.0365224
PXDC1	chr14:35438376|35441270	0.966564	0.00082914	0.0365224
ZNF84	chr14:89220856|89221015	0.966254	0.00084449	0.0365224
MGAT5B	chr17:65941525|65972074	0.966716	0.00082163	0.0365224
ANXA2	chr1:150413399|150418877	0.966162	0.00084908	0.0365224
LINC00473	chr1:205585606|205593019	0.966779	0.00081856	0.0365224
RP11-271C24.2	chr1:229422233|229439747	0.967164	0.00079978	0.0365224
C11orf88	chr1:229422233|229439747	0.96644	0.00083528	0.0365224
SEMA3D	chr1:243480057|243589860	0.966506	0.00083198	0.0365224
ANO4	chr1:741179|745550	0.966732	0.00082086	0.0365224
NRP1	chr20:21321359|21327188	0.966315	0.00084147	0.0365224
HTRA1	chr3:183361268|183369064	0.96703	0.0008063	0.0365224
RP11-271C24.2	chr3:183361268|183369064	0.966209	0.00084671	0.0365224
NFAT5	chr4:119252871|119259469	0.966684	0.00082322	0.0365224
SARM1	chr4:87967318|87968746	0.966318	0.00084133	0.0365224
ZC3H4	chr5:176963359|176966148	0.966751	0.00081994	0.0365224
SPRED2	chr5:176963359|176966148	0.966908	0.00081223	0.0365224
RP11-78A19.4	chr5:56152427|56161804	0.96614	0.00085019	0.0365224
RNF185	chr5:68470704|68471364	0.966517	0.00083143	0.0365224
RP11-78A19.4	chr5:68470704|68471364	0.9662	0.00084716	0.0365224
ZNF84	chr5:77423854|77461496	0.966362	0.00083911	0.0365224
TRIM22	chr6:87925621|87955362	0.966185	0.00084795	0.0365224
ANXA2	chr6:87925621|87955362	0.966567	0.00082897	0.0365224
CCDC80	chr7:157361594|157370832	0.966469	0.0008338	0.0365224
NRP1	chr8:133622412|133637700	0.966451	0.00083469	0.0365224
RNF185	chr8:68200190|68214701	0.96626	0.0008442	0.0365224
SPIB	chr9:114148657|114154104	0.966926	0.00081136	0.0365224
KAL1	chr9:114148657|114154104	0.966676	0.00082363	0.0365224
RP11-260A9.4	chr9:96233423|96261168	0.966103	0.00085202	0.0365281
NRP1	chr16:15091610|15092262	0.965996	0.00085739	0.0366535
C8orf4	chr1:229422233|229439747	0.965977	0.00085835	0.0366535
ANXA2	chr15:49528048|49531564	0.965929	0.00086075	0.0366803
RP11-752G15.6	chr7:157361594|157370832	0.965896	0.00086238	0.0366803
ZNF84	chr15:66828271|66839043	0.965711	0.00087172	0.0369313
RNF185	chr7:32852369|32860353	0.96573	0.00087075	0.0369313
TBX18	chr12:6619445|6619698	0.965508	0.00088201	0.0371478
SPIB	chr15:49528048|49531564	0.965517	0.00088155	0.0371478
POC1B-GALNT4	chr1:243480057|243589860	0.965573	0.00087871	0.0371478
HTRA1	chr14:35438376|35441270	0.965456	0.00088466	0.0371851
RP11-315O6.1	chr16:15091610|15092262	0.965414	0.0008868	0.0371851
CACNA2D2	chr1:205585606|205593019	0.965372	0.00088895	0.0371851
COL6A5	chr7:156589083|156619438	0.965321	0.00089153	0.0371851
IL32	chr7:43679048|43680248	0.965323	0.00089146	0.0371851
MUC12	chr11:18312989|18314523	0.965213	0.00089708	0.0373442
ALOX5AP	chr11:44129233|44135851	0.964866	0.00091495	0.0373758
C6orf164	chr15:43102812|43132631	0.964973	0.0009094	0.0373758
RP11-128P10.1	chr1:214169812|214185058	0.965055	0.00090519	0.0373758
SEZ6L2	chr1:214169812|214185058	0.964968	0.0009097	0.0373758
RIMKLB	chr1:243480057|243589860	0.965102	0.00090275	0.0373758
TNNT2	chr1:741179|745550	0.964913	0.0009125	0.0373758
KRT18P17	chr22:46085592|46114373	0.964919	0.00091223	0.0373758
ADAMTS12	chr2:168920010|168931741	0.964939	0.00091118	0.0373758
AKAP2	chr5:77423854|77461496	0.965009	0.00090758	0.0373758
ALOX5AP	chr9:114148657|114154104	0.964861	0.00091521	0.0373758
RP11-977G19.10	chr8:90659968|90734384	0.964802	0.00091827	0.0374299
FAM198B	chr8:133622412|133637700	0.96473	0.00092199	0.0375106
PTGER3	chr1:150413399|150418877	0.964682	0.00092451	0.0375144
C11orf88	chr5:56152427|56161804	0.964662	0.00092557	0.0375144
RP11-315O6.1	chr11:44129233|44135851	0.964508	0.00093356	0.0375299
COL6A5	chr11:44129233|44135851	0.96419	0.00095026	0.0375299
GDF6	chr15:43102812|43132631	0.964378	0.0009404	0.0375299
CNTN6	chr15:49528048|49531564	0.964386	0.00093998	0.0375299
RP11-504P24.6	chr16:15091610|15092262	0.964024	0.00095907	0.0375299
SCAF1	chr17:65941525|65972074	0.964043	0.00095807	0.0375299
TUBB3	chr1:214169812|214185058	0.964418	0.00093827	0.0375299
CCL2	chr1:229422233|229439747	0.964314	0.00094378	0.0375299
ADAMTS12	chr1:741179|745550	0.964344	0.0009422	0.0375299
PTRF	chr1:741179|745550	0.964082	0.00095599	0.0375299
RP11-315O6.1	chr20:21321359|21327188	0.964146	0.00095262	0.0375299
PCDHGC3	chr22:42204879|42209826	0.964369	0.00094088	0.0375299
AL626787.1	chr4:119252871|119259469	0.96428	0.00094557	0.0375299
DYX1C1-CCPG1	chr4:153784758|153809459	0.964132	0.00095333	0.0375299
HTRA1	chr4:17963526|17974508	0.964097	0.00095521	0.0375299
KRT18	chr4:17963526|17974508	0.964024	0.00095909	0.0375299
RP5-1159O4.1	chr5:77423854|77461496	0.964369	0.00094085	0.0375299
AGT	chr7:156589083|156619438	0.96443	0.00093769	0.0375299
FLRT3	chr7:43679048|43680248	0.964376	0.00094052	0.0375299
TTC29	chr11:18312989|18314523	0.963927	0.00096423	0.0376625
COL3A1	chr15:49528048|49531564	0.963836	0.00096903	0.0377134
NDUFB8	chr1:243480057|243589860	0.963853	0.00096817	0.0377134
IL33	chr4:17963526|17974508	0.963568	0.00098336	0.038133
CNTN6	chr5:132227856|132232932	0.963577	0.00098291	0.038133
RP11-315O6.1	chr14:35438376|35441270	0.963516	0.00098618	0.0381736
TPM1	chr11:82984690|82989872	0.962728	0.00102894	0.0381892
C11orf88	chr11:82984690|82989872	0.96315	0.00100595	0.0381892
PTGER3	chr15:66828271|66839043	0.963276	0.00099912	0.0381892
XX-CR54.3	chr16:15091610|15092262	0.963047	0.00101152	0.0381892
PPARD	chr17:65941525|65972074	0.963198	0.00100335	0.0381892
NOTCH3	chr17:65941525|65972074	0.962927	0.00101805	0.0381892
AJAP1	chr17:65941525|65972074	0.962853	0.00102212	0.0381892
LINC00473	chr1:214169812|214185058	0.962563	0.00103804	0.0381892
SCAF1	chr1:214169812|214185058	0.962944	0.00101714	0.0381892
TNNT2	chr1:229422233|229439747	0.962711	0.00102989	0.0381892
ZNF84	chr1:229422233|229439747	0.962733	0.00102871	0.0381892
RNF185	chr1:741179|745550	0.962911	0.00101894	0.0381892
AGT	chr20:21321359|21327188	0.962653	0.0010331	0.0381892
GRN	chr22:42204879|42209826	0.962582	0.00103696	0.0381892
RAI1	chr22:42204879|42209826	0.962592	0.00103645	0.0381892
RP11-78A19.4	chr22:46085592|46114373	0.963282	0.00099877	0.0381892
TRIM22	chr3:183361268|183369064	0.963088	0.00100927	0.0381892
C6orf164	chr3:183361268|183369064	0.962672	0.00103204	0.0381892
RP11-752G15.6	chr5:132227856|132232932	0.96271	0.00102997	0.0381892
DCHS1	chr5:176963359|176966148	0.963093	0.00100904	0.0381892
KRT18P17	chr5:65284463|65310553	0.962632	0.00103426	0.0381892
TPM1	chr6:87925621|87955362	0.962586	0.00103675	0.0381892
TPM1	chr7:157361594|157370832	0.963467	0.00098878	0.0381892
SH2D5	chr8:133622412|133637700	0.962744	0.00102808	0.0381892
C8orf4	chr8:133622412|133637700	0.963123	0.00100737	0.0381892
C12orf23	chr8:68044186|68049838	0.963375	0.00099376	0.0381892
TBX18	chr9:114148657|114154104	0.9626	0.00103598	0.0381892
KRT18	chr9:74477467|74489999	0.963356	0.00099476	0.0381892
MEGF8	chrX:139865340|139866824	0.962872	0.00102109	0.0381892
XX-CR54.3	chr11:82984690|82989872	0.961441	0.00110074	0.0382665
RP11-315O6.1	chr11:82984690|82989872	0.961413	0.00110237	0.0382665
RNF185	chr12:6619445|6619698	0.962235	0.00105621	0.0382665
TAGLN	chr12:6619445|6619698	0.962468	0.00104327	0.0382665
ZNF84	chr14:35438376|35441270	0.962423	0.00104578	0.0382665
LAYN	chr14:73614503|73614802	0.961866	0.00107677	0.0382665
HTRA1	chr16:15091610|15092262	0.962088	0.00106435	0.0382665
CNTN6	chr16:15091610|15092262	0.9619	0.0010749	0.0382665
DIAPH1	chr17:65941525|65972074	0.961455	0.00109998	0.0382665
TUBB3	chr1:205585606|205593019	0.96144	0.0011008	0.0382665
CLSTN1	chr1:214169812|214185058	0.961756	0.001083	0.0382665
SH2D5	chr1:229422233|229439747	0.961665	0.00108811	0.0382665
TNFRSF9	chr1:229422233|229439747	0.961657	0.00108856	0.0382665
VCAM1	chr1:741179|745550	0.961626	0.00109027	0.0382665
CCDC80	chr1:741179|745550	0.961563	0.00109388	0.0382665
TAGLN	chr1:741179|745550	0.962179	0.00105929	0.0382665
DCHS1	chr22:42204879|42209826	0.961713	0.00108539	0.0382665
SPRED2	chr22:42204879|42209826	0.962118	0.00106271	0.0382665
AL626787.1	chr22:42204879|42209826	0.962085	0.00106452	0.0382665
RCSD1	chr2:10740979|10747437	0.961904	0.00107467	0.0382665
TNFRSF9	chr2:168920010|168931741	0.961862	0.001077	0.0382665
NDUFB8	chr3:119222379|119236162	0.961808	0.00108007	0.0382665
MIDN	chr4:119252871|119259469	0.962238	0.00105604	0.0382665
NACAD	chr4:119252871|119259469	0.962185	0.00105898	0.0382665
TTYH3	chr4:119252871|119259469	0.961639	0.00108957	0.0382665
CUX1	chr4:87967318|87968746	0.961532	0.00109561	0.0382665
ALOX5AP	chr5:132227856|132232932	0.962333	0.00105075	0.0382665
RAI1	chr5:176963359|176966148	0.961992	0.00106973	0.0382665
RNF185	chr5:65284463|65310553	0.961608	0.0010913	0.0382665
SH2D5	chr5:70797389|70808255	0.961516	0.00109649	0.0382665
PCDH10	chr7:43679048|43680248	0.962335	0.00105062	0.0382665
RCSD1	chr7:43679048|43680248	0.962419	0.00104597	0.0382665
RNF185	chr8:90659968|90734384	0.962248	0.00105548	0.0382665
SPIB	chr8:90659968|90734384	0.9615	0.00109741	0.0382665
DCHS1	chrX:139865340|139866824	0.961811	0.00107988	0.0382665
CNTN6	chr11:44129233|44135851	0.961237	0.00111238	0.0385518
TSHZ3	chr17:65941525|65972074	0.961204	0.00111426	0.0385548
AKAP2	chr12:6619445|6619698	0.960856	0.00113419	0.0385623
RP11-260A9.4	chr16:15091610|15092262	0.961081	0.00112131	0.0385623
KAL1	chr16:15091610|15092262	0.961044	0.00112342	0.0385623
JUP	chr1:214169812|214185058	0.960897	0.00113183	0.0385623
HTRA1	chr1:229422233|229439747	0.960926	0.00113018	0.0385623
ALOX5AP	chr2:15601325|15618413	0.961132	0.00111833	0.0385623
HTRA1	chr2:168920010|168931741	0.961092	0.00112062	0.0385623
SCAF1	chr4:119252871|119259469	0.960947	0.00112894	0.0385623
TBX18	chr5:77423854|77461496	0.960918	0.00113062	0.0385623
TAGLN	chr5:77423854|77461496	0.960974	0.00112741	0.0385623
SH2D5	chr7:156589083|156619438	0.960882	0.0011327	0.0385623
JUP	chr22:42204879|42209826	0.960769	0.0011392	0.0386107
TAGLN	chr5:132227856|132232932	0.960774	0.00113894	0.0386107
TPM2	chr14:35438376|35441270	0.960602	0.00114886	0.0387817
MEGF8	chr17:65941525|65972074	0.960588	0.00114965	0.0387817
ZNF84	chr20:21321359|21327188	0.960619	0.00114787	0.0387817
PXDC1	chr15:49528048|49531564	0.960547	0.00115203	0.0388013
KIAA1984	chr1:229422233|229439747	0.960432	0.00115875	0.0388845
PCDHGC3	chr4:119252871|119259469	0.960412	0.00115992	0.0388845
XX-CR54.3	chr7:156589083|156619438	0.960472	0.00115642	0.0388845
ZNF84	chr5:68470704|68471364	0.960364	0.00116272	0.0389176
RP11-977G19.10	chr15:43102812|43132631	0.960242	0.00116979	0.0390464
XX-CR54.3	chr20:21321359|21327188	0.960235	0.00117019	0.0390464
MEST	chr11:82984690|82989872	0.959979	0.00118523	0.0390746
RNF185	chr18:76953183|76974038	0.960025	0.0011825	0.0390746
RAI1	chr1:214169812|214185058	0.960074	0.00117963	0.0390746
ANO4	chr1:229422233|229439747	0.959973	0.00118556	0.0390746
RP11-977G19.10	chr1:741179|745550	0.960047	0.00118127	0.0390746
AGT	chr3:183361268|183369064	0.960088	0.00117883	0.0390746
KRT18P17	chr4:153784758|153809459	0.960071	0.00117984	0.0390746
FAM222A-AS1	chr4:87967318|87968746	0.960103	0.00117794	0.0390746
COL3A1	chr12:6619445|6619698	0.959915	0.00118901	0.0391282
CA12	chr20:21321359|21327188	0.959879	0.00119114	0.0391384
ADAM19	chr1:214169812|214185058	0.959815	0.00119488	0.0391418
RP11-504P24.6	chr4:17963526|17974508	0.959817	0.00119481	0.0391418
NRP1	chr1:229422233|229439747	0.959766	0.00119781	0.0391782
GJA1	chr11:18312989|18314523	0.959392	0.00122001	0.0392357
ANO4	chr11:82984690|82989872	0.959503	0.00121341	0.0392357
VCAM1	chr12:6619445|6619698	0.959584	0.0012086	0.0392357
MEST	chr15:49528048|49531564	0.959389	0.00122021	0.0392357
MEGF8	chr22:42204879|42209826	0.959323	0.00122413	0.0392357
DIAPH1	chr4:119252871|119259469	0.959378	0.00122087	0.0392357
RP11-260A9.4	chr4:17963526|17974508	0.959185	0.00123238	0.0392357
UNC5B	chr4:73956384|73958017	0.959286	0.00122636	0.0392357
CLSTN1	chr4:87967318|87968746	0.959211	0.00123085	0.0392357
MIDN	chr5:176963359|176966148	0.9595	0.00121357	0.0392357
SCAF1	chr5:176963359|176966148	0.959281	0.00122662	0.0392357
TTYH3	chr5:176963359|176966148	0.959531	0.00121176	0.0392357
RNF185	chr5:77423854|77461496	0.959234	0.00122946	0.0392357
TMEM249	chr5:77423854|77461496	0.959254	0.00122828	0.0392357
YAP1	chr6:87925621|87955362	0.959207	0.00123108	0.0392357
C8orf4	chr7:156589083|156619438	0.959213	0.0012307	0.0392357
PTGER3	chr8:68200190|68214701	0.959636	0.0012055	0.0392357
ZNF84	chr8:68200190|68214701	0.95966	0.0012041	0.0392357
HTRA1	chr11:44129233|44135851	0.958878	0.00125086	0.0393754
C6orf164	chr11:82984690|82989872	0.959059	0.00123998	0.0393754
PTGER3	chr14:35438376|35441270	0.958763	0.00125781	0.0393754
KRT18	chr15:49528048|49531564	0.958671	0.00126341	0.0393754
VIM	chr15:49528048|49531564	0.958708	0.00126119	0.0393754
ANO4	chr15:66828271|66839043	0.958691	0.00126219	0.0393754
C11orf88	chr15:66828271|66839043	0.958755	0.00125832	0.0393754
RP11-271C24.2	chr17:59996761|60002460	0.958898	0.00124965	0.0393754
VCAM1	chr2:168920010|168931741	0.958855	0.00125229	0.0393754
RP11-271C24.2	chr3:196846281|196869639	0.958898	0.00124965	0.0393754
JUP	chr4:119252871|119259469	0.958911	0.00124891	0.0393754
SAP130	chr5:176963359|176966148	0.958879	0.00125082	0.0393754
RNF185	chr6:87925621|87955362	0.958658	0.00126422	0.0393754
CCL2	chr6:87925621|87955362	0.958686	0.00126251	0.0393754
CNTN6	chr7:157361594|157370832	0.958786	0.00125642	0.0393754
KIAA1984	chr11:82984690|82989872	0.958587	0.00126853	0.0394335
CCDC80	chr15:66828271|66839043	0.958543	0.00127122	0.0394335
PHLDB2	chr1:741179|745550	0.958537	0.00127158	0.0394335
RP11-271C24.2	chr15:43102812|43132631	0.958501	0.00127377	0.0394405
SEZ6L2	chr17:65941525|65972074	0.958473	0.00127547	0.0394405
DRAM1	chr5:65284463|65310553	0.958386	0.00128075	0.039547
FLRT3	chr11:18312989|18314523	0.956981	0.00136806	0.039576
XX-CR54.3	chr11:44129233|44135851	0.956737	0.00138349	0.039576
KAL1	chr11:44129233|44135851	0.957358	0.00134437	0.039576
NPPB	chr12:6619445|6619698	0.956016	0.0014297	0.039576
FAM198B	chr12:6619445|6619698	0.955157	0.00148562	0.039576
RP11-752G15.6	chr12:6619445|6619698	0.956155	0.00142071	0.039576
TMEM249	chr12:6619445|6619698	0.955812	0.00144288	0.039576
RP11-504P24.6	chr12:6619445|6619698	0.955037	0.00149352	0.039576
CA12	chr12:6619445|6619698	0.955057	0.00149224	0.039576
CNTN6	chr14:35438376|35441270	0.957249	0.00135122	0.039576
SPIB	chr14:35438376|35441270	0.956714	0.00138496	0.039576
RP11-504P24.6	chr14:89220856|89221015	0.955821	0.00144225	0.039576
RNF185	chr15:43102812|43132631	0.957008	0.00136635	0.039576
AKAP2	chr15:43102812|43132631	0.955474	0.00146486	0.039576
FAM198B	chr15:49528048|49531564	0.955162	0.00148531	0.039576
RP11-752G15.6	chr15:66828271|66839043	0.957449	0.00133867	0.039576
KRT18	chr16:15091610|15092262	0.955556	0.00145949	0.039576
AGT	chr16:15091610|15092262	0.955209	0.0014822	0.039576
COL6A5	chr16:15091610|15092262	0.956965	0.00136911	0.039576
ANO4	chr17:59996761|60002460	0.956574	0.00139388	0.039576
NID1	chr17:65941525|65972074	0.957978	0.00130587	0.039576
SARM1	chr17:65941525|65972074	0.957754	0.0013197	0.039576
PCDHGC3	chr17:65941525|65972074	0.956193	0.00141824	0.039576
CUX1	chr17:65941525|65972074	0.955802	0.00144354	0.039576
RP11-504P24.6	chr18:76953183|76974038	0.955079	0.00149079	0.039576
NRP1	chr1:150413399|150418877	0.956113	0.00142341	0.039576
ZC3H4	chr1:214169812|214185058	0.955307	0.00147577	0.039576
CD276	chr1:214169812|214185058	0.957967	0.00130654	0.039576
CUX1	chr1:214169812|214185058	0.955015	0.001495	0.039576
MEGF8	chr1:214169812|214185058	0.956237	0.00141545	0.039576
PAK6	chr1:214169812|214185058	0.956706	0.00138546	0.039576
CPA4	chr1:229422233|229439747	0.958275	0.00128755	0.039576
TPM2	chr1:229422233|229439747	0.956825	0.00137793	0.039576
ANXA3	chr1:243480057|243589860	0.957593	0.00132972	0.039576
C5orf46	chr1:243480057|243589860	0.95637	0.00140691	0.039576
FAM198B	chr1:741179|745550	0.955688	0.0014509	0.039576
HNMT	chr1:741179|745550	0.955162	0.00148528	0.039576
YAP1	chr1:741179|745550	0.955151	0.00148604	0.039576
ANXA2	chr1:741179|745550	0.957985	0.00130542	0.039576
GJA1	chr1:741179|745550	0.95508	0.00149072	0.039576
TM4SF1	chr1:741179|745550	0.955544	0.00146026	0.039576
CNTN6	chr20:21321359|21327188	0.955585	0.00145765	0.039576
C11orf88	chr20:21321359|21327188	0.95534	0.00147362	0.039576
ALOX5AP	chr20:21321359|21327188	0.957502	0.00133536	0.039576
C6orf164	chr20:21321359|21327188	0.958166	0.00129425	0.039576
IL32	chr20:30954187|30959677	0.955336	0.00147387	0.039576
LPHN3	chr20:30954187|30959677	0.956175	0.00141942	0.039576
RP11-152F13.8	chr22:42204879|42209826	0.957396	0.00134199	0.039576
NID1	chr22:42204879|42209826	0.955119	0.00148815	0.039576
SCAF1	chr22:42204879|42209826	0.955438	0.00146719	0.039576
FAM222A-AS1	chr22:42204879|42209826	0.956915	0.00137226	0.039576
DIAPH1	chr22:42204879|42209826	0.956577	0.00139368	0.039576
PER1	chr22:42204879|42209826	0.95628	0.00141266	0.039576
MAPT	chr22:42204879|42209826	0.957419	0.00134054	0.039576
TRIM22	chr22:46085592|46114373	0.957345	0.00134518	0.039576
XX-CR54.3	chr2:15601325|15618413	0.956868	0.00137519	0.039576
ADAMTS12	chr2:15601325|15618413	0.957157	0.00135698	0.039576
MGP	chr2:15601325|15618413	0.956241	0.00141521	0.039576
CPA4	chr2:168920010|168931741	0.955425	0.00146804	0.039576
CA12	chr2:168920010|168931741	0.955084	0.00149045	0.039576
TAGLN	chr2:168920010|168931741	0.955531	0.00146117	0.039576
LUC7L3	chr2:1926040|1927035	0.955257	0.00147906	0.039576
TTC29	chr3:179096129|179109892	0.956668	0.00138791	0.039576
RCSD1	chr3:179096129|179109892	0.95803	0.00130262	0.039576
SPIB	chr3:183361268|183369064	0.958309	0.00128546	0.039576
CA12	chr3:183361268|183369064	0.955335	0.00147396	0.039576
C8orf4	chr3:183361268|183369064	0.956509	0.00139803	0.039576
ANO4	chr3:196846281|196869639	0.956574	0.00139388	0.039576
ADAM19	chr3:47139445|47147610	0.957535	0.00133329	0.039576
NID1	chr4:119252871|119259469	0.955305	0.00147589	0.039576
NOTCH3	chr4:119252871|119259469	0.956852	0.00137624	0.039576
MGAT5B	chr4:119252871|119259469	0.957667	0.00132509	0.039576
L1CAM	chr4:119252871|119259469	0.955545	0.00146021	0.039576
RP11-977G19.10	chr4:153784758|153809459	0.958232	0.0012902	0.039576
KAL1	chr4:17963526|17974508	0.955923	0.00143571	0.039576
KCNMA1	chr4:3088666|3109150	0.956443	0.00140226	0.039576
PCDHGC3	chr4:73956384|73958017	0.956501	0.00139855	0.039576
TSHZ3	chr4:87967318|87968746	0.955166	0.00148504	0.039576
DCHS1	chr4:87967318|87968746	0.95637	0.00140692	0.039576
SPRED2	chr4:87967318|87968746	0.95518	0.00148413	0.039576
SPRY4	chr4:87967318|87968746	0.957498	0.0013356	0.039576
SAP130	chr4:87967318|87968746	0.956555	0.0013951	0.039576
RP5-1159O4.1	chr5:132227856|132232932	0.955276	0.00147781	0.039576
XX-CR54.3	chr5:132227856|132232932	0.957191	0.00135487	0.039576
MEGF8	chr5:176963359|176966148	0.95669	0.00138652	0.039576
NACAD	chr5:176963359|176966148	0.955978	0.00143209	0.039576
GDF6	chr5:56152427|56161804	0.95592	0.00143589	0.039576
BCOR	chr5:65317150|65350779	0.957529	0.00133369	0.039576
TPM1	chr5:70797389|70808255	0.955339	0.00147369	0.039576
VCAM1	chr5:77423854|77461496	0.957385	0.0013427	0.039576
RP11-752G15.6	chr5:77423854|77461496	0.95593	0.0014352	0.039576
COL3A1	chr5:77423854|77461496	0.955649	0.00145343	0.039576
FAM198B	chr6:87925621|87955362	0.957468	0.00133752	0.039576
NRP1	chr7:156589083|156619438	0.957348	0.00134497	0.039576
ALOX5AP	chr7:156589083|156619438	0.957463	0.00133782	0.039576
PDIA2	chr7:156589083|156619438	0.955678	0.00145158	0.039576
CERKL	chr7:157361594|157370832	0.957405	0.00134143	0.039576
ALOX5AP	chr7:157361594|157370832	0.956566	0.00139438	0.039576
TAGLN	chr7:157361594|157370832	0.957579	0.00133055	0.039576
KAL1	chr7:157361594|157370832	0.955636	0.00145428	0.039576
C8orf4	chr7:157361594|157370832	0.956374	0.00140666	0.039576
ANXA2	chr7:32852369|32860353	0.957794	0.00131719	0.039576
CNTN6	chr7:43679048|43680248	0.956072	0.00142608	0.039576
TAGLN	chr7:43679048|43680248	0.955988	0.00143148	0.039576
VCAM1	chr8:133622412|133637700	0.957247	0.00135134	0.039576
HTRA1	chr8:133622412|133637700	0.956514	0.00139773	0.039576
C11orf88	chr8:133622412|133637700	0.956481	0.00139983	0.039576
MEST	chr8:133622412|133637700	0.955568	0.00145874	0.039576
RP11-977G19.10	chr8:133622412|133637700	0.957786	0.00131769	0.039576
GDF6	chr8:133622412|133637700	0.956399	0.00140506	0.039576
KAL1	chr8:90659968|90734384	0.955949	0.00143399	0.039576
RDH10	chr9:114148657|114154104	0.95585	0.00144041	0.039576
PTRF	chr9:114148657|114154104	0.957861	0.00131305	0.039576
ZNF84	chr9:96233423|96261168	0.955356	0.00147259	0.039576
PCDHGC3	chrX:139865340|139866824	0.957608	0.00132878	0.039576
DIAPH1	chrX:139865340|139866824	0.955986	0.00143162	0.039576
TRIM22	chr15:43102812|43132631	0.954763	0.00151167	0.0397145
VCAM1	chr1:229422233|229439747	0.954833	0.00150698	0.0397145
ZC3H4	chr22:42204879|42209826	0.954776	0.00151078	0.0397145
C6orf164	chr22:46085592|46114373	0.954804	0.00150893	0.0397145
RNF185	chr2:153431650|153437563	0.954737	0.00151338	0.0397145
RP11-504P24.6	chr5:132227856|132232932	0.954809	0.00150858	0.0397145
RP11-504P24.6	chr5:77423854|77461496	0.954713	0.00151499	0.0397145
HSPB8	chr9:114148657|114154104	0.954797	0.0015094	0.0397145
RP11-260A9.4	chr12:6619445|6619698	0.954281	0.0015438	0.0397558
TBX18	chr14:35438376|35441270	0.954546	0.00152605	0.0397558
ANKRD1	chr14:35438376|35441270	0.953743	0.00158002	0.0397558
FAP	chr14:35438376|35441270	0.954394	0.0015362	0.0397558
RP11-260A9.4	chr14:89220856|89221015	0.953258	0.0016131	0.0397558
TRIM22	chr15:49528048|49531564	0.953901	0.00156932	0.0397558
PTGER3	chr15:49528048|49531564	0.954434	0.00153355	0.0397558
ZNF84	chr15:49528048|49531564	0.953836	0.00157372	0.0397558
MGP	chr15:49528048|49531564	0.953681	0.00158428	0.0397558
ANKRD1	chr16:15091610|15092262	0.953602	0.00158961	0.0397558
C11orf88	chr17:59996761|60002460	0.953783	0.00157732	0.0397558
NFAT5	chr17:65941525|65972074	0.953855	0.00157247	0.0397558
FAM222A-AS1	chr17:65941525|65972074	0.954538	0.00152659	0.0397558
RP11-260A9.4	chr18:76953183|76974038	0.953807	0.0015757	0.0397558
HTRA1	chr1:150413399|150418877	0.953227	0.00161518	0.0397558
BCOR	chr1:214089278|214139627	0.953698	0.00158309	0.0397558
GRN	chr1:214169812|214185058	0.954152	0.00155242	0.0397558
SAP130	chr1:214169812|214185058	0.953621	0.00158829	0.0397558
RP11-752G15.6	chr1:741179|745550	0.953525	0.00159483	0.0397558
TNNT2	chr20:21321359|21327188	0.954406	0.00153543	0.0397558
C5orf46	chr20:60572606|60589763	0.953934	0.00156715	0.0397558
SARM1	chr22:42204879|42209826	0.954478	0.00153063	0.0397558
SEZ6L2	chr22:42204879|42209826	0.954538	0.00152661	0.0397558
TPM2	chr2:168920010|168931741	0.953259	0.00161302	0.0397558
CCL2	chr2:168920010|168931741	0.954152	0.00155247	0.0397558
KIAA1984	chr2:168920010|168931741	0.953892	0.00156998	0.0397558
ANKRD1	chr3:183361268|183369064	0.953418	0.00160218	0.0397558
TPM1	chr3:183361268|183369064	0.953783	0.00157732	0.0397558
C11orf88	chr3:196846281|196869639	0.953783	0.00157732	0.0397558
CCL2	chr4:17963526|17974508	0.953947	0.00156626	0.0397558
NOTCH3	chr4:87967318|87968746	0.953338	0.00160764	0.0397558
VCAM1	chr5:132227856|132232932	0.954211	0.00154849	0.0397558
RP11-260A9.4	chr5:132227856|132232932	0.95432	0.0015412	0.0397558
CERKL	chr5:132227856|132232932	0.953315	0.00160919	0.0397558
AGT	chr5:132227856|132232932	0.953646	0.00158659	0.0397558
DYX1C1-CCPG1	chr5:70797389|70808255	0.953379	0.0016048	0.0397558
TMEM249	chr5:70797389|70808255	0.953411	0.00160262	0.0397558
RP11-260A9.4	chr5:77423854|77461496	0.954191	0.00154979	0.0397558
CA12	chr5:77423854|77461496	0.953524	0.00159489	0.0397558
PXDC1	chr6:87925621|87955362	0.954069	0.00155804	0.0397558
PTGER3	chr7:156589083|156619438	0.954459	0.00153189	0.0397558
DRAM1	chr7:32852369|32860353	0.953247	0.00161383	0.0397558
YAP1	chr8:133622412|133637700	0.95343	0.00160133	0.0397558
CCL2	chr8:133622412|133637700	0.953631	0.00158765	0.0397558
TAGLN	chr8:133622412|133637700	0.953354	0.0016065	0.0397558
RP11-834C11.14	chr8:68044186|68049838	0.95394	0.00156674	0.0397558
KRT18P17	chr8:90659968|90734384	0.953597	0.00158993	0.0397558
PHLDB2	chr9:114148657|114154104	0.953211	0.00161632	0.0397558
MGP	chr9:114148657|114154104	0.953645	0.00158672	0.0397558
MUC12	chr9:4860125|4860901	0.954293	0.001543	0.0397558
NID1	chrX:139865340|139866824	0.953728	0.00158109	0.0397558
NOTCH3	chrX:139865340|139866824	0.953577	0.00159131	0.0397558
PER1	chrX:139865340|139866824	0.954075	0.00155759	0.0397558
SAP130	chrX:139865340|139866824	0.954103	0.00155573	0.0397558
PTGER3	chr15:43102812|43132631	0.953095	0.00162429	0.0398155
SH2D5	chr15:66828271|66839043	0.953101	0.00162386	0.0398155
SRC	chr4:119252871|119259469	0.953099	0.00162399	0.0398155
PDIA2	chr11:82984690|82989872	0.952968	0.00163301	0.0399382
RAI1	chrX:139865340|139866824	0.952984	0.00163189	0.0399382
ALOX5AP	chr11:82984690|82989872	0.952938	0.00163508	0.0399433
SPRY4	chr17:65941525|65972074	0.952776	0.00164624	0.0399892
FAM222A-AS1	chr3:47139445|47147610	0.952864	0.00164014	0.0399892
CNTN6	chr7:156589083|156619438	0.952849	0.0016412	0.0399892
EVA1A	chr7:43679048|43680248	0.952799	0.00164466	0.0399892
TPM2	chr8:133622412|133637700	0.952818	0.00164337	0.0399892
UNC5B	chr1:214169812|214185058	0.952664	0.001654	0.0401323
MEGF8	chr4:87967318|87968746	0.952562	0.00166106	0.0402582
FAM222A-AS1	chr1:47745913|47748131	0.952516	0.00166428	0.0402909
PTRF	chr12:6619445|6619698	0.951158	0.00176	0.0403619
TNFRSF9	chr12:6619445|6619698	0.951652	0.00172487	0.0403619
EVA1A	chr12:6619445|6619698	0.952268	0.00168156	0.0403619
RNF185	chr15:49528048|49531564	0.952288	0.00168017	0.0403619
TNNT2	chr15:66828271|66839043	0.951389	0.00174353	0.0403619
TNNT2	chr17:59996761|60002460	0.951504	0.00173537	0.0403619
KRT18P17	chr17:59996761|60002460	0.951821	0.00171292	0.0403619
C6orf164	chr17:59996761|60002460	0.951592	0.00172915	0.0403619
DRAM1	chr18:76953183|76974038	0.951371	0.00174487	0.0403619
RP11-152F13.8	chr1:214169812|214185058	0.951254	0.0017532	0.0403619
SARM1	chr1:214169812|214185058	0.951612	0.00172769	0.0403619
CA12	chr1:229422233|229439747	0.95148	0.0017371	0.0403619
HTRA1	chr1:741179|745550	0.951952	0.00170372	0.0403619
ANO4	chr20:21321359|21327188	0.951092	0.00176473	0.0403619
TPM1	chr20:21321359|21327188	0.952047	0.00169706	0.0403619
TNFRSF9	chr20:21321359|21327188	0.951935	0.00170493	0.0403619
GDF6	chr20:21321359|21327188	0.952325	0.00167761	0.0403619
C8orf4	chr20:21321359|21327188	0.952387	0.00167327	0.0403619
EVA1A	chr2:168920010|168931741	0.951678	0.00172303	0.0403619
RIMKLB	chr2:1926040|1927035	0.951958	0.00170327	0.0403619
SH2D5	chr3:183361268|183369064	0.951425	0.001741	0.0403619
EVA1A	chr3:183361268|183369064	0.951958	0.00170334	0.0403619
TNNT2	chr3:196846281|196869639	0.951504	0.00173537	0.0403619
KRT18P17	chr3:196846281|196869639	0.951821	0.00171292	0.0403619
C6orf164	chr3:196846281|196869639	0.951592	0.00172915	0.0403619
FBLN1	chr4:119252871|119259469	0.951142	0.00176116	0.0403619
AGT	chr4:17963526|17974508	0.952382	0.00167358	0.0403619
LPHN3	chr4:3088666|3109150	0.952046	0.00169711	0.0403619
AL626787.1	chr4:73956384|73958017	0.951498	0.00173583	0.0403619
GUCY1A3	chr5:132227856|132232932	0.951418	0.00174149	0.0403619
AMY2B	chr5:132227856|132232932	0.95174	0.00171868	0.0403619
CCDC80	chr5:132227856|132232932	0.952175	0.00168806	0.0403619
NOTCH3	chr5:176963359|176966148	0.951148	0.00176072	0.0403619
C6orf164	chr5:56152427|56161804	0.951307	0.00174943	0.0403619
DYX1C1-CCPG1	chr5:65284463|65310553	0.951271	0.00175198	0.0403619
PTGER3	chr5:70797389|70808255	0.952147	0.00169006	0.0403619
RP11-752G15.6	chr5:70797389|70808255	0.951284	0.00175101	0.0403619
VIM	chr5:70797389|70808255	0.95213	0.00169126	0.0403619
FAM198B	chr5:77423854|77461496	0.951732	0.00171926	0.0403619
RP11-271C24.2	chr6:87925621|87955362	0.951233	0.00175468	0.0403619
MEST	chr6:87925621|87955362	0.951546	0.00173238	0.0403619
C6orf164	chr6:87925621|87955362	0.951101	0.00176412	0.0403619
RP5-1159O4.1	chr7:157361594|157370832	0.951939	0.00170464	0.0403619
KRT18P17	chr7:18801780|18914219	0.951321	0.0017484	0.0403619
RP11-504P24.6	chr7:32852369|32860353	0.95113	0.00176201	0.0403619
MUC12	chr7:43679048|43680248	0.951512	0.00173481	0.0403619
DYX1C1-CCPG1	chr8:133622412|133637700	0.951229	0.00175496	0.0403619
AGT	chr8:90659968|90734384	0.951481	0.00173704	0.0403619
ANXA2	chr9:114148657|114154104	0.951482	0.00173692	0.0403619
HBEGF	chr9:114148657|114154104	0.951259	0.00175283	0.0403619
RP11-315O6.1	chr9:114148657|114154104	0.951205	0.00175669	0.0403619
FAP	chr9:74477467|74489999	0.952253	0.00168265	0.0403619
RAD54L2	chr1:214169812|214185058	0.951027	0.00176944	0.0404002
CPA4	chr8:133622412|133637700	0.95099	0.00177204	0.0404002
FLRT3	chr9:4860125|4860901	0.951015	0.00177024	0.0404002
GJA1	chr7:157361594|157370832	0.95096	0.00177421	0.0404069
TPM2	chr15:49528048|49531564	0.950912	0.00177762	0.0404076
GRN	chr17:65941525|65972074	0.950721	0.00179136	0.0404076
GUCY1A3	chr1:741179|745550	0.950841	0.00178273	0.0404076
SRSF5	chr2:1926040|1927035	0.950692	0.00179347	0.0404076
SEZ6L2	chr4:119252871|119259469	0.950778	0.00178732	0.0404076
SEZ6L2	chr4:87967318|87968746	0.950775	0.00178748	0.0404076
SPRY4	chr5:65317150|65350779	0.950673	0.00179489	0.0404076
AMY2B	chr5:77423854|77461496	0.950698	0.00179308	0.0404076
RNF185	chr7:156589083|156619438	0.950713	0.001792	0.0404076
DYX1C1-CCPG1	chr9:114148657|114154104	0.950724	0.00179118	0.0404076
KRT18	chr9:114148657|114154104	0.950832	0.00178338	0.0404076
KRT18P17	chr18:76953183|76974038	0.950522	0.00180575	0.0404287
TTYH3	chr1:214169812|214185058	0.950516	0.00180623	0.0404287
TMEM249	chr5:132227856|132232932	0.950471	0.00180948	0.0404287
NFAT5	chr5:176963359|176966148	0.95047	0.00180957	0.0404287
EVA1A	chr5:77423854|77461496	0.950506	0.00180692	0.0404287
ANO4	chr8:68200190|68214701	0.950483	0.00180857	0.0404287
C11orf88	chr8:68200190|68214701	0.950594	0.00180056	0.0404287
FAM198B	chr9:114148657|114154104	0.950452	0.00181086	0.0404287
HTRA1	chr12:6619445|6619698	0.950277	0.00182354	0.0404292
DYX1C1-CCPG1	chr15:43102812|43132631	0.95032	0.00182042	0.0404292
ZNF84	chr17:59996761|60002460	0.950193	0.00182967	0.0404292
RP5-1159O4.1	chr2:15601325|15618413	0.950267	0.0018243	0.0404292
PLAU	chr2:1926040|1927035	0.950394	0.00181507	0.0404292
ZNF84	chr3:196846281|196869639	0.950193	0.00182967	0.0404292
TPM2	chr6:87925621|87955362	0.950347	0.00181845	0.0404292
SPIB	chr7:157361594|157370832	0.950415	0.00181351	0.0404292
RP11-551L14.1	chr7:157361594|157370832	0.950216	0.00182796	0.0404292
TRIM22	chr8:90659968|90734384	0.950316	0.00182074	0.0404292
RP11-271C24.2	chr11:44129233|44135851	0.950057	0.00183958	0.0405507
NPPB	chr5:77423854|77461496	0.95004	0.00184082	0.0405507
SEL1L3	chr9:114148657|114154104	0.950071	0.00183853	0.0405507
TNFRSF9	chr8:133622412|133637700	0.949998	0.00184392	0.0405775
ANKRD1	chr11:44129233|44135851	0.949947	0.00184764	0.0406079
TBX18	chr11:82984690|82989872	0.949108	0.00190952	0.0406079
FAM198B	chr11:82984690|82989872	0.949071	0.00191228	0.0406079
AMY2B	chr12:6619445|6619698	0.949346	0.00189187	0.0406079
DRAM1	chr14:35438376|35441270	0.949189	0.00190351	0.0406079
TPM1	chr15:49528048|49531564	0.949923	0.00184937	0.0406079
PTGER3	chr17:59996761|60002460	0.948948	0.00192147	0.0406079
BCOR	chr17:65941525|65972074	0.949035	0.00191499	0.0406079
SRC	chr17:65941525|65972074	0.949374	0.00188979	0.0406079
ANKRD1	chr1:150413399|150418877	0.949016	0.0019164	0.0406079
FAM222A	chr1:214089278|214139627	0.949809	0.00185771	0.0406079
TAGLN	chr1:229422233|229439747	0.949494	0.00188097	0.0406079
DYX1C1-CCPG1	chr1:741179|745550	0.948907	0.00192455	0.0406079
CA12	chr1:741179|745550	0.949314	0.00189425	0.0406079
EVA1A	chr1:741179|745550	0.94962	0.00187166	0.0406079
EVA1A	chr20:21321359|21327188	0.949452	0.00188402	0.0406079
RP11-260A9.4	chr22:46085592|46114373	0.949755	0.00186172	0.0406079
SPIB	chr22:46085592|46114373	0.949161	0.00190557	0.0406079
TBX18	chr3:183361268|183369064	0.949152	0.00190625	0.0406079
KRT18P17	chr3:183361268|183369064	0.948925	0.00192318	0.0406079
PTGER3	chr3:196846281|196869639	0.948948	0.00192147	0.0406079
NACAD	chr4:87967318|87968746	0.949221	0.00190113	0.0406079
RNF185	chr5:132227856|132232932	0.948945	0.00192169	0.0406079
COL3A1	chr5:132227856|132232932	0.949145	0.00190676	0.0406079
RP11-271C24.2	chr5:56152427|56161804	0.949598	0.00187328	0.0406079
NRP1	chr5:68470704|68471364	0.949719	0.00186436	0.0406079
TNFRSF9	chr5:77423854|77461496	0.949426	0.001886	0.0406079
NRP1	chr6:87925621|87955362	0.949777	0.00186007	0.0406079
TBX18	chr7:156589083|156619438	0.949433	0.00188546	0.0406079
VCAM1	chr7:157361594|157370832	0.949275	0.00189712	0.0406079
COL3A1	chr7:157361594|157370832	0.949314	0.00189424	0.0406079
RP11-260A9.4	chr7:32852369|32860353	0.949364	0.00189058	0.0406079
KRT18	chr7:32852369|32860353	0.949526	0.00187857	0.0406079
RP11-271C24.2	chr7:43679048|43680248	0.949726	0.00186385	0.0406079
ANO4	chr8:133622412|133637700	0.949405	0.0018875	0.0406079
TNNT2	chr8:133622412|133637700	0.949283	0.00189657	0.0406079
TNNT2	chr8:68200190|68214701	0.949351	0.00189151	0.0406079
C6orf164	chr8:68200190|68214701	0.949718	0.00186445	0.0406079
DRAM1	chr8:90659968|90734384	0.948952	0.00192117	0.0406079
ANXA2	chr8:90659968|90734384	0.949753	0.00186184	0.0406079
FAP	chr9:114148657|114154104	0.949269	0.00189759	0.0406079
NACAD	chrX:139865340|139866824	0.949281	0.00189671	0.0406079
GJA1	chr20:30954187|30959677	0.948832	0.00193011	0.0406084
TSHZ3	chr22:42204879|42209826	0.948831	0.00193023	0.0406084
SPIB	chr4:17963526|17974508	0.948873	0.00192704	0.0406084
KIT	chr11:18312989|18314523	0.947566	0.00202596	0.0406561
AGT	chr11:44129233|44135851	0.947649	0.00201958	0.0406561
ANXA2	chr12:6619445|6619698	0.947526	0.00202902	0.0406561
CERKL	chr12:6619445|6619698	0.947526	0.00202905	0.0406561
CCDC80	chr12:6619445|6619698	0.948153	0.00198127	0.0406561
PDIA2	chr12:6619445|6619698	0.947258	0.00204963	0.0406561
COL6A5	chr15:49528048|49531564	0.947398	0.00203884	0.0406561
CERKL	chr15:66828271|66839043	0.948555	0.00195091	0.0406561
GDF6	chr15:66828271|66839043	0.948151	0.00198142	0.0406561
NPPB	chr16:15091610|15092262	0.947936	0.00199771	0.0406561
PXDC1	chr16:15091610|15092262	0.947635	0.00202071	0.0406561
COL6A5	chr17:59996761|60002460	0.947227	0.00205201	0.0406561
SPRY4	chr18:56585503|56587865	0.947941	0.00199735	0.0406561
ANXA2	chr18:76953183|76974038	0.947228	0.0020519	0.0406561
PDGFC	chr19:21216262|21216990	0.948285	0.00197125	0.0406561
SARM1	chr1:205585606|205593019	0.947646	0.00201981	0.0406561
CUX1	chr1:205585606|205593019	0.947406	0.00203825	0.0406561
MIDN	chr1:214169812|214185058	0.948447	0.00195903	0.0406561
DIAPH1	chr1:214169812|214185058	0.947926	0.0019985	0.0406561
EVA1A	chr1:229422233|229439747	0.947822	0.00200639	0.0406561
EYA4	chr1:741179|745550	0.947694	0.00201615	0.0406561
IL33	chr20:21321359|21327188	0.948442	0.00195937	0.0406561
ANKRD1	chr20:21321359|21327188	0.948713	0.00193905	0.0406561
COL6A5	chr20:21321359|21327188	0.94751	0.00203024	0.0406561
TGFB2	chr20:30954187|30959677	0.947795	0.00200844	0.0406561
AC097500.2	chr20:30954187|30959677	0.948005	0.00199247	0.0406561
RCSD1	chr20:30954187|30959677	0.948685	0.00194117	0.0406561
BCOR	chr22:42204879|42209826	0.948659	0.00194312	0.0406561
CUX1	chr22:42204879|42209826	0.94795	0.00199668	0.0406561
RP11-504P24.6	chr22:46085592|46114373	0.947343	0.00204306	0.0406561
TBX18	chr2:15601325|15618413	0.948392	0.00196321	0.0406561
YAP1	chr2:15601325|15618413	0.948469	0.00195739	0.0406561
AGT	chr2:15601325|15618413	0.948553	0.00195106	0.0406561
PDIA2	chr2:168920010|168931741	0.947596	0.00202364	0.0406561
NPPB	chr3:183361268|183369064	0.947818	0.00200667	0.0406561
C11orf88	chr3:183361268|183369064	0.94764	0.00202029	0.0406561
TM4SF1	chr3:183361268|183369064	0.947241	0.00205096	0.0406561
COL6A5	chr3:196846281|196869639	0.947227	0.00205201	0.0406561
ANKRD1	chr4:17963526|17974508	0.947233	0.00205156	0.0406561
XX-CR54.3	chr4:17963526|17974508	0.948587	0.00194853	0.0406561
UNC5B	chr4:87967318|87968746	0.948115	0.0019841	0.0406561
NFIX	chr4:87967318|87968746	0.947797	0.00200831	0.0406561
TBX18	chr5:132227856|132232932	0.948232	0.00197527	0.0406561
CA12	chr5:132227856|132232932	0.947797	0.00200832	0.0406561
JUP	chr5:176963359|176966148	0.948615	0.00194637	0.0406561
L1CAM	chr5:176963359|176966148	0.9474	0.00203871	0.0406561
IL33	chr5:65284463|65310553	0.94723	0.00205173	0.0406561
SARM1	chr5:65317150|65350779	0.947994	0.00199334	0.0406561
RP11-315O6.1	chr5:70797389|70808255	0.947505	0.00203066	0.0406561
HTRA1	chr5:77423854|77461496	0.947209	0.0020534	0.0406561
PDIA2	chr5:77423854|77461496	0.947524	0.00202917	0.0406561
HTRA1	chr6:87925621|87955362	0.948087	0.00198624	0.0406561
KRT18	chr6:87925621|87955362	0.948654	0.00194347	0.0406561
C8orf4	chr6:87925621|87955362	0.948492	0.00195562	0.0406561
FAM198B	chr7:156589083|156619438	0.9473	0.00204635	0.0406561
TNFRSF9	chr7:156589083|156619438	0.94758	0.00202491	0.0406561
HNMT	chr7:157361594|157370832	0.947599	0.0020234	0.0406561
FGFR2	chr7:157361594|157370832	0.947464	0.00203375	0.0406561
C6orf164	chr7:43679048|43680248	0.947725	0.00201377	0.0406561
HNMT	chr8:133622412|133637700	0.94806	0.00198826	0.0406561
CCDC80	chr8:133622412|133637700	0.947241	0.00205089	0.0406561
PXDC1	chr8:133622412|133637700	0.948173	0.00197976	0.0406561
RP11-271C24.2	chr8:68200190|68214701	0.948186	0.00197873	0.0406561
RP5-1159O4.1	chr9:114148657|114154104	0.948168	0.00198009	0.0406561
KRT18P17	chr1:150413399|150418877	0.947019	0.00206803	0.0408717
RP11-271C24.2	chr20:21321359|21327188	0.946994	0.00206998	0.0408717
CERKL	chr5:77423854|77461496	0.946997	0.00206975	0.0408717
TPM2	chr20:21321359|21327188	0.946892	0.00207793	0.0409535
AMY2B	chr5:70797389|70808255	0.946913	0.00207624	0.0409535
CERKL	chr1:741179|745550	0.946854	0.00208082	0.0409728
PSG4	chr6:87925621|87955362	0.946804	0.00208472	0.0409858
COL6A5	chr7:43679048|43680248	0.946797	0.00208528	0.0409858
COL17A1	chr2:210968828|211020128	0.94665	0.00209674	0.0410163
TPM2	chr4:17963526|17974508	0.946735	0.00209012	0.0410163
ANXA2	chr5:65284463|65310553	0.946693	0.00209336	0.0410163
PTGER3	chr5:68470704|68471364	0.946699	0.00209286	0.0410163
SPIB	chr5:70797389|70808255	0.946605	0.00210018	0.0410163
RP5-1159O4.1	chr7:156589083|156619438	0.94664	0.0020975	0.0410163
CA12	chr8:133622412|133637700	0.946625	0.00209865	0.0410163
RP11-551L14.1	chr15:66828271|66839043	0.946553	0.00210424	0.0410584
SEL1L3	chr1:229422233|229439747	0.946459	0.00211162	0.0411652
TM4SF1	chr11:44129233|44135851	0.945497	0.00218748	0.0411798
RNF185	chr11:82984690|82989872	0.945733	0.0021687	0.0411798
TNFRSF9	chr11:82984690|82989872	0.946241	0.0021287	0.0411798
NPY4R	chr12:6619445|6619698	0.945514	0.0021861	0.0411798
COL6A5	chr15:43102812|43132631	0.945723	0.00216955	0.0411798
CPA4	chr15:49528048|49531564	0.945849	0.00215955	0.0411798
YAP1	chr15:49528048|49531564	0.945592	0.00217987	0.0411798
MATN2	chr15:49528048|49531564	0.94595	0.00215157	0.0411798
TPM2	chr16:15091610|15092262	0.946334	0.00212141	0.0411798
HERC2P2	chr19:21216262|21216990	0.945795	0.00216384	0.0411798
NID1	chr1:214169812|214185058	0.945825	0.00216144	0.0411798
RDH10	chr1:229422233|229439747	0.945443	0.00219177	0.0411798
PXDC1	chr1:229422233|229439747	0.945563	0.00218223	0.0411798
RP11-504P24.6	chr1:741179|745550	0.946133	0.00213715	0.0411798
KIT	chr2:10740979|10747437	0.94604	0.00214448	0.0411798
PTRF	chr2:15601325|15618413	0.945481	0.00218873	0.0411798
CCL2	chr2:15601325|15618413	0.946199	0.00213195	0.0411798
C5orf46	chr3:119222379|119236162	0.946145	0.00213619	0.0411798
TPM2	chr3:183361268|183369064	0.945709	0.00217059	0.0411798
UNC5B	chr3:47139445|47147610	0.945585	0.00218044	0.0411798
CLSTN1	chr4:73956384|73958017	0.946093	0.00214033	0.0411798
EVA1A	chr5:132227856|132232932	0.945998	0.00214779	0.0411798
CLSTN1	chr5:176963359|176966148	0.945685	0.00217256	0.0411798
EGR1	chr5:65317150|65350779	0.945512	0.00218628	0.0411798
C8orf4	chr5:70797389|70808255	0.945682	0.00217281	0.0411798
PTRF	chr5:77423854|77461496	0.946105	0.00213934	0.0411798
CCDC80	chr5:77423854|77461496	0.945804	0.00216307	0.0411798
VCAM1	chr6:87925621|87955362	0.945581	0.00218079	0.0411798
CPA4	chr6:87925621|87955362	0.946117	0.00213844	0.0411798
SH2D5	chr6:87925621|87955362	0.945742	0.00216805	0.0411798
AKAP2	chr7:156589083|156619438	0.945435	0.00219236	0.0411798
XX-CR54.3	chr7:157361594|157370832	0.945608	0.00217864	0.0411798
RP11-504P24.6	chr7:157361594|157370832	0.945772	0.00216562	0.0411798
NRP1	chr7:18801780|18914219	0.946024	0.00214571	0.0411798
CNTN6	chr7:77214860|77230123	0.946281	0.00212557	0.0411798
EYA4	chr8:133622412|133637700	0.945431	0.00219273	0.0411798
PSG4	chr8:133622412|133637700	0.946257	0.00212742	0.0411798
EVA1A	chr8:133622412|133637700	0.946033	0.00214503	0.0411798
GJA1	chr8:133622412|133637700	0.946011	0.00214676	0.0411798
ANXA2	chr9:74477467|74489999	0.945614	0.00217818	0.0411798
RNF185	chr9:96233423|96261168	0.945644	0.00217578	0.0411798
MIDN	chrX:139865340|139866824	0.946298	0.00212423	0.0411798
PAK6	chr1:47745913|47748131	0.945215	0.00220991	0.0414661
NPPB	chr11:82984690|82989872	0.945072	0.00222137	0.0414845
SARM1	chr1:214089278|214139627	0.945062	0.00222222	0.0414845
TMEM249	chr22:46085592|46114373	0.94514	0.00221592	0.0414845
LAYN	chr2:10740979|10747437	0.945103	0.00221886	0.0414845
CCDC80	chr7:43679048|43680248	0.945133	0.00221651	0.0414845
ZC3H4	chrX:139865340|139866824	0.945059	0.00222245	0.0414845
VCAM1	chr11:18312989|18314523	0.944579	0.00226103	0.0415411
TRIM22	chr11:44129233|44135851	0.944542	0.00226409	0.0415411
SEL1L3	chr11:82984690|82989872	0.944791	0.00224392	0.0415411
TRIM22	chr14:35438376|35441270	0.944759	0.0022465	0.0415411
PTRF	chr14:35438376|35441270	0.944615	0.00225817	0.0415411
KRT18P17	chr14:67431908|67525503	0.944661	0.00225448	0.0415411
PSG4	chr15:49528048|49531564	0.944761	0.00224636	0.0415411
PPARD	chr1:205585606|205593019	0.944561	0.00226249	0.0415411
BCOR	chr1:205585606|205593019	0.944555	0.00226303	0.0415411
SPRY4	chr1:214089278|214139627	0.944704	0.00225098	0.0415411
TNFRSF9	chr1:741179|745550	0.944692	0.00225192	0.0415411
RAI1	chr4:87967318|87968746	0.944797	0.00224345	0.0415411
NRP1	chr5:56152427|56161804	0.944767	0.00224586	0.0415411
RP11-260A9.4	chr5:56152427|56161804	0.944965	0.00222996	0.0415411
DRAM1	chr5:68470704|68471364	0.94473	0.00224889	0.0415411
RP11-78A19.4	chr5:70797389|70808255	0.944552	0.0022632	0.0415411
VIM	chr7:156589083|156619438	0.944665	0.00225408	0.0415411
TBX18	chr7:43679048|43680248	0.944674	0.00225342	0.0415411
IL32	chr7:77214860|77230123	0.944616	0.00225805	0.0415411
TRIM22	chr9:114148657|114154104	0.944632	0.00225679	0.0415411
PDIA2	chr1:229422233|229439747	0.944503	0.00226721	0.041545
SARM1	chr4:119252871|119259469	0.944491	0.00226816	0.041545
PHLDB2	chr2:15601325|15618413	0.944453	0.00227123	0.0415659
FBLN1	chr17:65941525|65972074	0.944396	0.00227591	0.0416161
SPIB	chr16:15091610|15092262	0.944191	0.00229254	0.0416372
EGR1	chr1:214089278|214139627	0.944244	0.00228821	0.0416372
TTYH3	chr22:42204879|42209826	0.944295	0.00228407	0.0416372
RP11-78A19.4	chr3:183361268|183369064	0.944328	0.00228139	0.0416372
RP11-977G19.10	chr7:157361594|157370832	0.944234	0.00228899	0.0416372
IL33	chr7:32852369|32860353	0.944298	0.00228385	0.0416372
C11orf88	chr7:43679048|43680248	0.944197	0.00229205	0.0416372
ADAMTS12	chr9:114148657|114154104	0.944224	0.00228987	0.0416372
CUX1	chr5:65317150|65350779	0.944151	0.0022958	0.0416612
RDH10	chr15:49528048|49531564	0.944069	0.00230247	0.041712
KRT18P17	chr9:96233423|96261168	0.94409	0.00230072	0.041712
RP11-260A9.4	chr7:157361594|157370832	0.944045	0.00230442	0.0417121
KIT	chr7:156589083|156619438	0.94401	0.00230728	0.0417288
C6orf164	chr11:44129233|44135851	0.943949	0.00231225	0.0417836
TRIM22	chr16:15091610|15092262	0.943868	0.00231891	0.0417986
AL626787.1	chr1:214169812|214185058	0.943885	0.00231752	0.0417986
ANXA2	chr5:68470704|68471364	0.943884	0.00231757	0.0417986
COL17A1	chr12:48477374|48491907	0.943679	0.00233434	0.0418012
PTGER3	chr14:89220856|89221015	0.94362	0.0023392	0.0418012
ZNF84	chr15:43102812|43132631	0.943647	0.00233703	0.0418012
PPARD	chr18:56585503|56587865	0.943817	0.00232306	0.0418012
ADAM19	chr1:47745913|47748131	0.94375	0.00232854	0.0418012
RP11-260A9.4	chr1:741179|745550	0.943605	0.00234042	0.0418012
PXDC1	chr2:15601325|15618413	0.943754	0.00232821	0.0418012
RP11-504P24.6	chr2:168920010|168931741	0.943605	0.00234042	0.0418012
RP11-78A19.4	chr4:153784758|153809459	0.943709	0.00233189	0.0418012
CA12	chr7:156589083|156619438	0.943619	0.00233935	0.0418012
KRT18P17	chr7:32852369|32860353	0.943832	0.00232185	0.0418012
CA12	chr11:44129233|44135851	0.943571	0.00234324	0.0418139
PHLDB2	chr12:6619445|6619698	0.94355	0.00234501	0.0418139
GRN	chr1:47745913|47748131	0.943517	0.00234768	0.0418268
TBX18	chr16:15091610|15092262	0.943336	0.00236264	0.0419198
RP11-128P10.1	chr1:214089278|214139627	0.943371	0.00235973	0.0419198
SSTR2	chr1:243480057|243589860	0.94337	0.00235985	0.0419198
PLAU	chr1:243480057|243589860	0.94342	0.00235569	0.0419198
AC097500.2	chr4:3088666|3109150	0.943347	0.00236168	0.0419198
FAM222A-AS1	chr14:106877368|106938644	0.943112	0.00238116	0.0419903
RP11-504P24.6	chr14:35438376|35441270	0.94318	0.00237555	0.0419903
KRT18	chr1:150413399|150418877	0.943077	0.00238409	0.0419903
KRT18	chr1:229422233|229439747	0.943053	0.00238604	0.0419903
TUBB3	chr1:52981563|52992045	0.943243	0.00237028	0.0419903
NFIX	chr22:42204879|42209826	0.943045	0.00238673	0.0419903
MIDN	chr22:42204879|42209826	0.943152	0.00237783	0.0419903
TSHZ3	chr4:119252871|119259469	0.943029	0.00238807	0.0419903
CUX1	chr4:119252871|119259469	0.943226	0.00237176	0.0419903
ADAM19	chr4:87967318|87968746	0.943118	0.0023807	0.0419903
ANO4	chr7:43679048|43680248	0.943136	0.00237917	0.0419903
LRRC17	chr15:66828271|66839043	0.942979	0.00239219	0.041994
DCHS1	chr1:214169812|214185058	0.942982	0.00239195	0.041994
NACAD	chr1:214169812|214185058	0.942909	0.00239801	0.0420485
TSHZ3	chr1:47745913|47748131	0.942841	0.00240368	0.0420485
ALOX5AP	chr4:17963526|17974508	0.942863	0.00240182	0.0420485
ANXA2	chr5:77423854|77461496	0.942824	0.00240506	0.0420485
PXDC1	chr9:114148657|114154104	0.942837	0.00240398	0.0420485
PSG4	chr14:35438376|35441270	0.942718	0.00241396	0.0421356
RP11-78A19.4	chr5:132227856|132232932	0.942736	0.00241242	0.0421356
CA12	chr16:15091610|15092262	0.942564	0.00242681	0.0421676
RIMKLB	chr20:60572606|60589763	0.942612	0.00242278	0.0421676
HERC2P2	chr2:230723488|230744844	0.942615	0.00242252	0.0421676
RP5-1159O4.1	chr3:183361268|183369064	0.942581	0.0024254	0.0421676
FAP	chr4:17963526|17974508	0.942637	0.00242066	0.0421676
KIT	chr5:77423854|77461496	0.942555	0.00242755	0.0421676
NACAD	chr22:42204879|42209826	0.942522	0.00243032	0.0421817
HTRA1	chr8:68200190|68214701	0.942491	0.00243288	0.0421921
RP11-504P24.6	chr5:56152427|56161804	0.942455	0.00243597	0.0422118
CLSTN1	chr1:47745913|47748131	0.942427	0.00243827	0.0422175
RP11-315O6.1	chr15:66828271|66839043	0.942402	0.0024404	0.0422205
C8orf4	chr11:44129233|44135851	0.942304	0.00244858	0.0422808
RNF185	chr14:89220856|89221015	0.942173	0.0024596	0.0422808
AL626787.1	chr17:65941525|65972074	0.942203	0.00245713	0.0422808
SPRED2	chr1:214169812|214185058	0.942187	0.00245841	0.0422808
FAM222A-AS1	chr4:119252871|119259469	0.942258	0.00245246	0.0422808
RP11-1K3.1	chr4:73956384|73958017	0.942249	0.00245325	0.0422808
MATN2	chr9:114148657|114154104	0.942194	0.0024579	0.0422808
RP11-78A19.4	chr9:96233423|96261168	0.942289	0.00244988	0.0422808
CA12	chr15:43102812|43132631	0.941997	0.00247451	0.0422897
AJAP1	chr1:205585606|205593019	0.941975	0.0024763	0.0422897
NOTCH3	chr1:214169812|214185058	0.941958	0.0024778	0.0422897
PER1	chr1:214169812|214185058	0.94214	0.00246239	0.0422897
RP11-260A9.4	chr2:168920010|168931741	0.94197	0.00247677	0.0422897
ANO4	chr3:183361268|183369064	0.942062	0.00246902	0.0422897
NID1	chr4:73956384|73958017	0.941971	0.0024767	0.0422897
CA12	chr8:68200190|68214701	0.942004	0.00247387	0.0422897
HTRA1	chr8:90659968|90734384	0.942019	0.00247264	0.0422897
KRT18	chr11:44129233|44135851	0.94182	0.00248942	0.0423202
FAM129A	chr19:21216262|21216990	0.941883	0.00248416	0.0423202
AMY2B	chr7:156589083|156619438	0.941854	0.00248653	0.0423202
RP11-260A9.4	chr7:73510952|73511519	0.941861	0.00248601	0.0423202
KRT18	chr8:133622412|133637700	0.941825	0.00248901	0.0423202
C8orf4	chr11:82984690|82989872	0.94173	0.00249709	0.0423382
HTRA1	chr15:49528048|49531564	0.941728	0.00249728	0.0423382
ZNF84	chr2:153431650|153437563	0.941715	0.00249835	0.0423382
SEL1L3	chr2:168920010|168931741	0.941737	0.0024965	0.0423382
ABTB2	chr1:205585606|205593019	0.941677	0.00250161	0.0423601
TMEM249	chr2:168920010|168931741	0.941559	0.00251161	0.042396
KRT18	chr3:183361268|183369064	0.941617	0.00250672	0.042396
FGFR2	chr5:132227856|132232932	0.94156	0.00251155	0.042396
RP11-977G19.10	chr5:65284463|65310553	0.941599	0.00250819	0.042396
CPA4	chr1:243480057|243589860	0.941507	0.00251605	0.0424045
NPY4R	chr7:157361594|157370832	0.941525	0.0025145	0.0424045
KIT	chr12:6619445|6619698	0.941318	0.0025322	0.0424446
ADAMTS12	chr12:6619445|6619698	0.941387	0.00252628	0.0424446
DRAM1	chr1:150413399|150418877	0.941294	0.00253421	0.0424446
VGF	chr1:205585606|205593019	0.94138	0.00252686	0.0424446
TMOD2	chr1:214169812|214185058	0.941429	0.00252265	0.0424446
PER1	chr4:87967318|87968746	0.941351	0.00252932	0.0424446
RP11-260A9.4	chr5:70797389|70808255	0.941307	0.00253315	0.0424446
TAGLN	chr7:156589083|156619438	0.941296	0.00253405	0.0424446
XYLT1	chr17:65941525|65972074	0.941226	0.00254	0.0424754
XX-CR54.3	chr8:90659968|90734384	0.941236	0.00253922	0.0424754
EGR1	chr1:205585606|205593019	0.941107	0.0025502	0.0425826
KRT18	chr20:21321359|21327188	0.941076	0.00255286	0.0425826
EVA1A	chr3:179096129|179109892	0.941105	0.00255041	0.0425826
COL6A5	chr8:68200190|68214701	0.941059	0.00255433	0.0425826
VIM	chr1:150413399|150418877	0.940969	0.00256204	0.0426781
SPATA9	chr11:18312989|18314523	0.936586	0.00295228	0.0426783
NPPB	chr11:44129233|44135851	0.93873	0.00275797	0.0426783
TBX18	chr11:44129233|44135851	0.937592	0.00286034	0.0426783
TPM1	chr11:44129233|44135851	0.936659	0.00294554	0.0426783
TPM2	chr11:44129233|44135851	0.938761	0.00275526	0.0426783
SPIB	chr11:44129233|44135851	0.940642	0.00259024	0.0426783
EVA1A	chr11:44129233|44135851	0.94077	0.00257922	0.0426783
PXDC1	chr11:44129233|44135851	0.936343	0.00297465	0.0426783
RP5-1159O4.1	chr11:82984690|82989872	0.939125	0.00272294	0.0426783
CNTN6	chr11:82984690|82989872	0.940092	0.00263801	0.0426783
RP11-271C24.2	chr11:82984690|82989872	0.938973	0.00273641	0.0426783
PTRF	chr11:82984690|82989872	0.936985	0.00291562	0.0426783
GUCY1A3	chr12:6619445|6619698	0.938365	0.00279061	0.0426783
HNMT	chr12:6619445|6619698	0.938776	0.00275392	0.0426783
CGNL1	chr12:6619445|6619698	0.939781	0.00266513	0.0426783
MEST	chr12:6619445|6619698	0.937662	0.002854	0.0426783
RP11-78A19.4	chr12:6619445|6619698	0.938156	0.00280935	0.0426783
GJA1	chr12:6619445|6619698	0.940754	0.00258054	0.0426783
IL33	chr14:35438376|35441270	0.940662	0.0025885	0.0426783
NRP1	chr14:35438376|35441270	0.937577	0.00286164	0.0426783
RP5-1159O4.1	chr14:35438376|35441270	0.936287	0.00297981	0.0426783
RP11-260A9.4	chr14:35438376|35441270	0.940387	0.00261232	0.0426783
ADAMTS12	chr14:35438376|35441270	0.936903	0.00292313	0.0426783
VIM	chr14:35438376|35441270	0.938774	0.0027541	0.0426783
CA12	chr14:35438376|35441270	0.93712	0.00290328	0.0426783
TNFRSF9	chr14:35438376|35441270	0.9383	0.00279641	0.0426783
RP11-260A9.4	chr14:67431908|67525503	0.936898	0.0029236	0.0426783
RP11-504P24.6	chr14:67431908|67525503	0.936845	0.0029284	0.0426783
NRP1	chr14:89220856|89221015	0.939267	0.00271038	0.0426783
SPIB	chr15:43102812|43132631	0.939699	0.00267233	0.0426783
SH2D5	chr15:43102812|43132631	0.936503	0.00295994	0.0426783
KAL1	chr15:43102812|43132631	0.937495	0.00286908	0.0426783
C8orf4	chr15:43102812|43132631	0.938941	0.00273922	0.0426783
KIAA1984	chr15:49528048|49531564	0.938215	0.00280412	0.0426783
TRIM22	chr15:66828271|66839043	0.937019	0.00291246	0.0426783
TAGLN	chr15:66828271|66839043	0.938746	0.00275659	0.0426783
GJA1	chr15:66828271|66839043	0.937577	0.0028617	0.0426783
FGFR2	chr15:66828271|66839043	0.939553	0.00268517	0.0426783
PSG4	chr16:15091610|15092262	0.938245	0.00280138	0.0426783
RP11-271C24.2	chr16:15091610|15092262	0.940608	0.00259322	0.0426783
EVA1A	chr16:15091610|15092262	0.939071	0.00272767	0.0426783
C6orf164	chr16:15091610|15092262	0.936805	0.00293209	0.0426783
C8orf4	chr16:15091610|15092262	0.939804	0.00266318	0.0426783
PAK6	chr16:4516154|4519466	0.939536	0.00268665	0.0426783
RNU2-2P	chr17:59996761|60002460	0.939189	0.0027173	0.0426783
GDF6	chr17:59996761|60002460	0.938928	0.0027404	0.0426783
VGF	chr17:65941525|65972074	0.938471	0.00278109	0.0426783
TSHZ3	chr18:56585503|56587865	0.938103	0.00281413	0.0426783
FAM222A-AS1	chr18:56585503|56587865	0.939478	0.00269172	0.0426783
AJAP1	chr18:56585503|56587865	0.937298	0.002887	0.0426783
IL33	chr18:76953183|76974038	0.940493	0.00260311	0.0426783
PLD1	chr19:21216262|21216990	0.939288	0.00270852	0.0426783
NDUFB8	chr19:21216262|21216990	0.936383	0.00297094	0.0426783
NPY4R	chr1:150413399|150418877	0.939882	0.00265636	0.0426783
CNTN6	chr1:150413399|150418877	0.937265	0.00289004	0.0426783
ALOX5AP	chr1:150413399|150418877	0.937525	0.00286637	0.0426783
WSCD2	chr1:205585606|205593019	0.938013	0.00282222	0.0426783
TSHZ3	chr1:205585606|205593019	0.936221	0.00298597	0.0426783
TSHZ3	chr1:214089278|214139627	0.937665	0.00285372	0.0426783
CUX1	chr1:214089278|214139627	0.939969	0.00264873	0.0426783
FAM222A	chr1:214169812|214185058	0.936951	0.00291869	0.0426783
EYA4	chr1:229422233|229439747	0.93689	0.00292433	0.0426783
FGF17	chr1:229422233|229439747	0.93773	0.00284776	0.0426783
HSPB8	chr1:229422233|229439747	0.936893	0.00292402	0.0426783
PSG4	chr1:229422233|229439747	0.940368	0.00261394	0.0426783
RP11-504P24.6	chr1:229422233|229439747	0.93628	0.00298052	0.0426783
PSG4	chr1:243480057|243589860	0.938566	0.00277268	0.0426783
CTGF	chr1:243480057|243589860	0.937364	0.00288106	0.0426783
CDR1	chr1:27056142|27059283	0.937044	0.0029102	0.0426783
LPHN3	chr1:35824526|35827390	0.938006	0.00282287	0.0426783
MGAT5B	chr1:47745913|47748131	0.939367	0.00270151	0.0426783
XYLT1	chr1:47745913|47748131	0.936937	0.00292002	0.0426783
RP11-166D19.1	chr1:741179|745550	0.936911	0.00292238	0.0426783
PLXDC2	chr1:741179|745550	0.937129	0.00290245	0.0426783
PSG4	chr1:741179|745550	0.93641	0.00296853	0.0426783
CGNL1	chr1:741179|745550	0.937158	0.00289979	0.0426783
CPA4	chr1:741179|745550	0.939745	0.00266829	0.0426783
TPM2	chr1:741179|745550	0.940439	0.00260781	0.0426783
FGFR2	chr1:741179|745550	0.936693	0.00294238	0.0426783
TBX18	chr20:21321359|21327188	0.936878	0.00292543	0.0426783
CCL2	chr20:21321359|21327188	0.936283	0.00298026	0.0426783
SH2D5	chr20:21321359|21327188	0.93712	0.00290331	0.0426783
VIM	chr20:21321359|21327188	0.93617	0.00299067	0.0426783
GUCY1A3	chr20:30954187|30959677	0.936565	0.00295418	0.0426783
PLAU	chr20:60572606|60589763	0.940329	0.00261736	0.0426783
RP11-128P10.1	chr22:42204879|42209826	0.939425	0.00269647	0.0426783
NOTCH3	chr22:42204879|42209826	0.937355	0.00288181	0.0426783
L1CAM	chr22:42204879|42209826	0.939639	0.00267765	0.0426783
TMOD2	chr22:42204879|42209826	0.938669	0.00276342	0.0426783
NRP1	chr22:46085592|46114373	0.936321	0.00297667	0.0426783
RNF185	chr22:46085592|46114373	0.93781	0.00284058	0.0426783
RP11-271C24.2	chr22:46085592|46114373	0.938045	0.0028194	0.0426783
KAL1	chr22:46085592|46114373	0.938087	0.00281561	0.0426783
DRAM1	chr2:153431650|153437563	0.940596	0.0025942	0.0426783
COL3A1	chr2:15601325|15618413	0.936331	0.00297576	0.0426783
KRT18	chr2:15601325|15618413	0.940756	0.0025804	0.0426783
RP11-315O6.1	chr2:15601325|15618413	0.940434	0.00260821	0.0426783
EYA4	chr2:168920010|168931741	0.93954	0.00268629	0.0426783
FGF17	chr2:168920010|168931741	0.938638	0.00276619	0.0426783
RDH10	chr2:168920010|168931741	0.937661	0.00285404	0.0426783
PSG4	chr2:168920010|168931741	0.937433	0.00287475	0.0426783
HNMT	chr2:168920010|168931741	0.937026	0.00291188	0.0426783
CGNL1	chr2:168920010|168931741	0.93702	0.00291244	0.0426783
RP11-752G15.6	chr2:168920010|168931741	0.936211	0.00298686	0.0426783
CCDC80	chr2:168920010|168931741	0.93649	0.00296106	0.0426783
PXDC1	chr2:168920010|168931741	0.938312	0.00279538	0.0426783
ADAM19	chr2:169547544|169574488	0.94042	0.0026095	0.0426783
ALPK2	chr2:1926040|1927035	0.936807	0.00293193	0.0426783
PLD1	chr3:119222379|119236162	0.937348	0.00288251	0.0426783
RIMKLB	chr3:119222379|119236162	0.937087	0.00290631	0.0426783
TNNT2	chr3:183361268|183369064	0.939898	0.00265492	0.0426783
PSG4	chr3:183361268|183369064	0.936587	0.00295217	0.0426783
TNFRSF9	chr3:183361268|183369064	0.937985	0.00282478	0.0426783
GDF6	chr3:183361268|183369064	0.93922	0.00271449	0.0426783
PXDC1	chr3:183361268|183369064	0.937641	0.00285583	0.0426783
RNU2-2P	chr3:196846281|196869639	0.939189	0.0027173	0.0426783
GDF6	chr3:196846281|196869639	0.938928	0.0027404	0.0426783
GRN	chr4:119252871|119259469	0.93805	0.00281894	0.0426783
TRIM22	chr4:17963526|17974508	0.937771	0.00284406	0.0426783
PTGER3	chr4:17963526|17974508	0.939316	0.00270603	0.0426783
ZNF84	chr4:17963526|17974508	0.936563	0.00295437	0.0426783
DYX1C1-CCPG1	chr4:17963526|17974508	0.936582	0.00295266	0.0426783
RP11-315O6.1	chr4:17963526|17974508	0.939039	0.00273057	0.0426783
CA12	chr4:17963526|17974508	0.937659	0.00285423	0.0426783
PXDC1	chr4:17963526|17974508	0.938883	0.00274443	0.0426783
RP11-78A19.4	chr4:17963526|17974508	0.936776	0.00293476	0.0426783
IL32	chr4:3088666|3109150	0.938017	0.00282192	0.0426783
GUCY1A3	chr4:3088666|3109150	0.937957	0.00282725	0.0426783
TGFB2	chr4:3088666|3109150	0.938671	0.0027633	0.0426783
GJA1	chr4:3088666|3109150	0.938631	0.00276679	0.0426783
ADCY6	chr4:73956384|73958017	0.939168	0.00271916	0.0426783
BCOR	chr4:73956384|73958017	0.936605	0.00295054	0.0426783
FAM222A-AS1	chr4:73956384|73958017	0.93678	0.00293439	0.0426783
DIAPH1	chr4:73956384|73958017	0.93961	0.00268017	0.0426783
MIDN	chr4:87967318|87968746	0.939661	0.00267569	0.0426783
L1CAM	chr4:87967318|87968746	0.936376	0.0029716	0.0426783
FAM198B	chr5:132227856|132232932	0.938122	0.00281247	0.0426783
HNMT	chr5:132227856|132232932	0.936821	0.00293066	0.0426783
HTRA1	chr5:132227856|132232932	0.937235	0.00289281	0.0426783
KIT	chr5:132227856|132232932	0.937587	0.00286072	0.0426783
PDIA2	chr5:132227856|132232932	0.936282	0.0029803	0.0426783
TNFRSF9	chr5:132227856|132232932	0.937434	0.00287462	0.0426783
GJA1	chr5:132227856|132232932	0.940359	0.00261479	0.0426783
RP11-551L14.1	chr5:132227856|132232932	0.937189	0.00289699	0.0426783
TM4SF1	chr5:132227856|132232932	0.940235	0.00262549	0.0426783
IL32	chr5:142434004|142437312	0.936622	0.00294891	0.0426783
FBLN1	chr5:176963359|176966148	0.940237	0.00262532	0.0426783
DIAPH1	chr5:176963359|176966148	0.937058	0.00290891	0.0426783
MGAT5B	chr5:176963359|176966148	0.937822	0.00283946	0.0426783
SRC	chr5:176963359|176966148	0.93862	0.00276781	0.0426783
SEZ6L2	chr5:176963359|176966148	0.939477	0.00269189	0.0426783
KRT18P17	chr5:56152427|56161804	0.938991	0.00273479	0.0426783
RP11-260A9.4	chr5:65284463|65310553	0.936173	0.00299037	0.0426783
HTRA1	chr5:65284463|65310553	0.937967	0.0028264	0.0426783
SPIB	chr5:65284463|65310553	0.939435	0.00269557	0.0426783
KAL1	chr5:65284463|65310553	0.936743	0.00293784	0.0426783
PPARD	chr5:65317150|65350779	0.937268	0.00288972	0.0426783
TSHZ3	chr5:65317150|65350779	0.94037	0.00261381	0.0426783
NID1	chr5:65317150|65350779	0.939713	0.0026711	0.0426783
FAM222A	chr5:65317150|65350779	0.940253	0.00262395	0.0426783
HTRA1	chr5:68470704|68471364	0.939704	0.00267194	0.0426783
GUCY1A3	chr5:70797389|70808255	0.937884	0.00283384	0.0426783
ZNF84	chr5:70797389|70808255	0.937108	0.00290434	0.0426783
CERKL	chr5:70797389|70808255	0.940197	0.00262886	0.0426783
RP11-504P24.6	chr5:70797389|70808255	0.940502	0.00260236	0.0426783
TAGLN	chr5:70797389|70808255	0.939933	0.00265184	0.0426783
KAL1	chr5:70797389|70808255	0.939986	0.00264726	0.0426783
GUCY1A3	chr5:77423854|77461496	0.937225	0.00289371	0.0426783
PHLDB2	chr5:77423854|77461496	0.938225	0.00280316	0.0426783
CGNL1	chr5:77423854|77461496	0.938217	0.00280386	0.0426783
NPY4R	chr5:77423854|77461496	0.93844	0.00278387	0.0426783
KRT18P17	chr5:77423854|77461496	0.936713	0.00294057	0.0426783
RP11-78A19.4	chr5:77423854|77461496	0.940639	0.00259051	0.0426783
GJA1	chr5:77423854|77461496	0.93778	0.00284329	0.0426783
EYA4	chr6:87925621|87955362	0.938408	0.00278679	0.0426783
HNMT	chr6:87925621|87955362	0.940891	0.0025688	0.0426783
CCDC80	chr6:87925621|87955362	0.936236	0.0029846	0.0426783
TNFRSF9	chr6:87925621|87955362	0.938663	0.002764	0.0426783
TAGLN	chr6:87925621|87955362	0.939176	0.00271841	0.0426783
GJA1	chr6:87925621|87955362	0.937345	0.00288279	0.0426783
NPPB	chr7:156589083|156619438	0.938451	0.00278289	0.0426783
VCAM1	chr7:156589083|156619438	0.939853	0.00265881	0.0426783
RP11-260A9.4	chr7:156589083|156619438	0.940393	0.00261183	0.0426783
HTRA1	chr7:156589083|156619438	0.937986	0.00282471	0.0426783
KRT18P17	chr7:156589083|156619438	0.938099	0.00281454	0.0426783
MEST	chr7:156589083|156619438	0.940801	0.00257655	0.0426783
RP11-504P24.6	chr7:156589083|156619438	0.939896	0.00265507	0.0426783
EVA1A	chr7:156589083|156619438	0.937428	0.00287521	0.0426783
TBX18	chr7:157361594|157370832	0.938304	0.00279608	0.0426783
YAP1	chr7:157361594|157370832	0.938025	0.00282117	0.0426783
LRRC17	chr7:157361594|157370832	0.940928	0.00256557	0.0426783
EVA1A	chr7:157361594|157370832	0.936165	0.00299112	0.0426783
ANKRD1	chr7:32852369|32860353	0.937414	0.00287643	0.0426783
HTRA1	chr7:32852369|32860353	0.938622	0.00276765	0.0426783
TNNT2	chr7:43679048|43680248	0.940804	0.00257623	0.0426783
CERKL	chr7:43679048|43680248	0.93903	0.00273132	0.0426783
GDF6	chr7:43679048|43680248	0.938847	0.00274761	0.0426783
ZNF786	chr7:43679048|43680248	0.938808	0.00275105	0.0426783
RP11-504P24.6	chr7:73510952|73511519	0.937836	0.00283824	0.0426783
RP11-166D19.1	chr8:133622412|133637700	0.937007	0.00291364	0.0426783
TRIM22	chr8:68200190|68214701	0.938032	0.00282056	0.0426783
DRAM1	chr8:68200190|68214701	0.938156	0.00280936	0.0426783
GDF6	chr8:68200190|68214701	0.938753	0.00275594	0.0426783
IL33	chr8:90659968|90734384	0.936152	0.00299236	0.0426783
CCL2	chr8:90659968|90734384	0.939535	0.00268674	0.0426783
TNFRSF9	chr8:90659968|90734384	0.936514	0.0029589	0.0426783
CPA4	chr9:114148657|114154104	0.940638	0.00259058	0.0426783
NPY4R	chr9:114148657|114154104	0.940698	0.00258537	0.0426783
RNF185	chr9:114148657|114154104	0.938288	0.00279753	0.0426783
TPM2	chr9:114148657|114154104	0.940397	0.00261145	0.0426783
RP11-977G19.10	chr9:114148657|114154104	0.939075	0.00272736	0.0426783
CTGF	chr9:114148657|114154104	0.938569	0.00277241	0.0426783
CCL2	chr9:74477467|74489999	0.936543	0.00295619	0.0426783
PXDC1	chr9:74477467|74489999	0.938303	0.00279619	0.0426783
NRP1	chr9:96233423|96261168	0.936298	0.00297882	0.0426783
CLSTN1	chrX:139865340|139866824	0.939963	0.0026492	0.0426783
TTYH3	chrX:139865340|139866824	0.940261	0.00262326	0.0426783
AGT	chr7:157361594|157370832	0.936129	0.00299452	0.0426808
LRRC17	chr11:44129233|44135851	0.935926	0.0030133	0.0426863
XYLT1	chr14:106877368|106938644	0.93597	0.00300923	0.0426863
HTRA1	chr15:43102812|43132631	0.93589	0.00301672	0.0426863
RP11-78A19.4	chr1:150413399|150418877	0.935905	0.00301528	0.0426863
BCOR	chr1:214169812|214185058	0.936103	0.00299695	0.0426863
RP11-1K3.1	chr1:47745913|47748131	0.93598	0.00300835	0.0426863
RP11-551L14.1	chr1:741179|745550	0.936006	0.00300593	0.0426863
IL32	chr2:10740979|10747437	0.936032	0.00300345	0.0426863
NRP1	chr2:153431650|153437563	0.935979	0.00300839	0.0426863
GJA1	chr2:168920010|168931741	0.936072	0.00299977	0.0426863
RNU2-2P	chr5:70797389|70808255	0.935899	0.0030159	0.0426863
KRT18P17	chr11:44129233|44135851	0.93559	0.00304464	0.0427073
SH2D5	chr11:44129233|44135851	0.935682	0.00303608	0.0427073
EYA4	chr12:6619445|6619698	0.935824	0.00302281	0.0427073
CPA4	chr12:6619445|6619698	0.935496	0.00305344	0.0427073
KRT18P17	chr12:6619445|6619698	0.935567	0.00304683	0.0427073
FGFR2	chr12:6619445|6619698	0.935534	0.00304992	0.0427073
FLRT3	chr15:66828271|66839043	0.935526	0.00305063	0.0427073
LPHN3	chr15:66828271|66839043	0.935622	0.00304171	0.0427073
TPM1	chr16:15091610|15092262	0.935583	0.00304537	0.0427073
RP11-315O6.1	chr1:150413399|150418877	0.935594	0.00304426	0.0427073
L1CAM	chr1:205585606|205593019	0.935502	0.00305292	0.0427073
HSPB8	chr1:243480057|243589860	0.935673	0.00303691	0.0427073
PALMD	chr1:243480057|243589860	0.935491	0.00305392	0.0427073
MEST	chr1:741179|745550	0.935653	0.00303883	0.0427073
AL626787.1	chr5:176963359|176966148	0.935842	0.00302113	0.0427073
ZNF84	chr7:18801780|18914219	0.935526	0.00305063	0.0427073
ZNF84	chr7:32852369|32860353	0.935598	0.00304395	0.0427073
AKAP2	chr8:68200190|68214701	0.935771	0.00302775	0.0427073
TUBB3	chr1:214089278|214139627	0.935374	0.00306491	0.0427603
DRAM1	chr3:183361268|183369064	0.935345	0.00306765	0.0427603
TNFRSF9	chr4:17963526|17974508	0.935354	0.00306681	0.0427603
HNMT	chr5:77423854|77461496	0.935381	0.00306424	0.0427603
ADAMTS12	chr5:77423854|77461496	0.935358	0.00306643	0.0427603
HSPB8	chr15:49528048|49531564	0.935225	0.0030789	0.0427621
PCDHGC3	chr1:214169812|214185058	0.935106	0.0030901	0.0427621
CTGF	chr1:229422233|229439747	0.935085	0.00309208	0.0427621
TGFB2	chr2:10740979|10747437	0.935199	0.00308134	0.0427621
ANXA2	chr2:15601325|15618413	0.934914	0.00310823	0.0427621
RP11-977G19.10	chr3:183361268|183369064	0.935253	0.0030763	0.0427621
BCOR	chr4:119252871|119259469	0.934929	0.00310684	0.0427621
SRC	chr4:87967318|87968746	0.935142	0.00308675	0.0427621
TTYH3	chr4:87967318|87968746	0.935019	0.00309828	0.0427621
CGNL1	chr5:132227856|132232932	0.935038	0.00309649	0.0427621
RP11-504P24.6	chr5:65284463|65310553	0.935066	0.00309389	0.0427621
MATN2	chr6:87925621|87955362	0.934911	0.0031085	0.0427621
RP11-977G19.10	chr6:87925621|87955362	0.934925	0.00310721	0.0427621
KIAA1984	chr7:156589083|156619438	0.9349	0.0031095	0.0427621
RP11-78A19.4	chr7:156589083|156619438	0.935187	0.0030825	0.0427621
AMY2B	chr7:157361594|157370832	0.935267	0.00307494	0.0427621
TRIM22	chr7:43679048|43680248	0.935115	0.00308928	0.0427621
ANKRD1	chr8:133622412|133637700	0.934962	0.00310364	0.0427621
RP11-752G15.6	chr8:133622412|133637700	0.935076	0.00309293	0.0427621
RP11-504P24.6	chr8:133622412|133637700	0.935099	0.00309077	0.0427621
KIAA1984	chr8:133622412|133637700	0.935068	0.00309365	0.0427621
PTGER3	chr9:96233423|96261168	0.934871	0.00311223	0.0427723
FGFR2	chr5:77423854|77461496	0.934842	0.00311504	0.0427836
RNF185	chr7:157361594|157370832	0.934812	0.00311781	0.0427943
ANXA2	chr11:82984690|82989872	0.934721	0.00312644	0.0427959
SH2D5	chr11:82984690|82989872	0.93467	0.00313128	0.0427959
TPM1	chr15:66828271|66839043	0.934539	0.00314376	0.0427959
CCL2	chr16:15091610|15092262	0.93479	0.00311997	0.0427959
L1CAM	chr1:214169812|214185058	0.934574	0.00314043	0.0427959
ITGA4	chr1:741179|745550	0.934605	0.00313749	0.0427959
PTRF	chr3:183361268|183369064	0.93462	0.00313608	0.0427959
LRRC17	chr3:183361268|183369064	0.934563	0.00314142	0.0427959
COL3A1	chr3:183361268|183369064	0.934542	0.00314344	0.0427959
RP11-166D19.1	chr6:87925621|87955362	0.934539	0.00314377	0.0427959
PTRF	chr7:156589083|156619438	0.934718	0.00312674	0.0427959
COL3A1	chr7:156589083|156619438	0.934698	0.00312864	0.0427959
KCNMA1	chr9:4860125|4860901	0.934693	0.00312913	0.0427959
PLAU	chr3:119222379|119236162	0.934502	0.00314728	0.0428166
PPARD	chr4:119252871|119259469	0.934441	0.003153	0.0428672
RP11-260A9.4	chr1:229422233|229439747	0.934391	0.0031578	0.0429054
TPM1	chr15:43102812|43132631	0.934217	0.00317441	0.0429144
DRAM1	chr16:15091610|15092262	0.93426	0.00317029	0.0429144
KRT18	chr18:76953183|76974038	0.934271	0.00316926	0.0429144
PPARD	chr1:214089278|214139627	0.934229	0.00317328	0.0429144
KRT18	chr2:168920010|168931741	0.934236	0.00317261	0.0429144
RP11-834C11.14	chr2:169547544|169574488	0.934269	0.00316946	0.0429144
RDH10	chr6:87925621|87955362	0.934301	0.00316636	0.0429144
CA12	chr7:157361594|157370832	0.934321	0.00316451	0.0429144
COL6A5	chr11:82984690|82989872	0.934029	0.00319231	0.0429943
RP11-1K3.1	chr17:65941525|65972074	0.934048	0.00319057	0.0429943
SPRY4	chr1:205585606|205593019	0.934085	0.00318703	0.0429943
TMEM249	chr1:229422233|229439747	0.934039	0.00319138	0.0429943
TPM1	chr22:46085592|46114373	0.934045	0.00319079	0.0429943
ANKRD1	chr5:68470704|68471364	0.934119	0.00318374	0.0429943
RNU2-2P	chr15:43102812|43132631	0.933958	0.00319919	0.0430062
CNTN6	chr4:17963526|17974508	0.933974	0.00319765	0.0430062
NPPB	chr5:132227856|132232932	0.933967	0.00319824	0.0430062
ITGA4	chr12:6619445|6619698	0.933877	0.00320691	0.0430501
TNNT2	chr4:153784758|153809459	0.933884	0.00320626	0.0430501
DIAPH1	chr5:65317150|65350779	0.933861	0.00320845	0.0430501
VIM	chr17:59996761|60002460	0.933809	0.00321348	0.0430638
VIM	chr3:196846281|196869639	0.933809	0.00321348	0.0430638
C8orf4	chr15:49528048|49531564	0.933673	0.00322646	0.043184
GUCY1A3	chr7:43679048|43680248	0.933678	0.00322603	0.043184
HBEGF	chr15:49528048|49531564	0.933489	0.00324422	0.0432231
TNFRSF9	chr15:49528048|49531564	0.933359	0.0032568	0.0432231
RP5-1159O4.1	chr16:15091610|15092262	0.933412	0.00325166	0.0432231
KAL1	chr1:150413399|150418877	0.933484	0.00324469	0.0432231
SEZ6L2	chr1:205585606|205593019	0.933546	0.00323873	0.0432231
SRSF5	chr1:243480057|243589860	0.93353	0.00324023	0.0432231
SPRY4	chr1:47745913|47748131	0.933596	0.00323392	0.0432231
FAM222A	chr22:42204879|42209826	0.933465	0.00324652	0.0432231
XYLT1	chr5:65317150|65350779	0.933398	0.003253	0.0432231
MEST	chr5:77423854|77461496	0.933419	0.00325103	0.0432231
ZNF84	chr7:156589083|156619438	0.933577	0.00323574	0.0432231
EYA4	chr7:43679048|43680248	0.933499	0.00324324	0.0432231
RDH10	chr8:133622412|133637700	0.933352	0.0032575	0.0432231
PLXDC2	chr8:133622412|133637700	0.933377	0.00325503	0.0432231
TPM1	chr14:35438376|35441270	0.933325	0.0032601	0.0432268
RP11-752G15.6	chr7:43679048|43680248	0.933307	0.00326179	0.0432268
TM4SF1	chr8:133622412|133637700	0.933229	0.00326938	0.043274
LPHN3	chr9:4860125|4860901	0.933248	0.00326753	0.043274
ANXA2	chr8:68200190|68214701	0.933198	0.00327232	0.0432864
RP11-315O6.1	chr15:43102812|43132631	0.933088	0.00328303	0.0433215
ANKRD1	chr1:229422233|229439747	0.933097	0.00328214	0.0433215
CTC-301O7.4	chr2:210968828|211020128	0.933105	0.00328138	0.0433215
RP11-315O6.1	chr8:90659968|90734384	0.93309	0.00328284	0.0433215
ITGA4	chr5:132227856|132232932	0.933016	0.00328998	0.0433601
EVA1A	chr6:87925621|87955362	0.93302	0.0032896	0.0433601
NPPB	chr20:21321359|21327188	0.932928	0.00329855	0.0433972
WSCD2	chr2:210968828|211020128	0.932925	0.00329885	0.0433972
VIM	chr7:43679048|43680248	0.932954	0.00329604	0.0433972
PNISR	chr19:21216262|21216990	0.932756	0.00331529	0.0434524
PPARD	chr1:47745913|47748131	0.932737	0.00331716	0.0434524
KAL1	chr2:15601325|15618413	0.932811	0.00330994	0.0434524
CA12	chr6:87925621|87955362	0.932775	0.00331344	0.0434524
ANXA2	chr7:156589083|156619438	0.932737	0.00331718	0.0434524
RP11-977G19.10	chr8:68200190|68214701	0.932856	0.00330553	0.0434524
CNTN6	chr9:114148657|114154104	0.932775	0.0033135	0.0434524
HTRA1	chr11:82984690|82989872	0.932699	0.00332086	0.0434706
HNMT	chr15:66828271|66839043	0.932681	0.00332261	0.0434706
PSG4	chr11:44129233|44135851	0.93263	0.0033276	0.0435081
EVA1A	chr8:68200190|68214701	0.93261	0.00332952	0.0435081
KRT18P17	chr16:15091610|15092262	0.932584	0.00333204	0.0435147
EVA1A	chr15:43102812|43132631	0.932422	0.00334796	0.0435618
EGR1	chr17:65941525|65972074	0.932482	0.00334202	0.0435618
HNMT	chr1:229422233|229439747	0.932472	0.003343	0.0435618
CGNL1	chr1:229422233|229439747	0.932495	0.00334083	0.0435618
VIM	chr2:15601325|15618413	0.932382	0.00335184	0.0435618
SAP130	chr4:73956384|73958017	0.932397	0.00335038	0.0435618
EYA4	chr5:77423854|77461496	0.932415	0.00334859	0.0435618
ITGA4	chr5:77423854|77461496	0.932407	0.00334943	0.0435618
VGF	chr1:214169812|214185058	0.932285	0.00336138	0.0435805
ANKRD1	chr2:168920010|168931741	0.932322	0.00335773	0.0435805
PTRF	chr5:132227856|132232932	0.932299	0.00335995	0.0435805
TPM1	chr9:114148657|114154104	0.932323	0.0033576	0.0435805
AJAP1	chr1:47745913|47748131	0.932196	0.0033701	0.0436559
RP11-977G19.10	chr4:17963526|17974508	0.932184	0.00337125	0.0436559
AKAP2	chr1:741179|745550	0.932137	0.00337593	0.0436639
RP11-260A9.4	chr8:133622412|133637700	0.932149	0.00337477	0.0436639
SARM1	chr4:73956384|73958017	0.932094	0.00338011	0.0436749
TNFRSF9	chr9:114148657|114154104	0.932087	0.00338084	0.0436749
VASN	chr1:214089278|214139627	0.932065	0.00338302	0.0436769
CGNL1	chr8:133622412|133637700	0.931948	0.00339452	0.0437991
C5orf46	chr2:1926040|1927035	0.931908	0.0033985	0.043805
TSHZ3	chr3:47139445|47147610	0.931902	0.0033991	0.043805
EYA4	chr7:157361594|157370832	0.931881	0.00340109	0.043805
SPIB	chr4:153784758|153809459	0.931843	0.00340489	0.0438278
CA12	chr1:150413399|150418877	0.931539	0.00343494	0.0438937
SAP130	chr1:47745913|47748131	0.931523	0.00343652	0.0438937
SPRY4	chr22:42204879|42209826	0.931661	0.00342289	0.0438937
AKAP2	chr22:46085592|46114373	0.931526	0.00343626	0.0438937
RP11-152F13.8	chr2:1926064|1927035	0.931714	0.00341765	0.0438937
SPRY4	chr4:119252871|119259469	0.931692	0.00341982	0.0438937
KRT18P17	chr5:132227856|132232932	0.931596	0.00342931	0.0438937
RP11-977G19.10	chr5:56152427|56161804	0.931719	0.00341714	0.0438937
FAM222A-AS1	chr5:65317150|65350779	0.931595	0.0034294	0.0438937
ITGA4	chr7:157361594|157370832	0.93157	0.00343186	0.0438937
C8orf4	chr8:68200190|68214701	0.931655	0.00342348	0.0438937
RP11-260A9.4	chr8:90659968|90734384	0.931533	0.0034356	0.0438937
RNF185	chr9:74477467|74489999	0.93156	0.0034329	0.0438937
CPA4	chr5:77423854|77461496	0.931494	0.0034394	0.0439044
DRAM1	chr14:67431908|67525503	0.931364	0.0034523	0.0439127
AC097500.2	chr15:66828271|66839043	0.931388	0.00344995	0.0439127
HTRA1	chr18:76953183|76974038	0.931418	0.00344702	0.0439127
VASN	chr1:214169812|214185058	0.931383	0.00345043	0.0439127
CTGF	chr3:119222379|119236162	0.931397	0.0034491	0.0439127
RNF185	chr4:153784758|153809459	0.931381	0.0034506	0.0439127
CNTN6	chr11:18312989|18314523	0.931191	0.00346953	0.043976
C8orf4	chr15:66828271|66839043	0.931212	0.00346749	0.043976
TM4SF1	chr16:15091610|15092262	0.931256	0.00346306	0.043976
COL6A5	chr1:150413399|150418877	0.931201	0.00346859	0.043976
UNC5B	chr1:214089278|214139627	0.931244	0.00346427	0.043976
SRC	chr4:73956384|73958017	0.931268	0.0034619	0.043976
CCL2	chr11:82984690|82989872	0.930727	0.00351593	0.0439799
FGF17	chr12:6619445|6619698	0.931099	0.00347873	0.0439799
TPM2	chr12:6619445|6619698	0.930906	0.00349802	0.0439799
EVA1A	chr14:35438376|35441270	0.93057	0.0035317	0.0439799
COL6A5	chr14:35438376|35441270	0.931022	0.00348638	0.0439799
C8orf4	chr14:35438376|35441270	0.931136	0.00347502	0.0439799
VCAM1	chr15:49528048|49531564	0.931011	0.00348753	0.0439799
CNTN6	chr15:66828271|66839043	0.930826	0.00350608	0.0439799
PTRF	chr16:15091610|15092262	0.930555	0.00353319	0.0439799
ANKRD1	chr18:76953183|76974038	0.93066	0.00352267	0.0439799
XX-CR54.3	chr1:150413399|150418877	0.930673	0.00352139	0.0439799
XYLT1	chr1:214089278|214139627	0.930622	0.00352652	0.0439799
MATN2	chr1:229422233|229439747	0.930983	0.00349028	0.0439799
GJA1	chr1:229422233|229439747	0.930583	0.00353045	0.0439799
LRRC17	chr1:741179|745550	0.93069	0.00351964	0.0439799
CCDC80	chr20:30954187|30959677	0.930643	0.00352444	0.0439799
AMY2B	chr2:168920010|168931741	0.930776	0.00351104	0.0439799
KIT	chr2:168920010|168931741	0.930582	0.00353055	0.0439799
ADAMTS12	chr3:183361268|183369064	0.931084	0.00348026	0.0439799
TRIM22	chr4:153784758|153809459	0.93074	0.00351467	0.0439799
PPARD	chr4:87967318|87968746	0.930806	0.00350801	0.0439799
ZC3H4	chr4:87967318|87968746	0.931048	0.00348385	0.0439799
NID1	chr5:176963359|176966148	0.930718	0.00351687	0.0439799
AGT	chr5:65284463|65310553	0.930719	0.00351678	0.0439799
ANKRD1	chr6:87925621|87955362	0.93064	0.00352464	0.0439799
PLXDC2	chr6:87925621|87955362	0.930959	0.00349275	0.0439799
C11orf88	chr6:87925621|87955362	0.93078	0.00351064	0.0439799
GDF6	chr6:87925621|87955362	0.930823	0.0035063	0.0439799
FGF17	chr7:156589083|156619438	0.930939	0.00349471	0.0439799
RP11-315O6.1	chr7:43679048|43680248	0.93086	0.00350266	0.0439799
RP11-504P24.6	chr8:90659968|90734384	0.930667	0.00352197	0.0439799
CNTN6	chr5:142434004|142437312	0.93053	0.00353573	0.0439861
CPA4	chr11:82984690|82989872	0.930457	0.00354309	0.0440523
RP5-1159O4.1	chr11:44129233|44135851	0.930344	0.00355447	0.0441142
NFIX	chr1:214169812|214185058	0.930358	0.0035531	0.0441142
DCHS1	chr1:47745913|47748131	0.930315	0.00355745	0.0441142
SPRY4	chr3:47139445|47147610	0.930315	0.0035574	0.0441142
RP11-78A19.4	chr5:65284463|65310553	0.930306	0.00355833	0.0441142
TRIM5	chr1:243480057|243589860	0.93024	0.00356496	0.044171
CNTN6	chr2:15601325|15618413	0.930204	0.00356864	0.0441912
UNC5B	chr1:205585606|205593019	0.930134	0.00357573	0.044231
KIT	chr5:70797389|70808255	0.930131	0.00357597	0.044231
NID1	chr1:214089278|214139627	0.930081	0.00358109	0.044269
CNTN6	chr5:70797389|70808255	0.930047	0.00358447	0.0442853
CA12	chr11:82984690|82989872	0.92981	0.0036085	0.0443277
RAD54L2	chr22:42204879|42209826	0.929861	0.00360336	0.0443277
CTGF	chr2:168920010|168931741	0.92996	0.00359327	0.0443277
AJAP1	chr4:119252871|119259469	0.929847	0.00360478	0.0443277
RP11-260A9.4	chr4:153784758|153809459	0.929885	0.00360095	0.0443277
GDF6	chr4:153784758|153809459	0.929817	0.00360778	0.0443277
LAYN	chr4:3088666|3109150	0.929861	0.00360333	0.0443277
RPL23AP2	chr5:56152427|56161804	0.929863	0.00360312	0.0443277
AKAP2	chr7:43679048|43680248	0.929821	0.00360742	0.0443277
ALOX5AP	chr8:90659968|90734384	0.929901	0.0035993	0.0443277
RP11-78A19.4	chr11:44129233|44135851	0.92974	0.0036156	0.0443578
FGF17	chr11:82984690|82989872	0.929673	0.00362247	0.0443578
ZNF84	chr18:76953183|76974038	0.929621	0.00362778	0.0443578
XYLT1	chr1:205585606|205593019	0.929604	0.0036295	0.0443578
FAM222A-AS1	chr1:214089278|214139627	0.929707	0.00361901	0.0443578
ROR2	chr4:73956384|73958017	0.929644	0.00362544	0.0443578
NPY4R	chr5:132227856|132232932	0.929758	0.00361377	0.0443578
FGF17	chr5:77423854|77461496	0.929606	0.00362932	0.0443578
RP11-752G15.6	chr7:156589083|156619438	0.92965	0.00362483	0.0443578
SH2D5	chr16:15091610|15092262	0.92955	0.00363503	0.0443729
TM4SF1	chr17:59996761|60002460	0.929511	0.00363898	0.0443729
TM4SF1	chr3:196846281|196869639	0.929511	0.00363898	0.0443729
CERKL	chr8:133622412|133637700	0.929522	0.00363787	0.0443729
PAK6	chr4:119252871|119259469	0.929443	0.00364594	0.0444109
EYA4	chr5:132227856|132232932	0.92944	0.00364622	0.0444109
CERKL	chr2:168920010|168931741	0.929355	0.00365491	0.0444914
C6orf164	chr15:49528048|49531564	0.929149	0.00367601	0.0445019
ADAMTS12	chr16:15091610|15092262	0.929178	0.00367304	0.0445019
UNC5B	chr1:47745913|47748131	0.929252	0.0036654	0.0445019
ANKRD1	chr1:741179|745550	0.929253	0.00366533	0.0445019
KCNMA1	chr20:30954187|30959677	0.929157	0.0036752	0.0445019
ZNF84	chr2:15601325|15618413	0.929225	0.00366825	0.0445019
ANXA2	chr5:132227856|132232932	0.929209	0.0036698	0.0445019
CCDC80	chr5:70797389|70808255	0.929217	0.003669	0.0445019
LAYN	chr6:166843941|166845978	0.929145	0.00367644	0.0445019
DYX1C1-CCPG1	chr6:87925621|87955362	0.929273	0.00366327	0.0445019
KIT	chr11:82984690|82989872	0.929055	0.00368562	0.044588
RP11-551L14.1	chr12:6619445|6619698	0.929032	0.00368796	0.0445911
PTGER3	chr11:82984690|82989872	0.929005	0.00369077	0.0446001
XYLT1	chr3:47139445|47147610	0.928949	0.00369646	0.0446438
FAM222A	chr18:56585503|56587865	0.928869	0.00370472	0.044708
PXDC1	chr1:741179|745550	0.928817	0.00371009	0.044708
NRP1	chr4:17963526|17974508	0.928837	0.00370807	0.044708
RP11-504P24.6	chr7:77214860|77230123	0.928823	0.00370943	0.044708
KIAA1984	chr6:87925621|87955362	0.928791	0.00371273	0.0447149
CCDC80	chr1:229422233|229439747	0.928686	0.00372363	0.044821
PHLDB2	chr11:82984690|82989872	0.928614	0.00373103	0.0448599
SPRY4	chr14:106877368|106938644	0.928627	0.00372972	0.0448599
AMY2B	chr1:741179|745550	0.928585	0.00373402	0.0448708
ALPK2	chr3:119222379|119236162	0.9285	0.00374282	0.0448764
NFAT5	chr4:73956384|73958017	0.928504	0.00374239	0.0448764
MEGF8	chr4:73956384|73958017	0.928506	0.00374215	0.0448764
VCAM1	chr5:70797389|70808255	0.928543	0.00373836	0.0448764
PTGER3	chr2:153431650|153437563	0.928458	0.00374715	0.0449032
KAL1	chr8:68200190|68214701	0.928387	0.00375446	0.0449657
ANXA2	chr14:89220856|89221015	0.928319	0.0037616	0.0450262
TM4SF1	chr12:6619445|6619698	0.92827	0.00376665	0.0450616
PCDHGC3	chr1:47745913|47748131	0.928205	0.00377334	0.0451166
TSHZ3	chr14:106877368|106938644	0.928071	0.00378725	0.0451211
PHLDB2	chr14:35438376|35441270	0.928075	0.0037869	0.0451211
AJAP1	chr18:53017590|53018234	0.927982	0.00379661	0.0451211
TPM2	chr1:150413399|150418877	0.928004	0.0037943	0.0451211
CDR1	chr1:47745913|47748131	0.928076	0.00378676	0.0451211
PER1	chr1:47745913|47748131	0.927978	0.00379696	0.0451211
SRSF5	chr20:60572606|60589763	0.928136	0.00378053	0.0451211
HSPB8	chr2:168920010|168931741	0.928102	0.00378406	0.0451211
CCL2	chr5:65284463|65310553	0.928	0.00379472	0.0451211
RP11-551L14.1	chr5:77423854|77461496	0.927943	0.00380068	0.0451211
MGP	chr6:87925621|87955362	0.92794	0.00380097	0.0451211
MATN2	chr8:133622412|133637700	0.928092	0.00378508	0.0451211
SEZ6L2	chrX:139865340|139866824	0.927977	0.00379705	0.0451211
DRAM1	chr11:44129233|44135851	0.927877	0.00380748	0.0451485
RAD54L2	chr17:65941525|65972074	0.927894	0.00380571	0.0451485
FGFR2	chr5:70797389|70808255	0.927854	0.00380992	0.0451526
PCDHGC3	chr3:47139445|47147610	0.927795	0.00381607	0.0451995
CUX1	chr5:176963359|176966148	0.927776	0.00381808	0.0451995
VIM	chr8:68200190|68214701	0.927714	0.00382449	0.0452505
NPY4R	chr9:74477467|74489999	0.92761	0.00383536	0.0453541
TNFRSF9	chr16:15091610|15092262	0.927529	0.0038439	0.0453804
C8orf4	chr22:46085592|46114373	0.92755	0.00384168	0.0453804
TRIM22	chr5:65284463|65310553	0.92753	0.00384377	0.0453804
FAP	chr15:49528048|49531564	0.927463	0.00385078	0.0454367
RP11-1K3.1	chr4:119252871|119259469	0.92741	0.0038564	0.0454781
MATN2	chr2:15601325|15618413	0.927344	0.00386325	0.045509
COL6A5	chr5:56152427|56161804	0.927345	0.00386322	0.045509
GDF6	chr8:90659968|90734384	0.927308	0.00386703	0.0455286
TSHZ3	chr1:214169812|214185058	0.927284	0.00386959	0.0455338
PXDC1	chr1:150413399|150418877	0.927259	0.0038722	0.0455396
EGR1	chr1:47745913|47748131	0.927203	0.00387807	0.0455837
SH2D5	chr17:59996761|60002460	0.927066	0.00389257	0.0456296
RP11-78A19.4	chr18:76953183|76974038	0.927082	0.00389081	0.0456296
ANXA2	chr2:153431650|153437563	0.927119	0.00388693	0.0456296
SH2D5	chr3:196846281|196869639	0.927066	0.00389257	0.0456296
RP11-504P24.6	chr4:153784758|153809459	0.927114	0.00388746	0.0456296
CTGF	chr11:82984690|82989872	0.926975	0.00390212	0.0456822
RP11-504P24.6	chr15:66828271|66839043	0.927001	0.00389941	0.0456822
FAM222A	chr17:65941525|65972074	0.926963	0.00390343	0.0456822
YAP1	chr15:66828271|66839043	0.926867	0.00391352	0.0457192
ZNF786	chr2:168920010|168931741	0.926794	0.00392127	0.0457192
ADAM19	chr2:1926064|1927035	0.926806	0.00392003	0.0457192
C11orf88	chr4:153784758|153809459	0.926798	0.00392087	0.0457192
MGAT5B	chr4:87967318|87968746	0.926877	0.0039125	0.0457192
CGNL1	chr7:157361594|157370832	0.926792	0.00392146	0.0457192
TPM1	chr8:90659968|90734384	0.92691	0.00390901	0.0457192
NPPB	chr4:17963526|17974508	0.926766	0.00392419	0.0457263
CPA4	chr14:35438376|35441270	0.926739	0.00392708	0.0457352
SEL1L3	chr7:156589083|156619438	0.926696	0.00393168	0.0457639
PLD1	chr1:243480057|243589860	0.926658	0.00393566	0.0457856
HBEGF	chr1:229422233|229439747	0.926579	0.00394403	0.0458581
HSPB8	chr14:35438376|35441270	0.926368	0.0039665	0.0458598
KRT18P17	chr14:35438376|35441270	0.926503	0.00395209	0.0458598
DRAM1	chr15:43102812|43132631	0.926444	0.00395837	0.0458598
NRP1	chr15:49528048|49531564	0.926483	0.00395426	0.0458598
CCL2	chr1:741179|745550	0.926533	0.00394887	0.0458598
UNC5B	chr2:169547544|169574488	0.92649	0.00395353	0.0458598
PAK6	chr2:1926064|1927035	0.926399	0.00396312	0.0458598
CPA4	chr7:156589083|156619438	0.926357	0.00396761	0.0458598
RP11-315O6.1	chr8:68200190|68214701	0.926405	0.00396247	0.0458598
TPM2	chr8:90659968|90734384	0.926441	0.00395866	0.0458598
HTRA1	chr9:114148657|114154104	0.926382	0.00396497	0.0458598
PPARD	chr22:42204879|42209826	0.926319	0.00397169	0.0458822
EGR1	chr14:106877368|106938644	0.92619	0.00398536	0.045917
VCAM1	chr15:66828271|66839043	0.926205	0.00398379	0.045917
ITGA4	chr2:168920010|168931741	0.926241	0.00397995	0.045917
PLCE1	chr2:1926040|1927035	0.926202	0.00398414	0.045917
TPM2	chr5:77423854|77461496	0.926233	0.00398084	0.045917
GUCY1A3	chr8:133622412|133637700	0.926129	0.00399187	0.0459673
RP11-271C24.2	chr15:49528048|49531564	0.925923	0.00401389	0.0459825
RP11-752G15.6	chr1:229422233|229439747	0.92595	0.00401101	0.0459825
SPRED2	chr1:47745913|47748131	0.925857	0.00402096	0.0459825
PXDC1	chr20:21321359|21327188	0.925911	0.00401525	0.0459825
CA12	chr22:46085592|46114373	0.925974	0.0040085	0.0459825
HTRA1	chr2:153431650|153437563	0.925996	0.00400608	0.0459825
ADAM19	chr2:25497810|25537030	0.925889	0.00401756	0.0459825
ANO4	chr4:153784758|153809459	0.926055	0.00399979	0.0459825
RCSD1	chr4:3088666|3109150	0.925897	0.00401668	0.0459825
MIR3648	chr5:176963359|176966148	0.926026	0.00400296	0.0459825
PHLDB2	chr7:156589083|156619438	0.92592	0.00401427	0.0459825
COL3A1	chr9:114148657|114154104	0.925871	0.00401947	0.0459825
CUX1	chrX:139865340|139866824	0.925983	0.00400747	0.0459825
FLRT3	chr7:157361594|157370832	0.925811	0.00402588	0.0460144
PCDH10	chr20:30954187|30959677	0.925705	0.00403733	0.0460962
CA12	chr8:90659968|90734384	0.925707	0.0040371	0.0460962
TBX18	chr11:18312989|18314523	0.925444	0.0040653	0.0461694
C11orf88	chr11:44129233|44135851	0.92529	0.00408197	0.0461694
EYA4	chr15:49528048|49531564	0.925561	0.00405274	0.0461694
ANKRD1	chr15:49528048|49531564	0.92525	0.00408625	0.0461694
SH2D5	chr15:49528048|49531564	0.925582	0.00405047	0.0461694
RP11-260A9.4	chr15:66828271|66839043	0.925228	0.00408867	0.0461694
EVA1A	chr1:150413399|150418877	0.925585	0.00405017	0.0461694
RP11-1K3.1	chr1:205585606|205593019	0.925277	0.00408329	0.0461694
FAM222A-AS1	chr1:214169812|214185058	0.925486	0.0040608	0.0461694
TGFB2	chr1:741179|745550	0.925301	0.0040807	0.0461694
KRT18P17	chr2:168920010|168931741	0.92542	0.00406796	0.0461694
EGR1	chr3:47139445|47147610	0.92521	0.00409063	0.0461694
EVA1A	chr4:17963526|17974508	0.925224	0.00408911	0.0461694
CCDC80	chr4:3088666|3109150	0.925213	0.0040902	0.0461694
SPRED2	chr4:73956384|73958017	0.92537	0.00407328	0.0461694
EGR1	chr4:87967318|87968746	0.925256	0.00408556	0.0461694
TM4SF1	chr5:77423854|77461496	0.925325	0.00407822	0.0461694
NPPB	chr7:157361594|157370832	0.925364	0.00407391	0.0461694
DYX1C1-CCPG1	chr7:157361594|157370832	0.925353	0.0040751	0.0461694
ITGA4	chr8:133622412|133637700	0.925207	0.00409093	0.0461694
SH2D5	chr8:68200190|68214701	0.925402	0.00406989	0.0461694
TNNT2	chr8:90659968|90734384	0.925428	0.00406705	0.0461694
RP11-315O6.1	chr22:46085592|46114373	0.925154	0.00409661	0.0462093
JUP	chr1:47745913|47748131	0.925069	0.00410576	0.0462882
CCL2	chr3:183361268|183369064	0.924969	0.00411662	0.0463459
RP11-152F13.8	chr4:73956384|73958017	0.924963	0.00411734	0.0463459
ANXA2	chr9:96233423|96261168	0.924995	0.00411385	0.0463459
NRP1	chr11:82984690|82989872	0.92488	0.00412623	0.0463975
CA12	chr5:70797389|70808255	0.924898	0.0041243	0.0463975
LRRC17	chr16:15091610|15092262	0.92484	0.00413058	0.0464028
RBM24	chr1:741179|745550	0.924836	0.00413102	0.0464028
DCHS1	chr4:73956384|73958017	0.924814	0.00413348	0.0464062
ZNF786	chr1:229422233|229439747	0.924765	0.00413877	0.0464414
L1CAM	chr5:65317150|65350779	0.924717	0.00414394	0.0464752
CACNA2D2	chr12:48477374|48491907	0.924635	0.00415287	0.0465268
SPATA9	chr7:43679048|43680248	0.924638	0.00415253	0.0465268
TM4SF1	chr6:87925621|87955362	0.924606	0.0041561	0.0465389
ADAMTS5	chr11:18312989|18314523	0.924575	0.00415947	0.0465524
RP11-1K3.1	chr4:87967318|87968746	0.92454	0.00416321	0.0465699
LAYN	chr12:57064059|57066849	0.924468	0.00417112	0.0466139
VIM	chr15:43102812|43132631	0.924464	0.00417147	0.0466139
KCNMA1	chr7:43679048|43680248	0.92441	0.00417741	0.046656
ADAMTS12	chr7:157361594|157370832	0.924344	0.00418456	0.0467117
CCDC80	chr11:18312989|18314523	0.923937	0.00422915	0.0467196
CNTN6	chr15:43102812|43132631	0.924236	0.00419638	0.0467196
COL3A1	chr16:15091610|15092262	0.923902	0.00423296	0.0467196
CDR1	chr18:53017590|53018234	0.923988	0.00422354	0.0467196
IL33	chr1:150413399|150418877	0.924214	0.00419883	0.0467196
JUP	chr1:205585606|205593019	0.924188	0.00420164	0.0467196
DIAPH1	chr1:214089278|214139627	0.924128	0.00420825	0.0467196
ABTB2	chr1:47745913|47748131	0.924152	0.00420563	0.0467196
TTC29	chr2:10740979|10747437	0.923934	0.00422947	0.0467196
RP11-166D19.1	chr2:168920010|168931741	0.924014	0.00422074	0.0467196
CNTN6	chr3:179096129|179109892	0.92394	0.00422885	0.0467196
DYX1C1-CCPG1	chr3:183361268|183369064	0.923954	0.00422733	0.0467196
MAGEA2B	chr4:73984405|73991029	0.924174	0.00420324	0.0467196
FAM222A	chr4:87967318|87968746	0.924294	0.00419009	0.0467196
PHLDB2	chr5:132227856|132232932	0.924305	0.0041889	0.0467196
KRT18	chr5:65284463|65310553	0.923977	0.00422478	0.0467196
RP11-128P10.1	chr5:65317150|65350779	0.92411	0.00421025	0.0467196
PCDHGC3	chr5:65317150|65350779	0.923902	0.00423303	0.0467196
PLXDC2	chr7:157361594|157370832	0.924046	0.00421723	0.0467196
HTRA1	chr7:157361594|157370832	0.924219	0.00419829	0.0467196
PTGER3	chr7:18801780|18914219	0.923907	0.00423248	0.0467196
RP11-78A19.4	chr8:90659968|90734384	0.923924	0.00423059	0.0467196
KIT	chr1:229422233|229439747	0.923871	0.00423642	0.046733
CGNL1	chr7:156589083|156619438	0.923841	0.0042397	0.0467453
ADAMTS12	chr5:132227856|132232932	0.923813	0.00424275	0.046755
LAYN	chr11:18312989|18314523	0.923697	0.00425559	0.0467582
PTRF	chr11:44129233|44135851	0.923619	0.00426414	0.0467582
TNFRSF9	chr11:44129233|44135851	0.923763	0.00424833	0.0467582
KIAA1984	chr12:6619445|6619698	0.923742	0.00425061	0.0467582
RNF185	chr14:67431908|67525503	0.923684	0.00425694	0.0467582
RP11-78A19.4	chr14:67431908|67525503	0.923748	0.00424995	0.0467582
RP11-166D19.1	chr15:49528048|49531564	0.923613	0.00426477	0.0467582
PSG4	chr2:15601325|15618413	0.923622	0.00426381	0.0467582
KRT18P17	chr5:70797389|70808255	0.923667	0.00425888	0.0467582
KRT18	chr8:90659968|90734384	0.923678	0.00425764	0.0467582
KRT18P17	chr11:82984690|82989872	0.92359	0.00426732	0.0467624
L1CAM	chrX:139865340|139866824	0.923556	0.0042711	0.04678
HNMT	chr15:49528048|49531564	0.923425	0.0042855	0.0468938
RP11-977G19.10	chr15:49528048|49531564	0.923403	0.00428803	0.0468938
IL33	chr5:68470704|68471364	0.923413	0.00428682	0.0468938
NPY4R	chr20:21321359|21327188	0.923354	0.00429344	0.0469118
DRAM1	chr4:153784758|153809459	0.923348	0.00429404	0.0469118
MGAT5B	chr4:73956384|73958017	0.923274	0.00430224	0.0469775
CNTN6	chr8:68200190|68214701	0.92325	0.00430491	0.0469828
TAGLN	chr11:18312989|18314523	0.923216	0.0043087	0.0469951
SPIB	chr8:68200190|68214701	0.9232	0.00431039	0.0469951
PCDHGC3	chr5:176963359|176966148	0.923165	0.00431435	0.0470144
ADAMTS12	chr11:44129233|44135851	0.923052	0.00432686	0.0470604
CUX1	chr4:73956384|73958017	0.923083	0.00432342	0.0470604
HSPB8	chr6:87925621|87955362	0.923028	0.00432951	0.0470604
FGF17	chr8:133622412|133637700	0.923038	0.00432837	0.0470604
NFAT5	chrX:139865340|139866824	0.923104	0.00432109	0.0470604
PTRF	chr7:157361594|157370832	0.922967	0.00433634	0.0471109
EVA1A	chr11:18312989|18314523	0.922907	0.00434291	0.047121
JUP	chr4:87967318|87968746	0.922899	0.00434384	0.047121
SEL1L3	chr8:133622412|133637700	0.92292	0.00434148	0.047121
VIM	chr14:89220856|89221015	0.922874	0.00434665	0.0471221
SFRP4	chr9:114148657|114154104	0.922859	0.00434832	0.0471221
LINC00202-2	chr19:21216262|21216990	0.922835	0.00435097	0.0471271
RP11-166D19.1	chr1:229422233|229439747	0.922815	0.00435318	0.0471273
COL3A1	chr11:44129233|44135851	0.922782	0.00435689	0.0471438
RP11-561C5.5	chr2:1926064|1927035	0.922752	0.00436024	0.0471563
PLCE1	chr15:66828271|66839043	0.922654	0.00437115	0.0471755
ALOX5AP	chr15:66828271|66839043	0.922559	0.00438174	0.0471755
AGT	chr1:150413399|150418877	0.922621	0.00437481	0.0471755
IL32	chr1:741179|745550	0.922589	0.00437833	0.0471755
SH2D5	chr22:46085592|46114373	0.922692	0.00436686	0.0471755
FGFR2	chr2:1926040|1927035	0.922619	0.00437502	0.0471755
RAI1	chr4:73956384|73958017	0.922579	0.00437953	0.0471755
CA12	chr5:68470704|68471364	0.922565	0.00438108	0.0471755
SPATA9	chr6:87925621|87955362	0.922581	0.00437931	0.0471755
[truncated: 302 more rows]

## Sheet: circ-mRNA co-expression, DD-OS
Gene	circRNA	Cor. Coef.	PValue	FDR
TEX40	chr5:112399681|112421007	0.999447	2.29e-07	0.00231185
TEX40	chr13:46577274|46619651	0.998947	8.31e-07	0.00418662
UBE2L3	chr13:46577274|46619651	0.998433	1.84e-06	0.00597842
ERG	chr5:112399681|112421007	0.998221	2.37e-06	0.00597842
PPAPDC1A	chr5:112399681|112421007	0.997023	6.64e-06	0.0111564
UBE2L3	chr5:112399681|112421007	0.997125	6.19e-06	0.0111564
RP1-27O5.3	chr10:7262373|7327916	0.996776	7.79e-06	0.0112108
MYLIP	chr6:56963859|56967677	0.996266	1.04e-05	0.0131628
NQO1	chr13:46577274|46619651	0.995277	1.67e-05	0.0168348
TUBB3	chr5:171337576|171341409	0.995487	1.53e-05	0.0168348
SPATA18	chr10:7262373|7327916	0.994566	2.21e-05	0.0185723
PPAPDC1A	chr13:46577274|46619651	0.994568	2.21e-05	0.0185723
PDCD1LG2	chr3:119219542|119222868	0.993982	2.71e-05	0.0188802
PDCD1	chr3:119219542|119222868	0.993563	3.1e-05	0.0188802
CNTNAP3B	chr6:56963859|56967677	0.993494	3.17e-05	0.0188802
STARD13	chr6:56963859|56967677	0.994129	2.58e-05	0.0188802
SNORD2	chr6:56963859|56967677	0.993477	3.18e-05	0.0188802
RPL13AP20	chr5:112399681|112421007	0.992625	4.07e-05	0.0227906
ULBP3	chr10:7262373|7327916	0.991864	4.95e-05	0.0234696
ERG	chr13:46577274|46619651	0.991724	5.12e-05	0.0234696
NQO1	chr5:112399681|112421007	0.99207	4.7e-05	0.0234696
UBE2L3	chr9:5954016|5988545	0.992056	4.72e-05	0.0234696
NQO1	chr9:5954016|5988545	0.991371	5.57e-05	0.0244014
TUBB3	chr13:41826781|41835051	0.991102	5.92e-05	0.0248638
CNTNAP3	chr6:56963859|56967677	0.989921	7.59e-05	0.0273377
AL122127.25	chr6:56963859|56967677	0.990244	7.11e-05	0.0273377
PLCXD3	chr6:56963859|56967677	0.98994	7.56e-05	0.0273377
TEX40	chr9:5954016|5988545	0.990138	7.27e-05	0.0273377
PSMA1	chr6:56963859|56967677	0.989261	8.62e-05	0.0299589
PDCD1	chr10:7262373|7327916	0.988595	9.72e-05	0.0305232
PRPS2	chr16:68155890|68225678	0.988365	0.00010113	0.0305232
RP11-440G2.2	chr3:119219542|119222868	0.988261	0.000102955	0.0305232
DOK4	chr5:112399681|112421007	0.988748	9.46e-05	0.0305232
FAM201A	chr6:56963859|56967677	0.988583	9.74e-05	0.0305232
NCK1	chr1:29068915|29070498	0.98777	0.000111719	0.0316147
RP11-144L1.8	chr6:56963859|56967677	0.987705	0.00011291	0.0316147
PLAT	chr5:112399681|112421007	0.98745	0.000117636	0.0320477
EDA2R	chr10:7262373|7327916	0.98656	0.000134868	0.0334696
DUSP2	chr10:7262373|7327916	0.9841	0.000188606	0.0334696
CRYGC	chr10:7262373|7327916	0.984072	0.000189263	0.0334696
PRPS2	chr13:46577274|46619651	0.985403	0.000159036	0.0334696
PLAT	chr13:46577274|46619651	0.984077	0.000189155	0.0334696
DOK4	chr13:46577274|46619651	0.986557	0.000134931	0.0334696
RPL13AP20	chr13:46577274|46619651	0.985962	0.000147118	0.0334696
ID1	chr13:46577274|46619651	0.984602	0.000176918	0.0334696
RP11-385D13.1	chr1:29068915|29070498	0.984576	0.000177505	0.0334696
ZNF324B	chr20:34300941|34313077	0.985991	0.000146511	0.0334696
TNFRSF19	chr20:34300941|34313077	0.985451	0.000157988	0.0334696
TXN2	chr20:34300941|34313077	0.986448	0.000137125	0.0334696
TPD52	chr20:34300941|34313077	0.98695	0.000127176	0.0334696
NDRG1	chr20:34300941|34313077	0.984274	0.000184518	0.0334696
INSM2	chr22:28290543|28310335	0.985547	0.000155923	0.0334696
TNFSF13	chr2:113057426|113082774	0.984139	0.000187687	0.0334696
HS3ST5	chr5:112399681|112421007	0.984422	0.000181067	0.0334696
TP53AIP1	chr5:112399681|112421007	0.985682	0.000153011	0.0334696
ID1	chr5:112399681|112421007	0.984307	0.000183728	0.0334696
HAPLN4	chrX:134679348|134690225	0.984594	0.000177105	0.0334696
TMEM176B	chr10:7262373|7327916	0.983237	0.000209583	0.0340109
ARHGAP20	chr2:113057426|113082774	0.983117	0.000212568	0.0340109
HRH1	chr4:110384057|110384800	0.983541	0.000202064	0.0340109
RAPGEF4	chr5:112399681|112421007	0.983301	0.000207968	0.0340109
FSTL4	chr6:56963859|56967677	0.983574	0.000201252	0.0340109
PPAPDC1A	chr9:5954016|5988545	0.983229	0.000209771	0.0340109
RP11-440G2.2	chr10:7262373|7327916	0.982451	0.00022963	0.0340731
NQO1	chr11:68571468|68575106	0.982442	0.000229859	0.0340731
INSM2	chr2:113057426|113082774	0.982761	0.000221609	0.0340731
PRPS2	chr9:5954016|5988545	0.982885	0.000218433	0.0340731
TTC39A	chr9:5954016|5988545	0.982459	0.000229411	0.0340731
CRYGC	chr5:112399681|112421007	0.981836	0.00024595	0.0359302
UBE2L3	chr11:68571468|68575106	0.981563	0.000253378	0.0364864
PRPS2	chr5:112399681|112421007	0.981184	0.000263853	0.0374597
CRTAC1	chr5:112399681|112421007	0.98086	0.000273	0.0376964
KITLG	chr5:112399681|112421007	0.980899	0.000271891	0.0376964
NQO1	chr16:68155890|68225678	0.980378	0.000286876	0.0390771
GPR35	chr10:7262373|7327916	0.980231	0.000291179	0.0391345
RP11-385D13.1	chr6:56963859|56967677	0.979889	0.000301307	0.0399628
CALCB	chr10:7262373|7327916	0.979682	0.000307529	0.0402584
NCK1	chr2:215609791|215646233	0.979538	0.000311878	0.0403042
TP53AIP1	chr10:7262373|7327916	0.978799	0.000334722	0.0413723
ZNF260	chr10:7262373|7327916	0.978137	0.000355878	0.0413723
HS3ST5	chr13:46577274|46619651	0.978258	0.000351978	0.0413723
CRYGC	chr13:46577274|46619651	0.978472	0.000345084	0.0413723
TNFSF13	chr22:28290543|28310335	0.978046	0.000358823	0.0413723
ULBP3	chr3:119219542|119222868	0.978296	0.000350749	0.0413723
PRPS2	chr4:110384057|110384800	0.977906	0.000363405	0.0413723
PPM1H	chr5:112399681|112421007	0.978687	0.00033825	0.0413723
OSGIN1	chr5:112399681|112421007	0.978688	0.000338242	0.0413723
VDAC1P4	chr5:112399681|112421007	0.977849	0.000365291	0.0413723
MPP4	chr5:171337576|171341409	0.97894	0.000330309	0.0413723
CRTAC1	chr10:7262373|7327916	0.968619	0.000730853	0.042863
HS3ST5	chr10:7262373|7327916	0.973465	0.000523417	0.042863
PLK2	chr10:7262373|7327916	0.97158	0.000600041	0.042863
HRH1	chr10:7262373|7327916	0.970976	0.000625675	0.042863
PRPS2	chr10:7262373|7327916	0.970688	0.000638083	0.042863
AKR1C3	chr10:7262373|7327916	0.974164	0.000496312	0.042863
ANXA3	chr10:7262373|7327916	0.973652	0.000516096	0.042863
RAPGEF4	chr10:7262373|7327916	0.969436	0.000693475	0.042863
PPM1H	chr10:7262373|7327916	0.975294	0.000454016	0.042863
RP3-510D11.2	chr10:7262373|7327916	0.970532	0.000644894	0.042863
PPAPDC1A	chr10:7262373|7327916	0.971089	0.000620825	0.042863
AP000479.1	chr10:7262373|7327916	0.96895	0.000715594	0.042863
CTD-3088G3.8	chr10:7262373|7327916	0.976169	0.00042256	0.042863
ATP5J2LP	chr10:7262373|7327916	0.97058	0.000642799	0.042863
ID3	chr10:7262373|7327916	0.972576	0.000558892	0.042863
UBE2L3	chr10:7262373|7327916	0.973525	0.00052104	0.042863
VDAC1P4	chr10:7262373|7327916	0.975555	0.00044453	0.042863
ERG	chr10:7262373|7327916	0.969173	0.000705397	0.042863
RPL13AP20	chr10:7262373|7327916	0.974275	0.000492093	0.042863
RP11-143K11.1	chr10:7262373|7327916	0.969813	0.000676556	0.042863
PRPS2	chr11:68571468|68575106	0.975286	0.000454303	0.042863
TEX40	chr11:68571468|68575106	0.972551	0.000559904	0.042863
TTC39A	chr11:68571468|68575106	0.974892	0.000468862	0.042863
NEIL2	chr11:68571468|68575106	0.973891	0.000506808	0.042863
ID1	chr11:68571468|68575106	0.976268	0.000419052	0.042863
TNNT2	chr13:41826781|41835051	0.975007	0.000464586	0.042863
MPP4	chr13:41826781|41835051	0.974659	0.000477552	0.042863
CRTAC1	chr13:46577274|46619651	0.970073	0.000665015	0.042863
SPATA18	chr13:46577274|46619651	0.968817	0.000721684	0.042863
TP53AIP1	chr13:46577274|46619651	0.975558	0.000444414	0.042863
PPM1H	chr13:46577274|46619651	0.97264	0.000556299	0.042863
ATP5G2P3	chr13:46577274|46619651	0.971525	0.000602351	0.042863
TTC39A	chr13:46577274|46619651	0.969331	0.000698212	0.042863
GPR35	chr13:46577274|46619651	0.975571	0.000443954	0.042863
ID3	chr13:46577274|46619651	0.972256	0.000571977	0.042863
OSGIN1	chr13:46577274|46619651	0.96923	0.000702808	0.042863
VDAC1P4	chr13:46577274|46619651	0.970649	0.000639787	0.042863
NYAP2	chr14:64465632|64483349	0.971992	0.000582832	0.042863
PPAPDC1A	chr16:68155890|68225678	0.970034	0.000666765	0.042863
TTC39A	chr19:38631824|38633350	0.973877	0.000507356	0.042863
ZNF696	chr1:1158624|1159348	0.97337	0.000527163	0.042863
FAM201A	chr1:29068915|29070498	0.976583	0.000408063	0.042863
PSMA1	chr1:29068915|29070498	0.968424	0.000739898	0.042863
C9orf69	chr1:29068915|29070498	0.968944	0.000715848	0.042863
SNX10	chr1:29068915|29070498	0.972816	0.000549191	0.042863
MYLIP	chr1:29068915|29070498	0.971074	0.000621476	0.042863
TMIGD2	chr20:34300941|34313077	0.976478	0.000411699	0.042863
ARHGAP20	chr22:28290543|28310335	0.975793	0.000435947	0.042863
RP11-385D13.1	chr2:215609791|215646233	0.972429	0.000564875	0.042863
GDF15	chr3:15073886|15076316	0.972556	0.000559709	0.042863
PMP22	chr3:15073886|15076316	0.974651	0.000477853	0.042863
CTD-3088G3.8	chr4:110384057|110384800	0.970051	0.000665991	0.042863
RP1-27O5.3	chr5:112399681|112421007	0.974702	0.000475954	0.042863
PLK2	chr5:112399681|112421007	0.969387	0.000695691	0.042863
SPATA18	chr5:112399681|112421007	0.969951	0.000670433	0.042863
DUSP2	chr5:112399681|112421007	0.970364	0.000652223	0.042863
ANXA2	chr5:112399681|112421007	0.974411	0.000486897	0.042863
AP000479.1	chr5:112399681|112421007	0.974845	0.000470595	0.042863
GPR35	chr5:112399681|112421007	0.972393	0.000566368	0.042863
ID3	chr5:112399681|112421007	0.971064	0.000621932	0.042863
SLC12A3	chr5:112399681|112421007	0.971935	0.000585219	0.042863
CALCB	chr5:112399681|112421007	0.972933	0.000544495	0.042863
NTRK1	chr5:112399681|112421007	0.974801	0.000472228	0.042863
SAMD11	chr5:112399681|112421007	0.974147	0.00049697	0.042863
TNFSF13	chr5:171337576|171341409	0.968709	0.000726707	0.042863
TNNT2	chr5:171337576|171341409	0.969831	0.000675783	0.042863
MANEA-AS1	chr5:171337576|171341409	0.971	0.000624646	0.042863
BVES-AS1	chr5:179136874|179147561	0.974566	0.000481064	0.042863
FRZB	chr6:56963859|56967677	0.972952	0.000543763	0.042863
PDGFD	chr6:56963859|56967677	0.973923	0.00050557	0.042863
MANEA-AS1	chr6:56963859|56967677	0.974546	0.000481797	0.042863
RGS13	chr6:56963859|56967677	0.971736	0.000593481	0.042863
C9orf69	chr6:56963859|56967677	0.970438	0.000648962	0.042863
FUT9	chr6:56963859|56967677	0.968821	0.000721534	0.042863
ITGBL1	chr6:56963859|56967677	0.977137	0.000389054	0.042863
PLAT	chr9:5954016|5988545	0.971733	0.000593618	0.042863
ATP5G2P3	chr9:5954016|5988545	0.972721	0.000553031	0.042863
DOK4	chr9:5954016|5988545	0.975468	0.000447671	0.042863
GPR35	chr9:5954016|5988545	0.971868	0.000587994	0.042863
NEIL2	chr9:5954016|5988545	0.970918	0.000628179	0.042863
ERG	chr9:5954016|5988545	0.975207	0.000457223	0.042863
RPL13AP20	chr9:5954016|5988545	0.969478	0.000691566	0.042863
ID1	chr9:5954016|5988545	0.97721	0.00038659	0.042863
RHOU	chrX:134679348|134690225	0.968566	0.00073329	0.042863
ZNF74	chrX:134679348|134690225	0.968512	0.000735796	0.042863
DRAM1	chr9:5954016|5988545	0.968323	0.000744619	0.0428901
SAMD11	chr13:46577274|46619651	0.968118	0.000754263	0.0431987
ID1	chr10:7262373|7327916	0.967962	0.000761606	0.0432702
BVES-AS1	chr11:68571468|68575106	0.967684	0.000774825	0.0432702
GPR35	chr11:68571468|68575106	0.967802	0.000769175	0.0432702
RAPGEF4	chr13:46577274|46619651	0.967388	0.000789008	0.0432702
ATP5J2LP	chr16:68155890|68225678	0.967532	0.000782058	0.0432702
RP11-862G15.2	chr1:29068915|29070498	0.967708	0.000773663	0.0432702
ZNF260	chr5:112399681|112421007	0.967584	0.000779592	0.0432702
SAMD4A	chrX:134679348|134690225	0.96737	0.000789854	0.0432702
RP1-27O5.3	chr3:119219542|119222868	0.966888	0.000813218	0.0443094
TEX40	chr10:7262373|7327916	0.966772	0.000818905	0.0443181
GPR35	chr1:1158624|1159348	0.966677	0.000823566	0.0443181
NEIL2	chr1:1158624|1159348	0.966616	0.000826568	0.0443181
NQO1	chr10:7262373|7327916	0.966425	0.000836015	0.044514
KITLG	chr10:7262373|7327916	0.966104	0.00085198	0.044514
TGIF1	chr1:29068915|29070498	0.966085	0.000852934	0.044514
CNOT8	chr6:56963859|56967677	0.965998	0.000857264	0.044514
TMEM229A	chr6:56963859|56967677	0.966053	0.000854497	0.044514
CRYGC	chr9:5954016|5988545	0.966186	0.000847857	0.044514
ID3	chr9:5954016|5988545	0.965921	0.000861134	0.044514
SPATA18	chr1:1158624|1159348	0.965347	0.000890217	0.0455502
DCAF17	chr1:1158624|1159348	0.965394	0.000887796	0.0455502
TMEM176B	chr3:119219542|119222868	0.965215	0.000896999	0.0456654
AC140481.1	chr10:7262373|7327916	0.964438	0.000937263	0.0457009
SAMD11	chr10:7262373|7327916	0.964217	0.000948843	0.0457009
EEF1A1P22	chr11:68571468|68575106	0.963883	0.000966547	0.0457009
DUSP2	chr13:46577274|46619651	0.963814	0.000970237	0.0457009
KITLG	chr13:46577274|46619651	0.964294	0.000944809	0.0457009
NEIL2	chr13:46577274|46619651	0.96505	0.000905451	0.0457009
SLC12A3	chr13:46577274|46619651	0.964553	0.000931219	0.0457009
NTRK1	chr13:46577274|46619651	0.964968	0.000909678	0.0457009
TMEM176B	chr16:68155890|68225678	0.963988	0.000960982	0.0457009
BVES-AS1	chr1:1158624|1159348	0.964003	0.000960187	0.0457009
PACSIN3	chr20:34300941|34313077	0.96395	0.000962981	0.0457009
SPATA18	chr3:119219542|119222868	0.964374	0.00094058	0.0457009
PDCD1LG2	chr4:42505467|42546003	0.964444	0.000936911	0.0457009
TTLL2	chr5:112399681|112421007	0.964309	0.000944028	0.0457009
ATP5G2P3	chr5:112399681|112421007	0.964457	0.000936261	0.0457009
TMEM176B	chr5:112399681|112421007	0.964586	0.000929532	0.0457009
ATP5G2P3	chr11:68571468|68575106	0.963636	0.000979732	0.0457208
UBE2L3	chr16:68155890|68225678	0.963658	0.000978552	0.0457208
RP1-27O5.3	chr13:46577274|46619651	0.96338	0.000993478	0.0461486
LINC01021	chr10:7262373|7327916	0.961715	0.00108526	0.046597
PPAPDC1A	chr11:68571468|68575106	0.961515	0.00109659	0.046597
TNFSF13	chr13:41826781|41835051	0.961525	0.00109599	0.046597
ANXA2	chr13:46577274|46619651	0.961864	0.00107689	0.046597
CHRNA3	chr13:46577274|46619651	0.963033	0.00101229	0.046597
BVES-AS1	chr19:38631824|38633350	0.961625	0.00109038	0.046597
NEIL2	chr19:38631824|38633350	0.961372	0.00110468	0.046597
FGF14	chr20:34300941|34313077	0.962035	0.00106731	0.046597
MYLIP	chr2:215609791|215646233	0.961633	0.00108989	0.046597
SPATA18	chr4:110384057|110384800	0.962423	0.00104575	0.046597
NQO1	chr4:110384057|110384800	0.962636	0.001034	0.046597
GPR35	chr4:110384057|110384800	0.961815	0.00107963	0.046597
CDH11	chr4:73956384|73958017	0.961369	0.00110483	0.046597
ANXA3	chr5:112399681|112421007	0.961819	0.00107944	0.046597
CHRNA3	chr5:112399681|112421007	0.96265	0.00103327	0.046597
PCGF1	chr5:112399681|112421007	0.962578	0.00103718	0.046597
SSTR2	chr5:112399681|112421007	0.961598	0.00109186	0.046597
CALCA	chr5:112399681|112421007	0.961889	0.00107552	0.046597
NEIL2	chr5:179136874|179147561	0.962474	0.00104295	0.046597
ID1	chr5:179136874|179147561	0.962628	0.00103445	0.046597
PDGFRA	chr6:56963859|56967677	0.962071	0.0010653	0.046597
HS3ST5	chr9:5954016|5988545	0.962525	0.00104014	0.046597
MANEA-AS1	chr13:41826781|41835051	0.960933	0.00112974	0.0470571
DRGX	chr5:112399681|112421007	0.961009	0.00112541	0.0470571
NQO1	chr6:17661884|17676001	0.960944	0.00112916	0.0470571
ATP5J2LP	chr3:119219542|119222868	0.96083	0.00113567	0.0471092
TTLL2	chr10:7262373|7327916	0.959854	0.00119259	0.0473281
RPL13AP20	chr16:68155890|68225678	0.960013	0.00118321	0.0473281
SYT17	chr1:1158624|1159348	0.960081	0.00117924	0.0473281
FAM201A	chr2:215609791|215646233	0.960554	0.00115167	0.0473281
EMILIN3	chr3:15073886|15076316	0.960129	0.00117645	0.0473281
CRYM	chr5:112399681|112421007	0.959967	0.00118595	0.0473281
CTD-3088G3.8	chr5:112399681|112421007	0.959909	0.00118933	0.0473281
INSM2	chr5:171337576|171341409	0.960154	0.00117496	0.0473281
NCK1	chr6:56963859|56967677	0.960195	0.00117255	0.0473281
SNX10	chr6:56963859|56967677	0.960506	0.00115441	0.0473281
ADRA2A	chr9:17330630|17342442	0.960455	0.00115738	0.0473281
SPATA18	chr9:5954016|5988545	0.959702	0.0012016	0.0474984
PDCD1LG2	chr10:7262373|7327916	0.959413	0.00121876	0.0477889
OSGIN1	chr10:7262373|7327916	0.959185	0.00123238	0.0477889
SAMD9L	chr16:68155890|68225678	0.959464	0.00121573	0.0477889
NQO1	chr19:38631824|38633350	0.959181	0.00123265	0.0477889
C14orf180	chr5:112399681|112421007	0.959205	0.00123121	0.0477889
RAB27B	chrX:134679348|134690225	0.959074	0.00123905	0.0478528
SNORD2	chr1:29068915|29070498	0.958914	0.0012487	0.047859
NRSN1	chr20:34300941|34313077	0.95898	0.00124472	0.047859
POTEJ	chr9:17330630|17342442	0.958811	0.00125491	0.0479148
RP11-385D13.1	chrX:134679348|134690225	0.958686	0.0012625	0.0480225
TEX40	chr16:68155890|68225678	0.958081	0.00129948	0.0485959
PTPLAD1	chr1:29068915|29070498	0.957967	0.0013065	0.0485959
RGS13	chr2:215609791|215646233	0.95806	0.00130081	0.0485959
AKAP12	chr3:15073886|15076316	0.958065	0.00130048	0.0485959
NQO1	chr5:179136874|179147561	0.958028	0.00130272	0.0485959
EEF1A1P22	chr5:179136874|179147561	0.958246	0.00128933	0.0485959
DRAM1	chr3:15073886|15076316	0.957879	0.00131194	0.0486189
PLAT	chr10:7262373|7327916	0.957207	0.00135382	0.0487132
FAS	chr10:7262373|7327916	0.954838	0.00150666	0.0487132
PCGF1	chr10:7262373|7327916	0.954612	0.00152169	0.0487132
SPATA18	chr11:68571468|68575106	0.957103	0.00136039	0.0487132
PLAT	chr11:68571468|68575106	0.954678	0.00151732	0.0487132
PPM1H	chr11:68571468|68575106	0.953866	0.0015717	0.0487132
SLC35F1	chr11:68571468|68575106	0.954093	0.0015564	0.0487132
ID3	chr11:68571468|68575106	0.954583	0.00152362	0.0487132
RPL13AP20	chr11:68571468|68575106	0.956177	0.0014193	0.0487132
INSM2	chr13:41826781|41835051	0.956616	0.00139119	0.0487132
PLK2	chr13:46577274|46619651	0.955697	0.0014503	0.0487132
DRAM1	chr13:46577274|46619651	0.954287	0.00154337	0.0487132
AP000479.1	chr13:46577274|46619651	0.95744	0.00133926	0.0487132
CTD-3088G3.8	chr13:46577274|46619651	0.954909	0.00150199	0.0487132
TMEM176B	chr13:46577274|46619651	0.954954	0.00149903	0.0487132
CALCB	chr13:46577274|46619651	0.954838	0.00150671	0.0487132
FLJ00418	chr14:64465632|64483349	0.955688	0.00145092	0.0487132
MYO10	chr14:64465632|64483349	0.95499	0.00149665	0.0487132
PRPS2	chr19:38631824|38633350	0.953739	0.00158028	0.0487132
UBE2L3	chr19:38631824|38633350	0.955373	0.00147145	0.0487132
RP11-144L1.8	chr1:29068915|29070498	0.954838	0.00150667	0.0487132
CNTNAP3B	chr1:29068915|29070498	0.954776	0.00151081	0.0487132
CNOT8	chr1:29068915|29070498	0.955858	0.00143988	0.0487132
WNT5B	chr2:215609791|215646233	0.954113	0.00155505	0.0487132
CNTNAP3B	chr2:215609791|215646233	0.95433	0.0015405	0.0487132
AKR1C3	chr3:119219542|119222868	0.954173	0.00155102	0.0487132
DCAF17	chr3:119219542|119222868	0.954391	0.0015364	0.0487132
CTD-3088G3.8	chr3:119219542|119222868	0.954847	0.00150609	0.0487132
CHRNA3	chr3:15073886|15076316	0.956843	0.00137683	0.0487132
ATP5G2P3	chr3:15073886|15076316	0.957383	0.00134279	0.0487132
TTC39A	chr3:15073886|15076316	0.956562	0.00139467	0.0487132
MEST	chr3:15073886|15076316	0.956233	0.00141571	0.0487132
NTRK1	chr3:15073886|15076316	0.955016	0.00149489	0.0487132
PPAPDC1A	chr4:110384057|110384800	0.956503	0.00139842	0.0487132
NEIL2	chr4:110384057|110384800	0.953885	0.0015704	0.0487132
UBE2L3	chr4:110384057|110384800	0.95713	0.0013587	0.0487132
MSX2	chr5:112399681|112421007	0.957682	0.00132415	0.0487132
EDA2R	chr5:112399681|112421007	0.95488	0.00150391	0.0487132
ATP5J2LP	chr5:112399681|112421007	0.954335	0.0015402	0.0487132
NEIL2	chr5:112399681|112421007	0.954521	0.00152771	0.0487132
ULBP3	chr5:112399681|112421007	0.954638	0.00151991	0.0487132
UBE2L3	chr5:179136874|179147561	0.955712	0.00144936	0.0487132
SLC35F3	chr6:56963859|56967677	0.955967	0.00143283	0.0487132
IRX3	chr6:56963859|56967677	0.953813	0.00157529	0.0487132
TUBB3	chr6:56963859|56967677	0.95627	0.00141335	0.0487132
TGIF1	chr6:56963859|56967677	0.95603	0.00142876	0.0487132
MEIS1	chr6:56963859|56967677	0.954737	0.00151337	0.0487132
CXCR4	chr6:56963859|56967677	0.954151	0.00155248	0.0487132
SAMD9L	chr8:18656805|18662408	0.954695	0.00151616	0.0487132
TP53AIP1	chr9:5954016|5988545	0.954753	0.0015123	0.0487132
PPM1H	chr9:5954016|5988545	0.957222	0.00135292	0.0487132
CHRNA3	chr9:5954016|5988545	0.955634	0.00145443	0.0487132
VDAC1P4	chr9:5954016|5988545	0.95376	0.00157891	0.0487132
EEF1A1P22	chr9:5954016|5988545	0.956624	0.00139069	0.0487132
PPAP2B	chrX:134679348|134690225	0.954052	0.00155916	0.0487132
DRAM1	chr19:38631824|38633350	0.953512	0.00159574	0.0487466
SAMD4A	chr1:29068915|29070498	0.953368	0.00160554	0.0487466
RP3-462E2.5	chr20:34300941|34313077	0.953508	0.001596	0.0487466
ADAMTS1	chr6:56963859|56967677	0.953651	0.00158629	0.0487466
NAT14	chrX:134679348|134690225	0.953411	0.00160262	0.0487466
SNX10	chr2:215609791|215646233	0.953232	0.00161487	0.0488826
ULBP3	chr1:1158624|1159348	0.953109	0.00162331	0.048991
ZNF260	chr13:46577274|46619651	0.952897	0.00163791	0.0489916
PDGFRA	chr2:113057426|113082774	0.952964	0.00163326	0.0489916
TTC39A	chr5:112399681|112421007	0.952931	0.00163553	0.0489916
KCNK1	chr1:29068915|29070498	0.952722	0.00165001	0.0490624
AC093668.2	chr3:15073886|15076316	0.952741	0.00164865	0.0490624
SAMD11	chr9:5954016|5988545	0.952608	0.00165788	0.0491512
HS3ST5	chr11:68571468|68575106	0.95228	0.00168074	0.0493543
EEF1A1P22	chr13:46577274|46619651	0.952159	0.00168921	0.0493543
OSGIN1	chr16:68155890|68225678	0.952282	0.00168056	0.0493543
PSMA1	chr2:215609791|215646233	0.952168	0.00168859	0.0493543
PRPS2	chr5:179136874|179147561	0.952354	0.00167557	0.0493543
HRH1	chr13:46577274|46619651	0.951903	0.00170717	0.0496792
ARPC5	chr20:34300941|34313077	0.95186	0.00171019	0.0496792
PRPS2	chr3:119219542|119222868	0.951699	0.00172154	0.0498652
DOK4	chr10:7262373|7327916	0.951066	0.00176663	0.0498681
NEIL2	chr10:7262373|7327916	0.951057	0.00176726	0.0498681
DCUN1D4	chr10:7262373|7327916	0.951365	0.00174526	0.0498681
DRAM1	chr11:68571468|68575106	0.951005	0.00177098	0.0498681
TTLL2	chr13:46577274|46619651	0.951007	0.00177083	0.0498681
ENC1	chr5:112399681|112421007	0.951243	0.00175395	0.0498681
CNTNAP3	chr5:171337576|171341409	0.951089	0.00176494	0.0498681
ARHGAP20	chr5:171337576|171341409	0.951003	0.00177111	0.0498681
KCNK1	chr6:56963859|56967677	0.951134	0.00176175	0.0498681
SLC35F1	chr9:5954016|5988545	0.951523	0.00173407	0.0498681
ERG	chr11:68571468|68575106	0.950479	0.00180889	0.0499967
PCGF1	chr13:46577274|46619651	0.950844	0.00178255	0.0499967
ERG	chr16:68155890|68225678	0.950623	0.0017985	0.0499967
ID3	chr1:1158624|1159348	0.950331	0.00181959	0.0499967
CRYGC	chr4:110384057|110384800	0.950758	0.00178872	0.0499967
ID3	chr4:110384057|110384800	0.950549	0.00180384	0.0499967
PRR25	chr6:56963859|56967677	0.950436	0.00181204	0.0499967
SERTAD4	chr6:56963859|56967677	0.950321	0.00182032	0.0499967
SNX10	chrX:134679348|134690225	0.950621	0.00179858	0.0499967

## Sheet: CeRNA interactions, PD-OS
miRNA	circRNA ID	circRNA Name	mRNA
hsa-miR-135b-5p	chr5:132227856|132232932	circAFF4	ANO4
hsa-miR-206	chr5:77423854|77461496	circAP3B1	GDF6
hsa-miR-135b-5p	chr5:77423854|77461496	circAP3B1	ANO4
hsa-miR-320a	chr20:21321359|21327188	circXRN2	RNF185
hsa-miR-320b	chr20:21321359|21327188	circXRN2	RNF185
hsa-miR-320c	chr20:21321359|21327188	circXRN2	RNF185
hsa-miR-320d	chr20:21321359|21327188	circXRN2	RNF185
hsa-miR-183-5p	chr3:183361268|183369064	circKLHL24	PTGER3
hsa-miR-1271-5p	chr3:183361268|183369064	circKLHL24	PTGER3
hsa-miR-96-5p	chr3:183361268|183369064	circKLHL24	PTGER3
hsa-miR-29a-3p	chr22:42204879|42209826	circCCDC134	ADAM19
hsa-miR-29b-3p	chr22:42204879|42209826	circCCDC134	ADAM19
hsa-miR-29c-3p	chr22:42204879|42209826	circCCDC134	ADAM19
hsa-miR-135b-5p	chr7:156589083|156619438	circLMBR1	ANO4
hsa-miR-141-3p	chr4:17963526|17974508	circLCORL	RNF185
hsa-miR-200a-3p	chr4:17963526|17974508	circLCORL	RNF185
hsa-miR-141-3p	chr3:183361268|183369064	circKLHL24	NRP1
hsa-miR-141-3p	chr3:183361268|183369064	circKLHL24	RNF185
hsa-miR-218-5p	chr17:65941525|65972074	circBPTF	SPRED2
hsa-miR-199a-5p	chr20:30954187|30959677	circASXL1	FLRT3
hsa-miR-199b-5p	chr20:30954187|30959677	circASXL1	FLRT3
hsa-miR-9-5p	chr4:87967318|87968746	circAFF1	NID1
hsa-miR-145-5p	chr9:114148657|114154104	circKIAA0368	MEST
hsa-miR-1271-5p	chr5:77423854|77461496	circAP3B1	PTGER3
hsa-miR-96-5p	chr5:77423854|77461496	circAP3B1	PTGER3
hsa-miR-183-5p	chr2:168920010|168931741	circSTK39	PTGER3
hsa-miR-1271-5p	chr2:168920010|168931741	circSTK39	PTGER3
hsa-miR-96-5p	chr2:168920010|168931741	circSTK39	PTGER3
hsa-miR-138-5p	chr17:65941525|65972074	circBPTF	NFIX
hsa-miR-29a-3p	chr17:65941525|65972074	circBPTF	NFIX
hsa-miR-29c-3p	chr17:65941525|65972074	circBPTF	NFIX
hsa-miR-135b-5p	chr15:43102812|43132631	circTTBK2	ANO4
hsa-miR-223-3p	chr17:65941525|65972074	circBPTF	CLSTN1
hsa-miR-138-5p	chr22:42204879|42209826	circCCDC134	MGAT5B
hsa-miR-6884-5p	chr22:42204879|42209826	circCCDC134	MGAT5B
hsa-miR-320a	chr2:168920010|168931741	circSTK39	RNF185
hsa-miR-320b	chr2:168920010|168931741	circSTK39	RNF185
hsa-miR-320c	chr2:168920010|168931741	circSTK39	RNF185
hsa-miR-320d	chr2:168920010|168931741	circSTK39	RNF185
hsa-miR-137	chr3:196846281|196869639	circDLG1	AKAP2
hsa-miR-19a-3p	chr5:77423854|77461496	circAP3B1	C8orf4
hsa-miR-19b-3p	chr5:77423854|77461496	circAP3B1	C8orf4
hsa-miR-27a-3p	chr6:87925621|87955362	circZNF292	PTGER3
hsa-miR-27b-3p	chr6:87925621|87955362	circZNF292	PTGER3
hsa-miR-145-5p	chr7:43679048|43680248	circCOA1	TGFB2
hsa-miR-199a-5p	chr7:43679048|43680248	circCOA1	TGFB2
hsa-miR-135b-5p	chr8:133622412|133637700	circLRRC6	PHLDB2
hsa-miR-9-5p	chr8:133622412|133637700	circLRRC6	PHLDB2
hsa-miR-130b-3p	chr8:68200190|68214701	circARFGEF1	NRP1
hsa-miR-98-5p	chr3:119222379|119236162	circTIMMDC1	POC1B-GALNT4
hsa-miR-181a-5p	chr3:119222379|119236162	circTIMMDC1	POC1B-GALNT4
hsa-miR-181b-5p	chr3:119222379|119236162	circTIMMDC1	POC1B-GALNT4
hsa-miR-181c-5p	chr3:119222379|119236162	circTIMMDC1	POC1B-GALNT4
hsa-miR-181d-5p	chr3:119222379|119236162	circTIMMDC1	POC1B-GALNT4
hsa-miR-132-3p	chr3:119222379|119236162	circTIMMDC1	POC1B-GALNT4
hsa-miR-212-3p	chr3:119222379|119236162	circTIMMDC1	POC1B-GALNT4
hsa-miR-138-5p	chr5:176963359|176966148	circFAM193B	NFIX
hsa-miR-10b-5p	chr5:176963359|176966148	circFAM193B	NFIX
hsa-miR-423-5p	chr5:176963359|176966148	circFAM193B	NFIX
hsa-miR-873-5p	chr5:176963359|176966148	circFAM193B	NFIX
hsa-miR-185-5p	chr5:176963359|176966148	circFAM193B	NFIX
hsa-miR-423-5p	chr5:176963359|176966148	circFAM193B	PER1
hsa-miR-9-5p	chr8:133622412|133637700	circLRRC6	ANXA2
hsa-miR-483-3p	chr2:168920010|168931741	circSTK39	SH2D5
hsa-miR-205-5p	chr4:87967318|87968746	circAFF1	AL626787.1
hsa-miR-30a-5p	chr22:46085592|46114373	circATXN10	ANO4
hsa-miR-30b-5p	chr22:46085592|46114373	circATXN10	ANO4
hsa-miR-30c-5p	chr22:46085592|46114373	circATXN10	ANO4
hsa-miR-30d-5p	chr22:46085592|46114373	circATXN10	ANO4
hsa-miR-30e-5p	chr22:46085592|46114373	circATXN10	ANO4
hsa-miR-135b-5p	chr22:46085592|46114373	circATXN10	ANO4
hsa-miR-409-3p	chr22:46085592|46114373	circATXN10	C11orf88
hsa-miR-138-5p	chr17:65941525|65972074	circBPTF	MGAT5B
hsa-miR-485-5p	chr17:65941525|65972074	circBPTF	MGAT5B
hsa-miR-6884-5p	chr17:65941525|65972074	circBPTF	MGAT5B
hsa-miR-24-3p	chr20:21321359|21327188	circXRN2	NRP1
hsa-miR-873-5p	chr4:87967318|87968746	circAFF1	SARM1
hsa-miR-7-5p	chr5:176963359|176966148	circFAM193B	ZC3H4
hsa-miR-34a-5p	chr5:176963359|176966148	circFAM193B	ZC3H4
hsa-miR-34c-5p	chr5:176963359|176966148	circFAM193B	ZC3H4
hsa-miR-449a	chr5:176963359|176966148	circFAM193B	ZC3H4
hsa-miR-140-3p	chr5:176963359|176966148	circFAM193B	ZC3H4
hsa-miR-140-3p	chr5:176963359|176966148	circFAM193B	SPRED2
hsa-miR-101-3p	chr6:87925621|87955362	circZNF292	ANXA2
hsa-miR-338-3p	chr16:15091610|15092262	circPDXDC1	NRP1
hsa-miR-532-3p	chr15:43102812|43132631	circTTBK2	GDF6
hsa-miR-199a-5p	chr7:43679048|43680248	circCOA1	FLRT3
hsa-miR-138-5p	chr17:65941525|65972074	circBPTF	PPARD
hsa-miR-101-3p	chr17:65941525|65972074	circBPTF	AJAP1
hsa-miR-130b-3p	chr17:65941525|65972074	circBPTF	AJAP1
hsa-miR-139-5p	chr17:65941525|65972074	circBPTF	AJAP1
hsa-miR-18a-3p	chr17:65941525|65972074	circBPTF	AJAP1
hsa-miR-485-5p	chr17:65941525|65972074	circBPTF	AJAP1
hsa-miR-6884-5p	chr17:65941525|65972074	circBPTF	AJAP1
hsa-miR-30a-5p	chr8:133622412|133637700	circLRRC6	C8orf4
hsa-miR-30b-5p	chr8:133622412|133637700	circLRRC6	C8orf4
hsa-miR-30c-5p	chr8:133622412|133637700	circLRRC6	C8orf4
hsa-miR-30d-5p	chr8:133622412|133637700	circLRRC6	C8orf4
hsa-miR-30e-5p	chr8:133622412|133637700	circLRRC6	C8orf4
hsa-miR-376b-3p	chr14:73614503|73614802	circPSEN1	LAYN
hsa-miR-483-3p	chr1:229422233|229439747	circRAB4A	SH2D5
hsa-miR-29a-3p	chr22:42204879|42209826	circCCDC134	AL626787.1
hsa-miR-29b-3p	chr22:42204879|42209826	circCCDC134	AL626787.1
hsa-miR-29c-3p	chr22:42204879|42209826	circCCDC134	AL626787.1
hsa-miR-101-3p	chr17:65941525|65972074	circBPTF	TSHZ3
hsa-miR-205-5p	chr17:65941525|65972074	circBPTF	TSHZ3
hsa-miR-505-3p	chr22:42204879|42209826	circCCDC134	JUP
hsa-miR-338-3p	chr1:229422233|229439747	circRAB4A	NRP1
hsa-miR-135b-5p	chr15:66828271|66839043	circZWILCH	ANO4
hsa-miR-3064-5p	chr15:66828271|66839043	circZWILCH	CCDC80
hsa-miR-138-5p	chr17:65941525|65972074	circBPTF	SEZ6L2
hsa-miR-101-3p	chr11:18312989|18314523	circHPS5	FLRT3
hsa-miR-1306-5p	chr11:18312989|18314523	circHPS5	FLRT3
hsa-miR-188-5p	chr15:43102812|43132631	circTTBK2	AKAP2
hsa-miR-29a-3p	chr17:65941525|65972074	circBPTF	NID1
hsa-miR-29c-3p	chr17:65941525|65972074	circBPTF	NID1
hsa-miR-9-5p	chr17:65941525|65972074	circBPTF	NID1
hsa-miR-338-3p	chr1:150413399|150418877	circRPRD2	NRP1
hsa-miR-29a-3p	chr22:42204879|42209826	circCCDC134	NID1
hsa-miR-29b-3p	chr22:42204879|42209826	circCCDC134	NID1
hsa-miR-29c-3p	chr22:42204879|42209826	circCCDC134	NID1
hsa-miR-149-5p	chr2:1926040|1927035	circMYT1L	LUC7L3
hsa-miR-98-5p	chr3:179096129|179109892	circMFN1	RCSD1
hsa-miR-30b-5p	chr3:183361268|183369064	circKLHL24	C8orf4
hsa-miR-30c-5p	chr3:183361268|183369064	circKLHL24	C8orf4
hsa-miR-137	chr3:196846281|196869639	circDLG1	ANO4
hsa-miR-381-3p	chr3:196846281|196869639	circDLG1	ANO4
hsa-miR-205-5p	chr4:87967318|87968746	circAFF1	TSHZ3
hsa-miR-181b-5p	chr4:87967318|87968746	circAFF1	SPRY4
hsa-miR-96-5p	chr15:49528048|49531564	circGALK2	PTGER3
hsa-miR-221-3p	chr17:59996761|60002460	circINTS2	C11orf88
hsa-miR-222-3p	chr17:59996761|60002460	circINTS2	C11orf88
hsa-miR-138-5p	chr22:42204879|42209826	circCCDC134	SEZ6L2
hsa-miR-183-5p	chr2:168920010|168931741	circSTK39	TPM2
hsa-miR-135b-5p	chr9:114148657|114154104	circKIAA0368	PHLDB2
hsa-miR-181d-5p	chr17:65941525|65972074	circBPTF	SPRY4
hsa-miR-135b-5p	chr20:21321359|21327188	circXRN2	ANO4
hsa-miR-125a-5p	chr2:168920010|168931741	circSTK39	EVA1A
hsa-miR-125b-5p	chr2:168920010|168931741	circSTK39	EVA1A
hsa-miR-93-5p	chr3:183361268|183369064	circKLHL24	SH2D5
hsa-miR-194-5p	chr4:73956384|73958017	circANKRD17	AL626787.1
hsa-miR-7-5p	chr5:176963359|176966148	circFAM193B	NOTCH3
hsa-miR-29a-3p	chr6:87925621|87955362	circZNF292	MEST
hsa-miR-29c-3p	chr6:87925621|87955362	circZNF292	MEST
hsa-miR-138-5p	chr4:87967318|87968746	circAFF1	SEZ6L2
hsa-miR-873-5p	chr5:176963359|176966148	circFAM193B	NFAT5
hsa-miR-135b-5p	chr8:68200190|68214701	circARFGEF1	ANO4
hsa-miR-181d-5p	chr2:1926040|1927035	circMYT1L	PLAU
hsa-miR-425-5p	chr17:65941525|65972074	circBPTF	BCOR
hsa-miR-670-3p	chr17:65941525|65972074	circBPTF	BCOR
hsa-miR-130a-3p	chr5:68470704|68471364	circCCNB1	NRP1
hsa-miR-130b-3p	chr5:68470704|68471364	circCCNB1	NRP1
hsa-miR-301a-3p	chr5:68470704|68471364	circCCNB1	NRP1
hsa-miR-454-3p	chr5:68470704|68471364	circCCNB1	NRP1
hsa-miR-338-3p	chr5:68470704|68471364	circCCNB1	NRP1
hsa-miR-148a-3p	chr6:87925621|87955362	circZNF292	NRP1
hsa-miR-148b-3p	chr6:87925621|87955362	circZNF292	NRP1
hsa-miR-152-3p	chr6:87925621|87955362	circZNF292	NRP1
hsa-miR-30a-5p	chr8:133622412|133637700	circLRRC6	ANO4
hsa-miR-30b-5p	chr8:133622412|133637700	circLRRC6	ANO4
hsa-miR-30c-5p	chr8:133622412|133637700	circLRRC6	ANO4
hsa-miR-30d-5p	chr8:133622412|133637700	circLRRC6	ANO4
hsa-miR-30e-5p	chr8:133622412|133637700	circLRRC6	ANO4
hsa-miR-135b-5p	chr8:133622412|133637700	circLRRC6	ANO4
hsa-miR-130a-5p	chr8:133622412|133637700	circLRRC6	ANO4
hsa-miR-23a-3p	chr8:133622412|133637700	circLRRC6	ANO4
hsa-miR-23b-3p	chr8:133622412|133637700	circLRRC6	ANO4
hsa-miR-23c	chr8:133622412|133637700	circLRRC6	ANO4
hsa-miR-381-3p	chr8:133622412|133637700	circLRRC6	ANO4
hsa-miR-101-3p	chr18:76953183|76974038	circATP9B	ANXA2
hsa-miR-582-5p	chr20:21321359|21327188	circXRN2	ANKRD1
hsa-miR-199a-5p	chr20:30954187|30959677	circASXL1	TGFB2
hsa-miR-199b-5p	chr20:30954187|30959677	circASXL1	TGFB2
hsa-miR-205-5p	chr2:15601325|15618413	circNBAS	TBX18
hsa-miR-342-3p	chr2:15601325|15618413	circNBAS	TBX18
hsa-miR-381-3p	chr3:183361268|183369064	circKLHL24	TM4SF1
hsa-miR-138-5p	chr4:87967318|87968746	circAFF1	NFIX
hsa-miR-873-5p	chr4:87967318|87968746	circAFF1	NFIX
hsa-miR-182-5p	chr5:176963359|176966148	circFAM193B	L1CAM
hsa-miR-27a-3p	chr6:87925621|87955362	circZNF292	C8orf4
hsa-miR-27b-3p	chr6:87925621|87955362	circZNF292	C8orf4
hsa-miR-101-3p	chr6:87925621|87955362	circZNF292	C8orf4
hsa-miR-19b-3p	chr6:87925621|87955362	circZNF292	C8orf4
hsa-miR-5688	chr11:44129233|44135851	circEXT2	TM4SF1
hsa-miR-9-5p	chr1:214169812|214185058	circPROX1	NID1
hsa-miR-183-5p	chr3:183361268|183369064	circKLHL24	TPM2
hsa-miR-101-3p	chr5:70797389|70808255	circBDP1	C8orf4
hsa-miR-93-5p	chr6:87925621|87955362	circZNF292	SH2D5
hsa-miR-148b-3p	chr7:18801780|18914219	circHDAC9	NRP1
hsa-miR-206	chr9:74477467|74489999	circABHD17B	ANXA2
hsa-miR-9-5p	chr9:74477467|74489999	circABHD17B	ANXA2
hsa-miR-376b-3p	chr2:10740979|10747437	circNOL10	LAYN
hsa-miR-205-5p	chr7:43679048|43680248	circCOA1	TBX18
hsa-miR-27a-3p	chr14:89220856|89221015	circEML5	PTGER3
hsa-miR-370-5p	chr1:47745913|47748131	circSTIL	ADAM19
hsa-miR-342-3p	chr11:44129233|44135851	circEXT2	CA12
hsa-miR-138-5p	chr22:42204879|42209826	circCCDC134	NFIX
hsa-miR-29a-3p	chr22:42204879|42209826	circCCDC134	NFIX
hsa-miR-29b-3p	chr22:42204879|42209826	circCCDC134	NFIX
hsa-miR-29c-3p	chr22:42204879|42209826	circCCDC134	NFIX
hsa-miR-101-3p	chr1:47745913|47748131	circSTIL	TSHZ3
hsa-miR-205-5p	chr1:47745913|47748131	circSTIL	TSHZ3
hsa-miR-502-3p	chr1:47745913|47748131	circSTIL	TSHZ3
hsa-miR-206	chr5:77423854|77461496	circAP3B1	ANXA2
hsa-miR-29a-3p	chr17:65941525|65972074	circBPTF	AL626787.1
hsa-miR-29c-3p	chr17:65941525|65972074	circBPTF	AL626787.1
hsa-miR-218-5p	chr17:65941525|65972074	circBPTF	AL626787.1
hsa-miR-205-5p	chr17:65941525|65972074	circBPTF	AL626787.1
hsa-miR-30b-5p	chr3:183361268|183369064	circKLHL24	ANO4
hsa-miR-30c-5p	chr3:183361268|183369064	circKLHL24	ANO4
hsa-miR-381-3p	chr3:183361268|183369064	circKLHL24	ANO4
hsa-miR-9-5p	chr4:73956384|73958017	circANKRD17	NID1
hsa-miR-18a-5p	chr1:205585606|205593019	circELK4	ABTB2
hsa-miR-18b-5p	chr1:205585606|205593019	circELK4	ABTB2
hsa-miR-18a-5p	chr17:65941525|65972074	circBPTF	XYLT1
hsa-miR-342-3p	chr11:44129233|44135851	circEXT2	TBX18
hsa-miR-424-5p	chr19:21216262|21216990	circZNF430	PLD1
hsa-miR-192-5p	chr1:205585606|205593019	circELK4	WSCD2
hsa-miR-215-5p	chr1:205585606|205593019	circELK4	WSCD2
hsa-miR-27a-3p	chr1:214169812|214185058	circPROX1	FAM222A
hsa-miR-27b-3p	chr1:214169812|214185058	circPROX1	FAM222A
hsa-miR-34a-5p	chr1:47745913|47748131	circSTIL	MGAT5B
hsa-miR-34c-5p	chr1:47745913|47748131	circSTIL	MGAT5B
hsa-miR-449a	chr1:47745913|47748131	circSTIL	MGAT5B
hsa-miR-34a-5p	chr1:47745913|47748131	circSTIL	XYLT1
hsa-miR-34c-5p	chr1:47745913|47748131	circSTIL	XYLT1
hsa-miR-449a	chr1:47745913|47748131	circSTIL	XYLT1
hsa-miR-3064-5p	chr1:47745913|47748131	circSTIL	XYLT1
hsa-miR-199a-5p	chr1:47745913|47748131	circSTIL	XYLT1
hsa-miR-338-3p	chr22:46085592|46114373	circATXN10	NRP1
hsa-miR-320a	chr22:46085592|46114373	circATXN10	RNF185
hsa-miR-320b	chr22:46085592|46114373	circATXN10	RNF185
hsa-miR-320c	chr22:46085592|46114373	circATXN10	RNF185
hsa-miR-320d	chr22:46085592|46114373	circATXN10	RNF185
hsa-miR-873-5p	chr2:168920010|168931741	circSTK39	FGF17
hsa-miR-873-5p	chr2:168920010|168931741	circSTK39	CCDC80
hsa-miR-30a-5p	chr2:169547544|169574488	circCERS6	ADAM19
hsa-miR-30d-5p	chr2:169547544|169574488	circCERS6	ADAM19
hsa-miR-30e-5p	chr2:169547544|169574488	circCERS6	ADAM19
hsa-miR-27a-3p	chr4:17963526|17974508	circLCORL	PTGER3
hsa-miR-27b-3p	chr4:17963526|17974508	circLCORL	PTGER3
hsa-miR-149-5p	chr4:3088666|3109150	circHTT	TGFB2
hsa-miR-183-5p	chr4:73956384|73958017	circANKRD17	ADCY6
hsa-miR-670-3p	chr4:73956384|73958017	circANKRD17	BCOR
hsa-miR-138-5p	chr5:176963359|176966148	circFAM193B	MGAT5B
hsa-miR-34a-5p	chr5:176963359|176966148	circFAM193B	MGAT5B
hsa-miR-34c-5p	chr5:176963359|176966148	circFAM193B	MGAT5B
hsa-miR-449a	chr5:176963359|176966148	circFAM193B	MGAT5B
hsa-miR-485-5p	chr5:176963359|176966148	circFAM193B	MGAT5B
hsa-miR-138-5p	chr5:176963359|176966148	circFAM193B	SEZ6L2
hsa-miR-135b-5p	chr5:77423854|77461496	circAP3B1	PHLDB2
hsa-miR-27a-3p	chr6:87925621|87955362	circZNF292	EYA4
hsa-miR-27b-3p	chr6:87925621|87955362	circZNF292	EYA4
hsa-miR-22-3p	chr6:87925621|87955362	circZNF292	TAGLN
hsa-miR-148a-3p	chr9:96233423|96261168	circFAM120A	NRP1
hsa-miR-148b-3p	chr9:96233423|96261168	circFAM120A	NRP1
hsa-miR-152-3p	chr9:96233423|96261168	circFAM120A	NRP1
hsa-miR-24-3p	chr9:96233423|96261168	circFAM120A	NRP1
hsa-miR-130a-3p	chr2:153431650|153437563	circFMNL2	NRP1
hsa-miR-130b-3p	chr2:153431650|153437563	circFMNL2	NRP1
hsa-miR-301a-3p	chr2:153431650|153437563	circFMNL2	NRP1
hsa-miR-454-3p	chr2:153431650|153437563	circFMNL2	NRP1
hsa-miR-670-3p	chr4:119252871|119259469	circPRSS12	BCOR
hsa-miR-137	chr4:87967318|87968746	circAFF1	SRC
hsa-miR-151a-3p	chr9:96233423|96261168	circFAM120A	PTGER3
hsa-miR-181a-5p	chr3:119222379|119236162	circTIMMDC1	PLAU
hsa-miR-181b-5p	chr3:119222379|119236162	circTIMMDC1	PLAU
hsa-miR-181c-5p	chr3:119222379|119236162	circTIMMDC1	PLAU
hsa-miR-181d-5p	chr3:119222379|119236162	circTIMMDC1	PLAU
hsa-miR-181a-5p	chr1:205585606|205593019	circELK4	SPRY4
hsa-miR-181b-5p	chr1:205585606|205593019	circELK4	SPRY4
hsa-miR-181c-5p	chr1:205585606|205593019	circELK4	SPRY4
hsa-miR-181d-5p	chr1:205585606|205593019	circELK4	SPRY4
hsa-miR-96-5p	chr15:49528048|49531564	circGALK2	HBEGF
hsa-miR-145-5p	chr7:43679048|43680248	circCOA1	EYA4
hsa-miR-6866-3p	chr8:133622412|133637700	circLRRC6	PLXDC2
hsa-miR-5688	chr8:133622412|133637700	circLRRC6	TM4SF1
hsa-miR-381-3p	chr8:133622412|133637700	circLRRC6	TM4SF1
hsa-miR-424-5p	chr19:21216262|21216990	circZNF430	PNISR
hsa-miR-206	chr5:77423854|77461496	circAP3B1	EYA4
hsa-miR-101-3p	chr1:47745913|47748131	circSTIL	AJAP1
hsa-miR-873-5p	chr4:73956384|73958017	circANKRD17	SARM1
hsa-miR-19a-3p	chr8:68200190|68214701	circARFGEF1	C8orf4
hsa-miR-19b-3p	chr8:68200190|68214701	circARFGEF1	C8orf4
hsa-miR-320a	chr9:74477467|74489999	circABHD17B	RNF185
hsa-miR-320b	chr9:74477467|74489999	circABHD17B	RNF185
hsa-miR-320c	chr9:74477467|74489999	circABHD17B	RNF185
hsa-miR-320d	chr9:74477467|74489999	circABHD17B	RNF185
hsa-miR-132-3p	chr3:119222379|119236162	circTIMMDC1	CTGF
hsa-miR-212-3p	chr3:119222379|119236162	circTIMMDC1	CTGF
hsa-miR-137	chr4:73956384|73958017	circANKRD17	SRC
hsa-miR-141-3p	chr4:73956384|73958017	circANKRD17	SRC
hsa-miR-200a-3p	chr4:73956384|73958017	circANKRD17	SRC
hsa-miR-3064-5p	chr1:214089278|214139627	circPROX1-AS1	XYLT1
hsa-miR-199b-5p	chr1:214089278|214139627	circPROX1-AS1	XYLT1
hsa-miR-138-5p	chr4:87967318|87968746	circAFF1	PPARD
hsa-miR-34a-5p	chr4:87967318|87968746	circAFF1	ZC3H4
hsa-miR-34c-5p	chr4:87967318|87968746	circAFF1	ZC3H4
hsa-miR-449a	chr4:87967318|87968746	circAFF1	ZC3H4
hsa-miR-221-3p	chr6:87925621|87955362	circZNF292	C11orf88
hsa-miR-222-3p	chr6:87925621|87955362	circZNF292	C11orf88
hsa-miR-27a-3p	chr6:87925621|87955362	circZNF292	GDF6
hsa-miR-27b-3p	chr6:87925621|87955362	circZNF292	GDF6
hsa-miR-148a-3p	chr6:87925621|87955362	circZNF292	GDF6
hsa-miR-148b-3p	chr6:87925621|87955362	circZNF292	GDF6
hsa-miR-152-3p	chr6:87925621|87955362	circZNF292	GDF6
hsa-miR-181b-5p	chr3:47139445|47147610	circSETD2	SPRY4
hsa-miR-181d-5p	chr3:47139445|47147610	circSETD2	SPRY4
hsa-miR-27a-3p	chr4:153784758|153809459	circARFIP1	GDF6
hsa-miR-27b-3p	chr4:153784758|153809459	circARFIP1	GDF6
hsa-miR-148a-3p	chr4:153784758|153809459	circARFIP1	GDF6
hsa-miR-148b-3p	chr4:153784758|153809459	circARFIP1	GDF6
hsa-miR-152-3p	chr4:153784758|153809459	circARFIP1	GDF6
hsa-miR-206	chr4:153784758|153809459	circARFIP1	GDF6
hsa-miR-18a-5p	chr1:205585606|205593019	circELK4	XYLT1
hsa-miR-18b-5p	chr1:205585606|205593019	circELK4	XYLT1
hsa-miR-206	chr5:77423854|77461496	circAP3B1	FGF17
hsa-miR-137	chr3:196846281|196869639	circDLG1	TM4SF1
hsa-miR-381-3p	chr3:196846281|196869639	circDLG1	TM4SF1
hsa-miR-151a-3p	chr1:47745913|47748131	circSTIL	UNC5B
hsa-miR-9-5p	chr5:132227856|132232932	circAFF4	ANXA2
hsa-miR-376b-3p	chr6:166843941|166845978	circRPS6KA2	LAYN
hsa-miR-141-3p	chr4:17963526|17974508	circLCORL	NRP1
hsa-miR-200a-3p	chr4:17963526|17974508	circLCORL	NRP1
hsa-miR-873-5p	chr4:73956384|73958017	circANKRD17	NFAT5
hsa-miR-127-3p	chr4:73956384|73958017	circANKRD17	MEGF8
hsa-miR-183-5p	chr2:153431650|153437563	circFMNL2	PTGER3
hsa-miR-423-5p	chr1:47745913|47748131	circSTIL	PER1
hsa-miR-760	chr17:65941525|65972074	circBPTF	RAD54L2
hsa-miR-128-3p	chr22:46085592|46114373	circATXN10	C8orf4
hsa-miR-30a-5p	chr22:46085592|46114373	circATXN10	C8orf4
hsa-miR-30b-5p	chr22:46085592|46114373	circATXN10	C8orf4
hsa-miR-30c-5p	chr22:46085592|46114373	circATXN10	C8orf4
hsa-miR-30d-5p	chr22:46085592|46114373	circATXN10	C8orf4
hsa-miR-30e-5p	chr22:46085592|46114373	circATXN10	C8orf4
hsa-miR-101-3p	chr17:65941525|65972074	circBPTF	FAM222A
hsa-miR-30a-5p	chr2:1926064|1927035	circMYT1L	ADAM19
hsa-miR-30d-5p	chr2:1926064|1927035	circMYT1L	ADAM19
hsa-miR-30e-5p	chr2:1926064|1927035	circMYT1L	ADAM19
hsa-miR-138-5p	chr4:87967318|87968746	circAFF1	MGAT5B
hsa-miR-34a-5p	chr4:87967318|87968746	circAFF1	MGAT5B
hsa-miR-34c-5p	chr4:87967318|87968746	circAFF1	MGAT5B
hsa-miR-449a	chr4:87967318|87968746	circAFF1	MGAT5B
hsa-miR-138-5p	chr22:42204879|42209826	circCCDC134	PPARD
hsa-miR-23a-3p	chr4:153784758|153809459	circARFIP1	ANO4
hsa-miR-23b-3p	chr4:153784758|153809459	circARFIP1	ANO4
hsa-miR-23c	chr4:153784758|153809459	circARFIP1	ANO4
hsa-miR-135b-5p	chr7:156589083|156619438	circLMBR1	PHLDB2
hsa-miR-103a-3p	chr1:150413399|150418877	circRPRD2	EVA1A
hsa-miR-107	chr1:150413399|150418877	circRPRD2	EVA1A
hsa-miR-1306-5p	chr4:73956384|73958017	circANKRD17	SPRED2
hsa-miR-30a-5p	chr8:133622412|133637700	circLRRC6	ITGA4
hsa-miR-30b-5p	chr8:133622412|133637700	circLRRC6	ITGA4
hsa-miR-30c-5p	chr8:133622412|133637700	circLRRC6	ITGA4
hsa-miR-30d-5p	chr8:133622412|133637700	circLRRC6	ITGA4
hsa-miR-30e-5p	chr8:133622412|133637700	circLRRC6	ITGA4
hsa-miR-20a-5p	chr8:68200190|68214701	circARFGEF1	SH2D5
hsa-miR-20b-5p	chr8:68200190|68214701	circARFGEF1	SH2D5
hsa-miR-9-5p	chr9:96233423|96261168	circFAM120A	ANXA2
hsa-miR-183-5p	chr4:73956384|73958017	circANKRD17	DCHS1
hsa-miR-16-5p	chr11:18312989|18314523	circHPS5	ADAMTS5
hsa-miR-195-5p	chr11:18312989|18314523	circHPS5	ADAMTS5
hsa-miR-140-5p	chr11:18312989|18314523	circHPS5	ADAMTS5
hsa-miR-130a-5p	chr11:18312989|18314523	circHPS5	ADAMTS5
hsa-miR-23a-3p	chr11:18312989|18314523	circHPS5	ADAMTS5
hsa-miR-23b-3p	chr11:18312989|18314523	circHPS5	ADAMTS5
hsa-miR-23c	chr11:18312989|18314523	circHPS5	ADAMTS5
hsa-miR-3064-5p	chr11:18312989|18314523	circHPS5	CCDC80
hsa-miR-101-3p	chr1:47745913|47748131	circSTIL	ABTB2
hsa-miR-135b-5p	chr5:132227856|132232932	circAFF4	PHLDB2
hsa-miR-9-5p	chr5:132227856|132232932	circAFF4	PHLDB2
hsa-miR-183-5p	chr7:18801780|18914219	circHDAC9	PTGER3
hsa-miR-34a-5p	chr4:73956384|73958017	circANKRD17	MGAT5B
hsa-miR-34c-5p	chr4:73956384|73958017	circANKRD17	MGAT5B
hsa-miR-449a	chr4:73956384|73958017	circANKRD17	MGAT5B
hsa-miR-135b-5p	chr9:114148657|114154104	circKIAA0368	SFRP4
hsa-miR-218-5p	chr2:1926040|1927035	circMYT1L	FGFR2
hsa-miR-18a-5p	chr17:65941525|65972074	circBPTF	ABTB2
hsa-miR-101-3p	chr17:65941525|65972074	circBPTF	ABTB2
hsa-miR-19a-3p	chr4:73956384|73958017	circANKRD17	TSHZ3
hsa-miR-19b-3p	chr4:73956384|73958017	circANKRD17	TSHZ3
hsa-miR-106a-5p	chr4:73956384|73958017	circANKRD17	TSHZ3
hsa-miR-106b-5p	chr4:73956384|73958017	circANKRD17	TSHZ3
hsa-miR-17-5p	chr4:73956384|73958017	circANKRD17	TSHZ3
hsa-miR-20a-5p	chr4:73956384|73958017	circANKRD17	TSHZ3
hsa-miR-20b-5p	chr4:73956384|73958017	circANKRD17	TSHZ3
hsa-miR-93-5p	chr4:73956384|73958017	circANKRD17	TSHZ3
hsa-miR-141-3p	chr4:73956384|73958017	circANKRD17	TSHZ3
hsa-miR-200a-3p	chr4:73956384|73958017	circANKRD17	TSHZ3
hsa-miR-130a-5p	chr6:87925621|87955362	circZNF292	ANO4
hsa-miR-23a-3p	chr6:87925621|87955362	circZNF292	ANO4
hsa-miR-23b-3p	chr6:87925621|87955362	circZNF292	ANO4
hsa-miR-23c	chr6:87925621|87955362	circZNF292	ANO4
hsa-miR-151a-3p	chr22:46085592|46114373	circATXN10	PTGER3
hsa-miR-370-5p	chr20:60572606|60589763	circTAF4	LUC7L3
hsa-miR-873-5p	chr5:176963359|176966148	circFAM193B	SARM1
hsa-miR-27a-3p	chr4:17963526|17974508	circLCORL	C8orf4
hsa-miR-27b-3p	chr4:17963526|17974508	circLCORL	C8orf4
hsa-miR-6884-5p	chr22:42204879|42209826	circCCDC134	AJAP1
hsa-miR-139-5p	chr5:176963359|176966148	circFAM193B	AJAP1
hsa-miR-485-5p	chr5:176963359|176966148	circFAM193B	AJAP1
hsa-miR-34a-5p	chr2:15601325|15618413	circNBAS	SLC25A27
hsa-miR-34c-5p	chr2:15601325|15618413	circNBAS	SLC25A27
hsa-miR-212-5p	chr2:15601325|15618413	circNBAS	TPM2
hsa-miR-93-5p	chr6:87925621|87955362	circZNF292	FAM129A
hsa-miR-182-5p	chr1:214089278|214139627	circPROX1-AS1	L1CAM
hsa-miR-29a-3p	chr11:18312989|18314523	circHPS5	COL4A1
hsa-miR-29b-3p	chr11:18312989|18314523	circHPS5	COL4A1
hsa-miR-29c-3p	chr11:18312989|18314523	circHPS5	COL4A1
hsa-miR-381-3p	chr14:89220856|89221015	circEML5	TM4SF1
hsa-miR-27a-3p	chr6:87925621|87955362	circZNF292	HBEGF
hsa-miR-27b-3p	chr6:87925621|87955362	circZNF292	HBEGF
hsa-miR-125a-5p	chr2:168920010|168931741	circSTK39	FGFR2
hsa-miR-125b-5p	chr2:168920010|168931741	circSTK39	FGFR2
hsa-miR-483-3p	chr2:168920010|168931741	circSTK39	FGFR2
hsa-miR-149-5p	chr8:133622412|133637700	circLRRC6	TGFB2
hsa-miR-1306-5p	chr8:68044186|68049838	circCSPP1	WSCD2
hsa-miR-93-5p	chr6:87925621|87955362	circZNF292	SLC25A27
hsa-miR-138-5p	chr5:176963359|176966148	circFAM193B	PPARD
hsa-miR-873-5p	chr4:87967318|87968746	circAFF1	NFAT5
hsa-miR-218-5p	chr2:10740979|10747437	circNOL10	FLRT3
hsa-miR-29a-3p	chr2:15601325|15618413	circNBAS	MEST
hsa-miR-29b-3p	chr2:15601325|15618413	circNBAS	MEST
hsa-miR-29c-3p	chr2:15601325|15618413	circNBAS	MEST
hsa-miR-149-5p	chr5:132227856|132232932	circAFF4	TGFB2
hsa-miR-34a-5p	chr4:87967318|87968746	circAFF1	XYLT1
hsa-miR-34c-5p	chr4:87967318|87968746	circAFF1	XYLT1
hsa-miR-449a	chr4:87967318|87968746	circAFF1	XYLT1
hsa-miR-3064-5p	chr4:87967318|87968746	circAFF1	XYLT1
hsa-miR-145-5p	chr9:114148657|114154104	circKIAA0368	SEMA3A
hsa-miR-135b-5p	chr9:114148657|114154104	circKIAA0368	SEMA3A
hsa-miR-1271-5p	chr2:168920010|168931741	circSTK39	HBEGF
hsa-miR-96-5p	chr2:168920010|168931741	circSTK39	HBEGF
hsa-miR-183-5p	chr2:168920010|168931741	circSTK39	HBEGF
hsa-miR-125a-5p	chr2:168920010|168931741	circSTK39	RBM24
hsa-miR-125b-5p	chr2:168920010|168931741	circSTK39	RBM24
hsa-miR-320a	chr2:168920010|168931741	circSTK39	RBM24
hsa-miR-320b	chr2:168920010|168931741	circSTK39	RBM24
hsa-miR-320c	chr2:168920010|168931741	circSTK39	RBM24
hsa-miR-320d	chr2:168920010|168931741	circSTK39	RBM24
hsa-miR-370-3p	chr5:176963359|176966148	circFAM193B	RAD54L2
hsa-miR-760	chr5:176963359|176966148	circFAM193B	RAD54L2
hsa-miR-6866-3p	chr2:168920010|168931741	circSTK39	AKAP2
hsa-miR-1306-5p	chr12:48477374|48491907	circSENP1	WSCD2
hsa-miR-6866-3p	chr2:168920010|168931741	circSTK39	PLXDC2
hsa-miR-148a-3p	chr6:87925621|87955362	circZNF292	RBM24
hsa-miR-148b-3p	chr6:87925621|87955362	circZNF292	RBM24
hsa-miR-152-3p	chr6:87925621|87955362	circZNF292	RBM24
hsa-miR-221-3p	chr6:87925621|87955362	circZNF292	RBM24
hsa-miR-222-3p	chr6:87925621|87955362	circZNF292	RBM24
hsa-miR-93-5p	chr6:87925621|87955362	circZNF292	RBM24
hsa-miR-330-3p	chr15:49528048|49531564	circGALK2	CTGF
hsa-miR-873-5p	chr1:47745913|47748131	circSTIL	SARM1
hsa-miR-185-5p	chr6:87925621|87955362	circZNF292	SEL1L3

## Sheet: CeRNA interactions, DD-OS
miRNA	circRNA ID	circRNA Name	mRNA
hsa-miR-409-5p	chr13:46577274|46619651	circZC3H13	UBE2L3
hsa-miR-488-3p	chr5:112399681|112421007	circMCC	UBE2L3
hsa-miR-27a-3p	chr13:46577274|46619651	circZC3H13	ERG
hsa-miR-27b-3p	chr13:46577274|46619651	circZC3H13	ERG
hsa-miR-26a-5p	chr6:56963859|56967677	circZNF451	PLCXD3
hsa-miR-15a-5p	chr10:7262373|7327916	circSFMBT2	PDCD1
hsa-miR-326	chr13:46577274|46619651	circZC3H13	ID1
hsa-miR-330-5p	chr13:46577274|46619651	circZC3H13	ID1
hsa-miR-1271-5p	chr20:34300941|34313077	circRBM39	TPD52
hsa-miR-96-5p	chr20:34300941|34313077	circRBM39	TPD52
hsa-miR-34a-5p	chr5:112399681|112421007	circMCC	KITLG
hsa-miR-34c-5p	chr5:112399681|112421007	circMCC	KITLG
hsa-miR-449a	chr5:112399681|112421007	circMCC	KITLG
hsa-miR-130a-3p	chr13:46577274|46619651	circZC3H13	HS3ST5
hsa-miR-301a-3p	chr13:46577274|46619651	circZC3H13	HS3ST5
hsa-miR-19a-3p	chr13:46577274|46619651	circZC3H13	HS3ST5
hsa-miR-19b-3p	chr13:46577274|46619651	circZC3H13	HS3ST5
hsa-miR-7-5p	chr13:46577274|46619651	circZC3H13	HS3ST5
hsa-miR-27a-3p	chr10:7262373|7327916	circSFMBT2	PLK2
hsa-miR-149-5p	chr10:7262373|7327916	circSFMBT2	PRPS2
hsa-miR-183-5p	chr10:7262373|7327916	circSFMBT2	RAPGEF4
hsa-miR-30a-5p	chr10:7262373|7327916	circSFMBT2	RAPGEF4
hsa-miR-1271-5p	chr10:7262373|7327916	circSFMBT2	RAPGEF4
hsa-miR-96-5p	chr10:7262373|7327916	circSFMBT2	RAPGEF4
hsa-miR-15a-5p	chr10:7262373|7327916	circSFMBT2	PPM1H
hsa-miR-27a-3p	chr10:7262373|7327916	circSFMBT2	ID3
hsa-miR-149-5p	chr10:7262373|7327916	circSFMBT2	ID3
hsa-miR-30a-5p	chr10:7262373|7327916	circSFMBT2	ERG
hsa-miR-27a-3p	chr10:7262373|7327916	circSFMBT2	ERG
hsa-miR-1271-5p	chr10:7262373|7327916	circSFMBT2	ERG
hsa-miR-96-5p	chr10:7262373|7327916	circSFMBT2	ERG
hsa-miR-141-3p	chr10:7262373|7327916	circSFMBT2	ERG
hsa-miR-183-5p	chr10:7262373|7327916	circSFMBT2	ERG
hsa-miR-128-3p	chr11:68571468|68575106	circCPT1A	TTC39A
hsa-miR-27a-3p	chr11:68571468|68575106	circCPT1A	TTC39A
hsa-miR-27b-3p	chr11:68571468|68575106	circCPT1A	TTC39A
hsa-miR-181b-5p	chr11:68571468|68575106	circCPT1A	TTC39A
hsa-miR-181c-5p	chr11:68571468|68575106	circCPT1A	TTC39A
hsa-miR-181d-5p	chr11:68571468|68575106	circCPT1A	TTC39A
hsa-miR-15a-5p	chr13:46577274|46619651	circZC3H13	PPM1H
hsa-miR-15b-5p	chr13:46577274|46619651	circZC3H13	PPM1H
hsa-miR-16-5p	chr13:46577274|46619651	circZC3H13	PPM1H
hsa-miR-195-5p	chr13:46577274|46619651	circZC3H13	PPM1H
hsa-miR-424-5p	chr13:46577274|46619651	circZC3H13	PPM1H
hsa-miR-497-5p	chr13:46577274|46619651	circZC3H13	PPM1H
hsa-miR-128-3p	chr13:46577274|46619651	circZC3H13	TTC39A
hsa-miR-27a-3p	chr13:46577274|46619651	circZC3H13	TTC39A
hsa-miR-27b-3p	chr13:46577274|46619651	circZC3H13	TTC39A
hsa-miR-27a-3p	chr13:46577274|46619651	circZC3H13	ID3
hsa-miR-27b-3p	chr13:46577274|46619651	circZC3H13	ID3
hsa-miR-128-3p	chr13:46577274|46619651	circZC3H13	ID3
hsa-miR-3139	chr19:38631824|38633350	circSIPA1L3	TTC39A
hsa-miR-449a	chr1:29068915|29070498	circYTHDF2	C9orf69
hsa-miR-122-5p	chr5:112399681|112421007	circMCC	DUSP2
hsa-miR-206	chr5:112399681|112421007	circMCC	ANXA2
hsa-miR-212-5p	chr5:112399681|112421007	circMCC	ID3
hsa-miR-670-3p	chr10:7262373|7327916	circSFMBT2	ID1
hsa-miR-19a-3p	chr13:46577274|46619651	circZC3H13	RAPGEF4
hsa-miR-19b-3p	chr13:46577274|46619651	circZC3H13	RAPGEF4
hsa-miR-130a-3p	chr13:46577274|46619651	circZC3H13	RAPGEF4
hsa-miR-301a-3p	chr13:46577274|46619651	circZC3H13	RAPGEF4
hsa-miR-27a-3p	chr10:7262373|7327916	circSFMBT2	KITLG
hsa-miR-194-5p	chr10:7262373|7327916	circSFMBT2	KITLG
hsa-miR-142-5p	chr13:46577274|46619651	circZC3H13	DUSP2
hsa-miR-27a-3p	chr13:46577274|46619651	circZC3H13	KITLG
hsa-miR-27b-3p	chr13:46577274|46619651	circZC3H13	KITLG
hsa-miR-128-3p	chr13:46577274|46619651	circZC3H13	KITLG
hsa-miR-34a-5p	chr13:46577274|46619651	circZC3H13	KITLG
hsa-miR-106a-5p	chr4:42505467|42546003	circATP8A1	PDCD1LG2
hsa-miR-106b-5p	chr4:42505467|42546003	circATP8A1	PDCD1LG2
hsa-miR-17-5p	chr4:42505467|42546003	circATP8A1	PDCD1LG2
hsa-miR-20a-5p	chr4:42505467|42546003	circATP8A1	PDCD1LG2
hsa-miR-20b-5p	chr4:42505467|42546003	circATP8A1	PDCD1LG2
hsa-miR-93-5p	chr4:42505467|42546003	circATP8A1	PDCD1LG2
hsa-miR-542-3p	chr2:215609791|215646233	circBARD1	MYLIP
hsa-miR-27a-3p	chr4:73956384|73958017	circANKRD17	CDH11
hsa-miR-27b-3p	chr4:73956384|73958017	circANKRD17	CDH11
hsa-miR-128-3p	chr4:73956384|73958017	circANKRD17	CDH11
hsa-miR-29a-3p	chr20:34300941|34313077	circRBM39	NRSN1
hsa-miR-29b-3p	chr20:34300941|34313077	circRBM39	NRSN1
hsa-miR-29c-3p	chr20:34300941|34313077	circRBM39	NRSN1
hsa-miR-15a-5p	chr11:68571468|68575106	circCPT1A	PPM1H
hsa-miR-15b-5p	chr11:68571468|68575106	circCPT1A	PPM1H
hsa-miR-16-5p	chr11:68571468|68575106	circCPT1A	PPM1H
hsa-miR-195-5p	chr11:68571468|68575106	circCPT1A	PPM1H
hsa-miR-424-5p	chr11:68571468|68575106	circCPT1A	PPM1H
hsa-miR-497-5p	chr11:68571468|68575106	circCPT1A	PPM1H
hsa-miR-138-5p	chr11:68571468|68575106	circCPT1A	SLC35F1
hsa-miR-27a-3p	chr11:68571468|68575106	circCPT1A	SLC35F1
hsa-miR-27b-3p	chr11:68571468|68575106	circCPT1A	SLC35F1
hsa-miR-27a-3p	chr11:68571468|68575106	circCPT1A	ID3
hsa-miR-27b-3p	chr11:68571468|68575106	circCPT1A	ID3
hsa-miR-128-3p	chr11:68571468|68575106	circCPT1A	ID3
hsa-miR-138-5p	chr11:68571468|68575106	circCPT1A	ID3
hsa-miR-27a-3p	chr13:46577274|46619651	circZC3H13	PLK2
hsa-miR-27b-3p	chr13:46577274|46619651	circZC3H13	PLK2
hsa-miR-128-3p	chr13:46577274|46619651	circZC3H13	PLK2
hsa-miR-370-3p	chr19:38631824|38633350	circSIPA1L3	UBE2L3
hsa-miR-182-5p	chr3:15073886|15076316	circNR2C2	TTC39A
hsa-miR-3139	chr3:15073886|15076316	circNR2C2	TTC39A
hsa-miR-708-5p	chr3:15073886|15076316	circNR2C2	TTC39A
hsa-miR-140-3p	chr4:110384057|110384800	circSEC24B	UBE2L3
hsa-miR-370-3p	chr4:110384057|110384800	circSEC24B	UBE2L3
hsa-miR-488-3p	chr4:110384057|110384800	circSEC24B	UBE2L3
hsa-miR-24-3p	chr5:112399681|112421007	circMCC	EDA2R
hsa-miR-455-3p	chrX:134679348|134690225	circDDX26B	PPAP2B
hsa-miR-212-5p	chr5:112399681|112421007	circMCC	TTC39A
hsa-miR-182-5p	chr5:179136874|179147561	circCANX	PRPS2
hsa-miR-145-5p	chr20:34300941|34313077	circRBM39	ARPC5
hsa-miR-149-5p	chr3:119219542|119222868	circTIMMDC1	PRPS2
hsa-miR-27a-3p	chr10:7262373|7327916	circSFMBT2	DCUN1D4
hsa-miR-135b-5p	chr10:7262373|7327916	circSFMBT2	DCUN1D4
hsa-miR-15a-5p	chr10:7262373|7327916	circSFMBT2	DCUN1D4
hsa-miR-103a-3p	chr10:7262373|7327916	circSFMBT2	DCUN1D4
hsa-miR-107	chr10:7262373|7327916	circSFMBT2	DCUN1D4
hsa-miR-221-3p	chr10:7262373|7327916	circSFMBT2	DCUN1D4
hsa-miR-194-5p	chr10:7262373|7327916	circSFMBT2	DCUN1D4
hsa-miR-26a-5p	chr6:56963859|56967677	circZNF451	KCNK1
hsa-miR-27a-3p	chr11:68571468|68575106	circCPT1A	ERG
hsa-miR-27b-3p	chr11:68571468|68575106	circCPT1A	ERG
hsa-miR-96-5p	chr11:68571468|68575106	circCPT1A	ERG
hsa-miR-138-5p	chr4:110384057|110384800	circSEC24B	ID3
