# Supplementary material for: Oxidative Stress-Associated Alteration of circRNA and Their ceRNA Network in Differentiating Neuroblasts
Source: Int J Mol Sci. 2024 Nov 20;25(22):12459. doi: 10.3390/ijms252212459 (PMC11594334; doi:10.3390/ijms252212459)
Supplement: Supplementary file 1 [file ijms-25-12459-s001.zip › ijms-3240373-supplementary/Supplementary Tables/Supplementary Table S5.xlsx]

## Sheet: Legend
Supplementary Table S5- List of psychiatric-associated miRNAs (bold) predicted to be sponged by DE circRNAs.

## Sheet: miRNAs sponged by DE circRNAs
Sponged miRNAs in PD-OS (n=114)	Sponged miRNAs in DD-OS (n=60)
hsa-miR-101-3p	hsa-miR-103a-3p
hsa-miR-103a-3p	hsa-miR-106a-5p
hsa-miR-106a-5p	hsa-miR-106b-5p
hsa-miR-106b-5p	hsa-miR-107
hsa-miR-107	hsa-miR-122-5p
hsa-miR-10b-5p	hsa-miR-1271-5p
hsa-miR-125a-5p	hsa-miR-128-3p
hsa-miR-125b-5p	hsa-miR-130a-3p
hsa-miR-127-3p	hsa-miR-135b-5p
hsa-miR-1271-5p	hsa-miR-138-5p
hsa-miR-128-3p	hsa-miR-140-3p
hsa-miR-1306-5p	hsa-miR-141-3p
hsa-miR-130a-3p	hsa-miR-142-5p
hsa-miR-130a-5p	hsa-miR-145-5p
hsa-miR-130b-3p	hsa-miR-149-5p
hsa-miR-132-3p	hsa-miR-15a-5p
hsa-miR-135b-5p	hsa-miR-15b-5p
hsa-miR-137	hsa-miR-16-5p
hsa-miR-138-5p	hsa-miR-17-5p
hsa-miR-139-5p	hsa-miR-181b-5p
hsa-miR-140-3p	hsa-miR-181c-5p
hsa-miR-140-5p	hsa-miR-181d-5p
hsa-miR-141-3p	hsa-miR-182-5p
hsa-miR-145-5p	hsa-miR-183-5p
hsa-miR-148a-3p	hsa-miR-194-5p
hsa-miR-148b-3p	hsa-miR-195-5p
hsa-miR-149-5p	hsa-miR-19a-3p
hsa-miR-151a-3p	hsa-miR-19b-3p
hsa-miR-152-3p	hsa-miR-206
hsa-miR-16-5p	hsa-miR-20a-5p
hsa-miR-17-5p	hsa-miR-20b-5p
hsa-miR-181a-5p	hsa-miR-212-5p
hsa-miR-181b-5p	hsa-miR-221-3p
hsa-miR-181c-5p	hsa-miR-24-3p
hsa-miR-181d-5p	hsa-miR-26a-5p
hsa-miR-182-5p	hsa-miR-27a-3p
hsa-miR-183-5p	hsa-miR-27b-3p
hsa-miR-185-5p	hsa-miR-29a-3p
hsa-miR-188-5p	hsa-miR-29b-3p
hsa-miR-18a-3p	hsa-miR-29c-3p
hsa-miR-18a-5p	hsa-miR-301a-3p
hsa-miR-18b-5p	hsa-miR-30a-5p
hsa-miR-192-5p	hsa-miR-3139
hsa-miR-194-5p	hsa-miR-326
hsa-miR-195-5p	hsa-miR-330-5p
hsa-miR-199a-5p	hsa-miR-34a-5p
hsa-miR-199b-5p	hsa-miR-34c-5p
hsa-miR-19a-3p	hsa-miR-370-3p
hsa-miR-19b-3p	hsa-miR-409-5p
hsa-miR-200a-3p	hsa-miR-424-5p
hsa-miR-205-5p	hsa-miR-449a
hsa-miR-206	hsa-miR-455-3p
hsa-miR-20a-5p	hsa-miR-488-3p
hsa-miR-20b-5p	hsa-miR-497-5p
hsa-miR-212-3p	hsa-miR-542-3p
hsa-miR-212-5p	hsa-miR-670-3p
hsa-miR-215-5p	hsa-miR-7-5p
hsa-miR-218-5p	hsa-miR-708-5p
hsa-miR-22-3p	hsa-miR-93-5p
hsa-miR-221-3p	hsa-miR-96-5p
hsa-miR-222-3p
hsa-miR-223-3p
hsa-miR-23a-3p
hsa-miR-23b-3p
hsa-miR-23c
hsa-miR-24-3p
hsa-miR-27a-3p
hsa-miR-27b-3p
hsa-miR-29a-3p
hsa-miR-29b-3p
hsa-miR-29c-3p
hsa-miR-301a-3p
hsa-miR-3064-5p
hsa-miR-30a-5p
hsa-miR-30b-5p
hsa-miR-30c-5p
hsa-miR-30d-5p
hsa-miR-30e-5p
hsa-miR-320a
hsa-miR-320b
hsa-miR-320c
hsa-miR-320d
hsa-miR-330-3p
hsa-miR-338-3p
hsa-miR-342-3p
hsa-miR-34a-5p
hsa-miR-34c-5p
hsa-miR-370-3p
hsa-miR-370-5p
hsa-miR-376b-3p
hsa-miR-381-3p
hsa-miR-409-3p
hsa-miR-423-5p
hsa-miR-424-5p
hsa-miR-425-5p
hsa-miR-449a
hsa-miR-454-3p
hsa-miR-483-3p
hsa-miR-485-5p
hsa-miR-502-3p
hsa-miR-505-3p
hsa-miR-532-3p
hsa-miR-5688
hsa-miR-582-5p
hsa-miR-670-3p
hsa-miR-6866-3p
hsa-miR-6884-5p
hsa-miR-7-5p
hsa-miR-760
hsa-miR-873-5p
hsa-miR-9-5p
hsa-miR-93-5p
hsa-miR-96-5p
hsa-miR-98-5p
