# Supplementary material for: Oxidative Stress-Associated Alteration of circRNA and Their ceRNA Network in Differentiating Neuroblasts
Source: Int J Mol Sci. 2024 Nov 20;25(22):12459. doi: 10.3390/ijms252212459 (PMC11594334; doi:10.3390/ijms252212459)
Supplement: Supplementary file 1 [file ijms-25-12459-s001.zip › ijms-3240373-supplementary/Supplementary Tables/Supplementary Table S6.xls]

## Sheet: Legend
Supplementary Table S6- CytoHubba analysis to find hub circRNAs, and construction of subnetwork using the hubs in PD-OS and DD-OS.

## Sheet: CytoHubb results, PD-OS
Node_Name	MCC	DMNC	MNC	Degree	EPC	BottleNeck	EcCentricity	Closeness	Radiality	Betweenness	Stress	ClusteringCoefficient
circZNF292	15	0	1	37	52.439	25	0.12295	92.2679	9.64264	8985.63	8884688	0
circBPTF	16	0	1	33	46.243	7	0.16393	86.85	9.46979	7367.03	9284574	0
circLRRC6	8	0	1	28	50.176	3	0.09836	76.679	9.11585	3132.99	6388450	0
circFAM193B	13	0	1	27	43.04	15	0.12295	73.4452	8.86069	2487.93	5087760	0
circSTK39	12	0	1	27	44.827	7	0.12295	82.2512	9.34632	4609.79	2741820	0
circANKRD17	12	0	1	25	41.867	15	0.12295	79.2012	9.27224	3686.52	2723086	0
circAFF1	13	0	1	22	43.278	6	0.16393	82.6333	9.39571	2812.96	2600472	0
circATXN10	6	0	1	19	49.364	11	0.12295	79.1179	9.24755	1815.87	4395910	0
circCCDC134	9	0	1	19	41.755	3	0.12295	73.5179	9.01708	2112.12	3681964	0
circSTIL	9	0	1	17	39.462	23	0.12295	78.5679	9.2887	2159.65	1825254	0
circHPS5	4	0	1	13	14.238	22	0.09836	65.9956	8.78661	1460.24	2961444	0
circTIMMDC1	3	0	1	13	7.045	1	0.12295	50.9619	7.6425	1130.36	3564640	0
circKLHL24	8	0	1	13	40.581	1	0.12295	81.8012	9.32163	1602.44	1519134	0
circELK4	4	0	1	10	21.157	3	0.12295	63.4702	8.54791	2150.42	3858336	0
circAP3B1	8	0	1	10	34.877	1	0.12295	78.7845	9.25578	597.349	579506	0
circARFIP1	2	0	1	9	35.013	3	0.09836	63.8171	8.53145	123.319	208152	0
circNBAS	4	0	1	8	16.161	3	0.09836	65.629	8.80307	582.83	259942	0
circLCORL	4	0	1	8	32.321	1	0.12295	73.1345	9.05	342.543	480800	0
circXRN2	4	0	1	7	25.348	3	0.09836	71.4564	8.85246	1071.23	920106	0
circFAM120A	3	0	1	6	25.773	1	0.12295	70.0512	8.95123	219.237	153456	0
circABHD17B	2	0	1	6	25.406	2	0.09836	63.3623	8.67961	128.799	194656	0
circMYT1L	4	0	1	6	15.904	6	0.14052	66.6429	8.85246	2074	3003024	0
circARFGEF1	4	0	1	6	24.913	1	0.09836	74.0123	9.04177	215.102	262206	0
circFMNL2	2	0	1	5	23.386	1	0.12295	65.7286	8.68784	78.232	60456	0
circCCNB1	1	0	1	5	22.962	1	0.09836	59.7837	8.35037	0	0	0
circCOA1	4	0	1	5	9.617	1	0.09836	66.9456	8.86069	544.215	186296	0
circDLG1	3	0	1	5	21.377	1	0.09836	64.6444	8.53968	163.889	111936	0
circKIAA0368	4	0	1	5	10.768	1	0.09836	60.7897	8.43268	180.436	324112	0
circAFF4	3	0	1	4	14.177	4	0.09836	63.5123	8.66315	87.8591	62998	0
circASXL1	2	0	1	4	7.408	1	0.09836	58.9468	8.38329	119.583	88328	0
circPROX1-AS1	2	0	1	3	10.643	3	0.12295	57.8726	8.25983	131.801	227224	0
circCERS6	1	0	1	3	12.994	1	0.12295	55.9286	8.2269	0	0	0
circPROX1	2	0	1	3	9.79	1	0.12295	59.8619	8.49029	10.5673	6916	0
circEXT2	3	0	1	3	5.819	4	0.09836	58.2159	8.30921	397.188	200332	0
circGALK2	3	0	1	3	11.322	10	0.12295	62.056	8.48206	1770.67	1475330	0
circRPRD2	2	0	1	3	9.637	1	0.09836	63.1063	8.52322	154.72	61864	0
circTTBK2	3	0	1	3	13.982	1	0.09836	65.7504	8.60553	88.6808	56048	0
circSETD2	1	0	1	2	6.068	1	0.12295	52.3726	7.86474	0	0	0
circZNF430	2	0	1	2	1.299	1	0.0082	2.5	0.04372	1	2	0
circEML5	2	0	1	2	10.501	3	0.12295	62.4405	8.52322	45.6017	10252	0
circNOL10	2	0	1	2	2.767	5	0.09836	56.0575	8.16105	1880	583416	0
circHDAC9	2	0	1	2	11.558	1	0.12295	65.7286	8.68784	19.558	15114	0
circINTS2	1	0	1	2	6.431	1	0.09836	51.1599	7.73304	0	0	0
circZWILCH	2	0	1	2	8.496	1	0.09836	65.729	8.77838	110.111	54428	0
circRAB4A	2	0	1	2	9.364	1	0.09836	63.1063	8.52322	15.458	2814	0
circLMBR1	2	0	1	2	12.897	1	0.09836	62.8171	8.49853	3.77946	12194	0
circSENP1	1	0	1	1	1.878	1	0.09836	43.8532	6.94286	0	0	0
circCSPP1	1	0	1	1	1.789	1	0.09836	43.8532	6.94286	0	0	0
circTAF4	1	0	1	1	1.496	1	0.12295	44.0214	7.08279	0	0	0
circRPS6KA2	1	0	1	1	1.269	1	0.08197	38.3996	6.22676	0	0	0
circPRSS12	1	0	1	1	2.71	1	0.12295	50.625	7.73304	0	0	0
circHTT	1	0	1	1	3.055	1	0.09836	52.2278	7.89766	0	0	0
circBDP1	1	0	1	1	7.679	1	0.09836	61.1456	8.58084	0	0	0
circATP9B	1	0	1	1	5.056	1	0.09836	58.3718	8.45737	0	0	0
circMFN1	1	0	1	1	1.252	1	0.08197	30.6141	4.50648	0	0	0
circPSEN1	1	0	1	1	1.177	1	0.08197	38.3996	6.22676	0	0	0
circPDXDC1	1	0	1	1	6.068	1	0.09836	59.7837	8.35037	0	0	0

## Sheet: CytoHubb results, DD-OS
Node_Name	MCC	DMNC	MNC	Degree	EPC	BottleNeck	EcCentricity	Closeness	Radiality	Betweenness	Stress	ClusteringCoefficient
circZC3H13	10	0	1	33	31.57	6	0.13754	39.65	7.02439	2257.41	843192	0
circSFMBT2	10	0	1	26	31.228	29	0.13754	38.65	6.94579	1571.24	579614	0
circMCC	7	0	1	9	24.272	5	0.10316	33.9024	6.55282	1160.23	624168	0
circCPT1A	5	0	1	22	31.314	17	0.13754	32.6	6.61177	607.264	441678	0
circRBM39	3	0	1	6	5.302	7	0.10316	19.8798	4.86304	952	1232720	0
circSEC24B	2	0	1	4	11.611	6	0.10316	26.6024	6.12055	220.154	279978	0
circSIPA1L3	2	0	1	2	9.853	1	0.10316	27.469	6.1795	88.6518	73244	0
circZNF451	2	0	1	2	1.577	1	0.01942	2.5	0.10356	1	2	0
circATP8A1	1	0	1	6	2.845	1	0.03883	4	0.12205	0	0	0
circNR2C2	1	0	1	3	17.849	1	0.10316	25.5524	6.0616	0	0	0
circANKRD17	1	0	1	3	10.198	1	0.10316	19.6857	5.21671	0	0	0
circTIMMDC1	1	0	1	1	3.977	1	0.10316	21.419	5.55074	0	0	0
circCANX	1	0	1	1	3.785	1	0.10316	21.419	5.55074	0	0	0
circDDX26B	1	0	1	1	1.266	1	0.01456	1.5	0.08738	0	0	0
circBARD1	1	0	1	1	1.269	1	0.01456	1.5	0.08738	0	0	0
circYTHDF2	1	0	1	1	1.766	1	0.08252	16.2067	4.45042	0	0	0

## Sheet: CeRNA subnetwork, PD-OS
circRNA Name	circRNA ID	miRNA	mRNA
circCCDC134	chr22:42204879|42209826	hsa-miR-29a-3p	ADAM19
circCCDC134	chr22:42204879|42209826	hsa-miR-29b-3p	ADAM19
circCCDC134	chr22:42204879|42209826	hsa-miR-29c-3p	ADAM19
circBPTF	chr17:65941525|65972074	hsa-miR-218-5p	SPRED2
circAFF1	chr4:87967318|87968746	hsa-miR-9-5p	NID1
circSTK39	chr2:168920010|168931741	hsa-miR-183-5p	PTGER3
circSTK39	chr2:168920010|168931741	hsa-miR-1271-5p	PTGER3
circSTK39	chr2:168920010|168931741	hsa-miR-96-5p	PTGER3
circBPTF	chr17:65941525|65972074	hsa-miR-138-5p	NFIX
circBPTF	chr17:65941525|65972074	hsa-miR-29a-3p	NFIX
circBPTF	chr17:65941525|65972074	hsa-miR-29c-3p	NFIX
circBPTF	chr17:65941525|65972074	hsa-miR-223-3p	CLSTN1
circCCDC134	chr22:42204879|42209826	hsa-miR-138-5p	MGAT5B
circCCDC134	chr22:42204879|42209826	hsa-miR-6884-5p	MGAT5B
circSTK39	chr2:168920010|168931741	hsa-miR-320a	RNF185
circSTK39	chr2:168920010|168931741	hsa-miR-320b	RNF185
circSTK39	chr2:168920010|168931741	hsa-miR-320c	RNF185
circSTK39	chr2:168920010|168931741	hsa-miR-320d	RNF185
circZNF292	chr6:87925621|87955362	hsa-miR-27a-3p	PTGER3
circZNF292	chr6:87925621|87955362	hsa-miR-27b-3p	PTGER3
circLRRC6	chr8:133622412|133637700	hsa-miR-135b-5p	PHLDB2
circLRRC6	chr8:133622412|133637700	hsa-miR-9-5p	PHLDB2
circFAM193B	chr5:176963359|176966148	hsa-miR-138-5p	NFIX
circFAM193B	chr5:176963359|176966148	hsa-miR-10b-5p	NFIX
circFAM193B	chr5:176963359|176966148	hsa-miR-423-5p	NFIX
circFAM193B	chr5:176963359|176966148	hsa-miR-873-5p	NFIX
circFAM193B	chr5:176963359|176966148	hsa-miR-185-5p	NFIX
circFAM193B	chr5:176963359|176966148	hsa-miR-423-5p	PER1
circLRRC6	chr8:133622412|133637700	hsa-miR-9-5p	ANXA2
circSTK39	chr2:168920010|168931741	hsa-miR-483-3p	SH2D5
circAFF1	chr4:87967318|87968746	hsa-miR-205-5p	AL626787.1
circATXN10	chr22:46085592|46114373	hsa-miR-30a-5p	ANO4
circATXN10	chr22:46085592|46114373	hsa-miR-30b-5p	ANO4
circATXN10	chr22:46085592|46114373	hsa-miR-30c-5p	ANO4
circATXN10	chr22:46085592|46114373	hsa-miR-30d-5p	ANO4
circATXN10	chr22:46085592|46114373	hsa-miR-30e-5p	ANO4
circATXN10	chr22:46085592|46114373	hsa-miR-135b-5p	ANO4
circATXN10	chr22:46085592|46114373	hsa-miR-409-3p	C11orf88
circBPTF	chr17:65941525|65972074	hsa-miR-138-5p	MGAT5B
circBPTF	chr17:65941525|65972074	hsa-miR-485-5p	MGAT5B
circBPTF	chr17:65941525|65972074	hsa-miR-6884-5p	MGAT5B
circAFF1	chr4:87967318|87968746	hsa-miR-873-5p	SARM1
circFAM193B	chr5:176963359|176966148	hsa-miR-7-5p	ZC3H4
circFAM193B	chr5:176963359|176966148	hsa-miR-34a-5p	ZC3H4
circFAM193B	chr5:176963359|176966148	hsa-miR-34c-5p	ZC3H4
circFAM193B	chr5:176963359|176966148	hsa-miR-449a	ZC3H4
circFAM193B	chr5:176963359|176966148	hsa-miR-140-3p	ZC3H4
circFAM193B	chr5:176963359|176966148	hsa-miR-140-3p	SPRED2
circZNF292	chr6:87925621|87955362	hsa-miR-101-3p	ANXA2
circBPTF	chr17:65941525|65972074	hsa-miR-138-5p	PPARD
circBPTF	chr17:65941525|65972074	hsa-miR-101-3p	AJAP1
circBPTF	chr17:65941525|65972074	hsa-miR-130b-3p	AJAP1
circBPTF	chr17:65941525|65972074	hsa-miR-139-5p	AJAP1
circBPTF	chr17:65941525|65972074	hsa-miR-18a-3p	AJAP1
circBPTF	chr17:65941525|65972074	hsa-miR-485-5p	AJAP1
circBPTF	chr17:65941525|65972074	hsa-miR-6884-5p	AJAP1
circLRRC6	chr8:133622412|133637700	hsa-miR-30a-5p	C8orf4
circLRRC6	chr8:133622412|133637700	hsa-miR-30b-5p	C8orf4
circLRRC6	chr8:133622412|133637700	hsa-miR-30c-5p	C8orf4
circLRRC6	chr8:133622412|133637700	hsa-miR-30d-5p	C8orf4
circLRRC6	chr8:133622412|133637700	hsa-miR-30e-5p	C8orf4
circCCDC134	chr22:42204879|42209826	hsa-miR-29a-3p	AL626787.1
circCCDC134	chr22:42204879|42209826	hsa-miR-29b-3p	AL626787.1
circCCDC134	chr22:42204879|42209826	hsa-miR-29c-3p	AL626787.1
circBPTF	chr17:65941525|65972074	hsa-miR-101-3p	TSHZ3
circBPTF	chr17:65941525|65972074	hsa-miR-205-5p	TSHZ3
circCCDC134	chr22:42204879|42209826	hsa-miR-505-3p	JUP
circBPTF	chr17:65941525|65972074	hsa-miR-138-5p	SEZ6L2
circBPTF	chr17:65941525|65972074	hsa-miR-29a-3p	NID1
circBPTF	chr17:65941525|65972074	hsa-miR-29c-3p	NID1
circBPTF	chr17:65941525|65972074	hsa-miR-9-5p	NID1
circCCDC134	chr22:42204879|42209826	hsa-miR-29a-3p	NID1
circCCDC134	chr22:42204879|42209826	hsa-miR-29b-3p	NID1
circCCDC134	chr22:42204879|42209826	hsa-miR-29c-3p	NID1
circAFF1	chr4:87967318|87968746	hsa-miR-205-5p	TSHZ3
circAFF1	chr4:87967318|87968746	hsa-miR-181b-5p	SPRY4
circCCDC134	chr22:42204879|42209826	hsa-miR-138-5p	SEZ6L2
circSTK39	chr2:168920010|168931741	hsa-miR-183-5p	TPM2
circBPTF	chr17:65941525|65972074	hsa-miR-181d-5p	SPRY4
circSTK39	chr2:168920010|168931741	hsa-miR-125a-5p	EVA1A
circSTK39	chr2:168920010|168931741	hsa-miR-125b-5p	EVA1A
circANKRD17	chr4:73956384|73958017	hsa-miR-194-5p	AL626787.1
circFAM193B	chr5:176963359|176966148	hsa-miR-7-5p	NOTCH3
circZNF292	chr6:87925621|87955362	hsa-miR-29a-3p	MEST
circZNF292	chr6:87925621|87955362	hsa-miR-29c-3p	MEST
circAFF1	chr4:87967318|87968746	hsa-miR-138-5p	SEZ6L2
circFAM193B	chr5:176963359|176966148	hsa-miR-873-5p	NFAT5
circBPTF	chr17:65941525|65972074	hsa-miR-425-5p	BCOR
circBPTF	chr17:65941525|65972074	hsa-miR-670-3p	BCOR
circZNF292	chr6:87925621|87955362	hsa-miR-148a-3p	NRP1
circZNF292	chr6:87925621|87955362	hsa-miR-148b-3p	NRP1
circZNF292	chr6:87925621|87955362	hsa-miR-152-3p	NRP1
circLRRC6	chr8:133622412|133637700	hsa-miR-30a-5p	ANO4
circLRRC6	chr8:133622412|133637700	hsa-miR-30b-5p	ANO4
circLRRC6	chr8:133622412|133637700	hsa-miR-30c-5p	ANO4
circLRRC6	chr8:133622412|133637700	hsa-miR-30d-5p	ANO4
circLRRC6	chr8:133622412|133637700	hsa-miR-30e-5p	ANO4
circLRRC6	chr8:133622412|133637700	hsa-miR-135b-5p	ANO4
circLRRC6	chr8:133622412|133637700	hsa-miR-130a-5p	ANO4
circLRRC6	chr8:133622412|133637700	hsa-miR-23a-3p	ANO4
circLRRC6	chr8:133622412|133637700	hsa-miR-23b-3p	ANO4
circLRRC6	chr8:133622412|133637700	hsa-miR-23c	ANO4
circLRRC6	chr8:133622412|133637700	hsa-miR-381-3p	ANO4
circAFF1	chr4:87967318|87968746	hsa-miR-138-5p	NFIX
circAFF1	chr4:87967318|87968746	hsa-miR-873-5p	NFIX
circFAM193B	chr5:176963359|176966148	hsa-miR-182-5p	L1CAM
circZNF292	chr6:87925621|87955362	hsa-miR-27a-3p	C8orf4
circZNF292	chr6:87925621|87955362	hsa-miR-27b-3p	C8orf4
circZNF292	chr6:87925621|87955362	hsa-miR-101-3p	C8orf4
circZNF292	chr6:87925621|87955362	hsa-miR-19b-3p	C8orf4
circZNF292	chr6:87925621|87955362	hsa-miR-93-5p	SH2D5
circSTIL	chr1:47745913|47748131	hsa-miR-370-5p	ADAM19
circCCDC134	chr22:42204879|42209826	hsa-miR-138-5p	NFIX
circCCDC134	chr22:42204879|42209826	hsa-miR-29a-3p	NFIX
circCCDC134	chr22:42204879|42209826	hsa-miR-29b-3p	NFIX
circCCDC134	chr22:42204879|42209826	hsa-miR-29c-3p	NFIX
circSTIL	chr1:47745913|47748131	hsa-miR-101-3p	TSHZ3
circSTIL	chr1:47745913|47748131	hsa-miR-205-5p	TSHZ3
circSTIL	chr1:47745913|47748131	hsa-miR-502-3p	TSHZ3
circBPTF	chr17:65941525|65972074	hsa-miR-29a-3p	AL626787.1
circBPTF	chr17:65941525|65972074	hsa-miR-29c-3p	AL626787.1
circBPTF	chr17:65941525|65972074	hsa-miR-218-5p	AL626787.1
circBPTF	chr17:65941525|65972074	hsa-miR-205-5p	AL626787.1
circANKRD17	chr4:73956384|73958017	hsa-miR-9-5p	NID1
circBPTF	chr17:65941525|65972074	hsa-miR-18a-5p	XYLT1
circSTIL	chr1:47745913|47748131	hsa-miR-34a-5p	MGAT5B
circSTIL	chr1:47745913|47748131	hsa-miR-34c-5p	MGAT5B
circSTIL	chr1:47745913|47748131	hsa-miR-449a	MGAT5B
circSTIL	chr1:47745913|47748131	hsa-miR-34a-5p	XYLT1
circSTIL	chr1:47745913|47748131	hsa-miR-34c-5p	XYLT1
circSTIL	chr1:47745913|47748131	hsa-miR-449a	XYLT1
circSTIL	chr1:47745913|47748131	hsa-miR-3064-5p	XYLT1
circSTIL	chr1:47745913|47748131	hsa-miR-199a-5p	XYLT1
circATXN10	chr22:46085592|46114373	hsa-miR-338-3p	NRP1
circATXN10	chr22:46085592|46114373	hsa-miR-320a	RNF185
circATXN10	chr22:46085592|46114373	hsa-miR-320b	RNF185
circATXN10	chr22:46085592|46114373	hsa-miR-320c	RNF185
circATXN10	chr22:46085592|46114373	hsa-miR-320d	RNF185
circSTK39	chr2:168920010|168931741	hsa-miR-873-5p	FGF17
circSTK39	chr2:168920010|168931741	hsa-miR-873-5p	CCDC80
circANKRD17	chr4:73956384|73958017	hsa-miR-183-5p	ADCY6
circANKRD17	chr4:73956384|73958017	hsa-miR-670-3p	BCOR
circFAM193B	chr5:176963359|176966148	hsa-miR-138-5p	MGAT5B
circFAM193B	chr5:176963359|176966148	hsa-miR-34a-5p	MGAT5B
circFAM193B	chr5:176963359|176966148	hsa-miR-34c-5p	MGAT5B
circFAM193B	chr5:176963359|176966148	hsa-miR-449a	MGAT5B
circFAM193B	chr5:176963359|176966148	hsa-miR-485-5p	MGAT5B
circFAM193B	chr5:176963359|176966148	hsa-miR-138-5p	SEZ6L2
circZNF292	chr6:87925621|87955362	hsa-miR-27a-3p	EYA4
circZNF292	chr6:87925621|87955362	hsa-miR-27b-3p	EYA4
circZNF292	chr6:87925621|87955362	hsa-miR-22-3p	TAGLN
circAFF1	chr4:87967318|87968746	hsa-miR-137	SRC
circLRRC6	chr8:133622412|133637700	hsa-miR-6866-3p	PLXDC2
circLRRC6	chr8:133622412|133637700	hsa-miR-5688	TM4SF1
circLRRC6	chr8:133622412|133637700	hsa-miR-381-3p	TM4SF1
circSTIL	chr1:47745913|47748131	hsa-miR-101-3p	AJAP1
circANKRD17	chr4:73956384|73958017	hsa-miR-873-5p	SARM1
circANKRD17	chr4:73956384|73958017	hsa-miR-137	SRC
circANKRD17	chr4:73956384|73958017	hsa-miR-141-3p	SRC
circANKRD17	chr4:73956384|73958017	hsa-miR-200a-3p	SRC
circAFF1	chr4:87967318|87968746	hsa-miR-138-5p	PPARD
circAFF1	chr4:87967318|87968746	hsa-miR-34a-5p	ZC3H4
circAFF1	chr4:87967318|87968746	hsa-miR-34c-5p	ZC3H4
circAFF1	chr4:87967318|87968746	hsa-miR-449a	ZC3H4
circZNF292	chr6:87925621|87955362	hsa-miR-221-3p	C11orf88
circZNF292	chr6:87925621|87955362	hsa-miR-222-3p	C11orf88
circZNF292	chr6:87925621|87955362	hsa-miR-27a-3p	GDF6
circZNF292	chr6:87925621|87955362	hsa-miR-27b-3p	GDF6
circZNF292	chr6:87925621|87955362	hsa-miR-148a-3p	GDF6
circZNF292	chr6:87925621|87955362	hsa-miR-148b-3p	GDF6
circZNF292	chr6:87925621|87955362	hsa-miR-152-3p	GDF6
circSTIL	chr1:47745913|47748131	hsa-miR-151a-3p	UNC5B
circANKRD17	chr4:73956384|73958017	hsa-miR-873-5p	NFAT5
circANKRD17	chr4:73956384|73958017	hsa-miR-127-3p	MEGF8
circSTIL	chr1:47745913|47748131	hsa-miR-423-5p	PER1
circBPTF	chr17:65941525|65972074	hsa-miR-760	RAD54L2
circATXN10	chr22:46085592|46114373	hsa-miR-128-3p	C8orf4
circATXN10	chr22:46085592|46114373	hsa-miR-30a-5p	C8orf4
circATXN10	chr22:46085592|46114373	hsa-miR-30b-5p	C8orf4
circATXN10	chr22:46085592|46114373	hsa-miR-30c-5p	C8orf4
circATXN10	chr22:46085592|46114373	hsa-miR-30d-5p	C8orf4
circATXN10	chr22:46085592|46114373	hsa-miR-30e-5p	C8orf4
circBPTF	chr17:65941525|65972074	hsa-miR-101-3p	FAM222A
circAFF1	chr4:87967318|87968746	hsa-miR-138-5p	MGAT5B
circAFF1	chr4:87967318|87968746	hsa-miR-34a-5p	MGAT5B
circAFF1	chr4:87967318|87968746	hsa-miR-34c-5p	MGAT5B
circAFF1	chr4:87967318|87968746	hsa-miR-449a	MGAT5B
circCCDC134	chr22:42204879|42209826	hsa-miR-138-5p	PPARD
circANKRD17	chr4:73956384|73958017	hsa-miR-1306-5p	SPRED2
circLRRC6	chr8:133622412|133637700	hsa-miR-30a-5p	ITGA4
circLRRC6	chr8:133622412|133637700	hsa-miR-30b-5p	ITGA4
circLRRC6	chr8:133622412|133637700	hsa-miR-30c-5p	ITGA4
circLRRC6	chr8:133622412|133637700	hsa-miR-30d-5p	ITGA4
circLRRC6	chr8:133622412|133637700	hsa-miR-30e-5p	ITGA4
circANKRD17	chr4:73956384|73958017	hsa-miR-183-5p	DCHS1
circSTIL	chr1:47745913|47748131	hsa-miR-101-3p	ABTB2
circANKRD17	chr4:73956384|73958017	hsa-miR-34a-5p	MGAT5B
circANKRD17	chr4:73956384|73958017	hsa-miR-34c-5p	MGAT5B
circANKRD17	chr4:73956384|73958017	hsa-miR-449a	MGAT5B
circBPTF	chr17:65941525|65972074	hsa-miR-18a-5p	ABTB2
circBPTF	chr17:65941525|65972074	hsa-miR-101-3p	ABTB2
circANKRD17	chr4:73956384|73958017	hsa-miR-19a-3p	TSHZ3
circANKRD17	chr4:73956384|73958017	hsa-miR-19b-3p	TSHZ3
circANKRD17	chr4:73956384|73958017	hsa-miR-106a-5p	TSHZ3
circANKRD17	chr4:73956384|73958017	hsa-miR-106b-5p	TSHZ3
circANKRD17	chr4:73956384|73958017	hsa-miR-17-5p	TSHZ3
circANKRD17	chr4:73956384|73958017	hsa-miR-20a-5p	TSHZ3
circANKRD17	chr4:73956384|73958017	hsa-miR-20b-5p	TSHZ3
circANKRD17	chr4:73956384|73958017	hsa-miR-93-5p	TSHZ3
circANKRD17	chr4:73956384|73958017	hsa-miR-141-3p	TSHZ3
circANKRD17	chr4:73956384|73958017	hsa-miR-200a-3p	TSHZ3
circZNF292	chr6:87925621|87955362	hsa-miR-130a-5p	ANO4
circZNF292	chr6:87925621|87955362	hsa-miR-23a-3p	ANO4
circZNF292	chr6:87925621|87955362	hsa-miR-23b-3p	ANO4
circZNF292	chr6:87925621|87955362	hsa-miR-23c	ANO4
circATXN10	chr22:46085592|46114373	hsa-miR-151a-3p	PTGER3
circFAM193B	chr5:176963359|176966148	hsa-miR-873-5p	SARM1
circCCDC134	chr22:42204879|42209826	hsa-miR-6884-5p	AJAP1
circFAM193B	chr5:176963359|176966148	hsa-miR-139-5p	AJAP1
circFAM193B	chr5:176963359|176966148	hsa-miR-485-5p	AJAP1
circZNF292	chr6:87925621|87955362	hsa-miR-93-5p	FAM129A
circZNF292	chr6:87925621|87955362	hsa-miR-27a-3p	HBEGF
circZNF292	chr6:87925621|87955362	hsa-miR-27b-3p	HBEGF
circSTK39	chr2:168920010|168931741	hsa-miR-125a-5p	FGFR2
circSTK39	chr2:168920010|168931741	hsa-miR-125b-5p	FGFR2
circSTK39	chr2:168920010|168931741	hsa-miR-483-3p	FGFR2
circLRRC6	chr8:133622412|133637700	hsa-miR-149-5p	TGFB2
circZNF292	chr6:87925621|87955362	hsa-miR-93-5p	SLC25A27
circFAM193B	chr5:176963359|176966148	hsa-miR-138-5p	PPARD
circAFF1	chr4:87967318|87968746	hsa-miR-873-5p	NFAT5
circAFF1	chr4:87967318|87968746	hsa-miR-34a-5p	XYLT1
circAFF1	chr4:87967318|87968746	hsa-miR-34c-5p	XYLT1
circAFF1	chr4:87967318|87968746	hsa-miR-449a	XYLT1
circAFF1	chr4:87967318|87968746	hsa-miR-3064-5p	XYLT1
circSTK39	chr2:168920010|168931741	hsa-miR-1271-5p	HBEGF
circSTK39	chr2:168920010|168931741	hsa-miR-96-5p	HBEGF
circSTK39	chr2:168920010|168931741	hsa-miR-183-5p	HBEGF
circSTK39	chr2:168920010|168931741	hsa-miR-125a-5p	RBM24
circSTK39	chr2:168920010|168931741	hsa-miR-125b-5p	RBM24
circSTK39	chr2:168920010|168931741	hsa-miR-320a	RBM24
circSTK39	chr2:168920010|168931741	hsa-miR-320b	RBM24
circSTK39	chr2:168920010|168931741	hsa-miR-320c	RBM24
circSTK39	chr2:168920010|168931741	hsa-miR-320d	RBM24
circFAM193B	chr5:176963359|176966148	hsa-miR-370-3p	RAD54L2
circFAM193B	chr5:176963359|176966148	hsa-miR-760	RAD54L2
circSTK39	chr2:168920010|168931741	hsa-miR-6866-3p	AKAP2
circSTK39	chr2:168920010|168931741	hsa-miR-6866-3p	PLXDC2
circZNF292	chr6:87925621|87955362	hsa-miR-148a-3p	RBM24
circZNF292	chr6:87925621|87955362	hsa-miR-148b-3p	RBM24
circZNF292	chr6:87925621|87955362	hsa-miR-152-3p	RBM24
circZNF292	chr6:87925621|87955362	hsa-miR-221-3p	RBM24
circZNF292	chr6:87925621|87955362	hsa-miR-222-3p	RBM24
circZNF292	chr6:87925621|87955362	hsa-miR-93-5p	RBM24
circSTIL	chr1:47745913|47748131	hsa-miR-873-5p	SARM1
circZNF292	chr6:87925621|87955362	hsa-miR-185-5p	SEL1L3

## Sheet: CeRNA subnetwork, DD-OS
circRNA Name	circRNA ID	miRNA	mRNA
circZC3H13	chr13:46577274|46619651	hsa-miR-409-5p	UBE2L3
circMCC	chr5:112399681|112421007	hsa-miR-488-3p	UBE2L3
circZC3H13	chr13:46577274|46619651	hsa-miR-27a-3p	ERG
circZC3H13	chr13:46577274|46619651	hsa-miR-27b-3p	ERG
circSFMBT2	chr10:7262373|7327916	hsa-miR-15a-5p	PDCD1
circZC3H13	chr13:46577274|46619651	hsa-miR-326	ID1
circZC3H13	chr13:46577274|46619651	hsa-miR-330-5p	ID1
circRBM39	chr20:34300941|34313077	hsa-miR-1271-5p	TPD52
circRBM39	chr20:34300941|34313077	hsa-miR-96-5p	TPD52
circMCC	chr5:112399681|112421007	hsa-miR-34a-5p	KITLG
circMCC	chr5:112399681|112421007	hsa-miR-34c-5p	KITLG
circMCC	chr5:112399681|112421007	hsa-miR-449a	KITLG
circZC3H13	chr13:46577274|46619651	hsa-miR-130a-3p	HS3ST5
circZC3H13	chr13:46577274|46619651	hsa-miR-301a-3p	HS3ST5
circZC3H13	chr13:46577274|46619651	hsa-miR-19a-3p	HS3ST5
circZC3H13	chr13:46577274|46619651	hsa-miR-19b-3p	HS3ST5
circZC3H13	chr13:46577274|46619651	hsa-miR-7-5p	HS3ST5
circSFMBT2	chr10:7262373|7327916	hsa-miR-27a-3p	PLK2
circSFMBT2	chr10:7262373|7327916	hsa-miR-149-5p	PRPS2
circSFMBT2	chr10:7262373|7327916	hsa-miR-183-5p	RAPGEF4
circSFMBT2	chr10:7262373|7327916	hsa-miR-30a-5p	RAPGEF4
circSFMBT2	chr10:7262373|7327916	hsa-miR-1271-5p	RAPGEF4
circSFMBT2	chr10:7262373|7327916	hsa-miR-96-5p	RAPGEF4
circSFMBT2	chr10:7262373|7327916	hsa-miR-15a-5p	PPM1H
circSFMBT2	chr10:7262373|7327916	hsa-miR-27a-3p	ID3
circSFMBT2	chr10:7262373|7327916	hsa-miR-149-5p	ID3
circSFMBT2	chr10:7262373|7327916	hsa-miR-30a-5p	ERG
circSFMBT2	chr10:7262373|7327916	hsa-miR-27a-3p	ERG
circSFMBT2	chr10:7262373|7327916	hsa-miR-1271-5p	ERG
circSFMBT2	chr10:7262373|7327916	hsa-miR-96-5p	ERG
circSFMBT2	chr10:7262373|7327916	hsa-miR-141-3p	ERG
circSFMBT2	chr10:7262373|7327916	hsa-miR-183-5p	ERG
circCPT1A	chr11:68571468|68575106	hsa-miR-128-3p	TTC39A
circCPT1A	chr11:68571468|68575106	hsa-miR-27a-3p	TTC39A
circCPT1A	chr11:68571468|68575106	hsa-miR-27b-3p	TTC39A
circCPT1A	chr11:68571468|68575106	hsa-miR-181b-5p	TTC39A
circCPT1A	chr11:68571468|68575106	hsa-miR-181c-5p	TTC39A
circCPT1A	chr11:68571468|68575106	hsa-miR-181d-5p	TTC39A
circZC3H13	chr13:46577274|46619651	hsa-miR-15a-5p	PPM1H
circZC3H13	chr13:46577274|46619651	hsa-miR-15b-5p	PPM1H
circZC3H13	chr13:46577274|46619651	hsa-miR-16-5p	PPM1H
circZC3H13	chr13:46577274|46619651	hsa-miR-195-5p	PPM1H
circZC3H13	chr13:46577274|46619651	hsa-miR-424-5p	PPM1H
circZC3H13	chr13:46577274|46619651	hsa-miR-497-5p	PPM1H
circZC3H13	chr13:46577274|46619651	hsa-miR-128-3p	TTC39A
circZC3H13	chr13:46577274|46619651	hsa-miR-27a-3p	TTC39A
circZC3H13	chr13:46577274|46619651	hsa-miR-27b-3p	TTC39A
circZC3H13	chr13:46577274|46619651	hsa-miR-27a-3p	ID3
circZC3H13	chr13:46577274|46619651	hsa-miR-27b-3p	ID3
circZC3H13	chr13:46577274|46619651	hsa-miR-128-3p	ID3
circMCC	chr5:112399681|112421007	hsa-miR-122-5p	DUSP2
circMCC	chr5:112399681|112421007	hsa-miR-206	ANXA2
circMCC	chr5:112399681|112421007	hsa-miR-212-5p	ID3
circSFMBT2	chr10:7262373|7327916	hsa-miR-670-3p	ID1
circZC3H13	chr13:46577274|46619651	hsa-miR-19a-3p	RAPGEF4
circZC3H13	chr13:46577274|46619651	hsa-miR-19b-3p	RAPGEF4
circZC3H13	chr13:46577274|46619651	hsa-miR-130a-3p	RAPGEF4
circZC3H13	chr13:46577274|46619651	hsa-miR-301a-3p	RAPGEF4
circSFMBT2	chr10:7262373|7327916	hsa-miR-27a-3p	KITLG
circSFMBT2	chr10:7262373|7327916	hsa-miR-194-5p	KITLG
circZC3H13	chr13:46577274|46619651	hsa-miR-142-5p	DUSP2
circZC3H13	chr13:46577274|46619651	hsa-miR-27a-3p	KITLG
circZC3H13	chr13:46577274|46619651	hsa-miR-27b-3p	KITLG
circZC3H13	chr13:46577274|46619651	hsa-miR-128-3p	KITLG
circZC3H13	chr13:46577274|46619651	hsa-miR-34a-5p	KITLG
circRBM39	chr20:34300941|34313077	hsa-miR-29a-3p	NRSN1
circRBM39	chr20:34300941|34313077	hsa-miR-29b-3p	NRSN1
circRBM39	chr20:34300941|34313077	hsa-miR-29c-3p	NRSN1
circCPT1A	chr11:68571468|68575106	hsa-miR-15a-5p	PPM1H
circCPT1A	chr11:68571468|68575106	hsa-miR-15b-5p	PPM1H
circCPT1A	chr11:68571468|68575106	hsa-miR-16-5p	PPM1H
circCPT1A	chr11:68571468|68575106	hsa-miR-195-5p	PPM1H
circCPT1A	chr11:68571468|68575106	hsa-miR-424-5p	PPM1H
circCPT1A	chr11:68571468|68575106	hsa-miR-497-5p	PPM1H
circCPT1A	chr11:68571468|68575106	hsa-miR-138-5p	SLC35F1
circCPT1A	chr11:68571468|68575106	hsa-miR-27a-3p	SLC35F1
circCPT1A	chr11:68571468|68575106	hsa-miR-27b-3p	SLC35F1
circCPT1A	chr11:68571468|68575106	hsa-miR-27a-3p	ID3
circCPT1A	chr11:68571468|68575106	hsa-miR-27b-3p	ID3
circCPT1A	chr11:68571468|68575106	hsa-miR-128-3p	ID3
circCPT1A	chr11:68571468|68575106	hsa-miR-138-5p	ID3
circZC3H13	chr13:46577274|46619651	hsa-miR-27a-3p	PLK2
circZC3H13	chr13:46577274|46619651	hsa-miR-27b-3p	PLK2
circZC3H13	chr13:46577274|46619651	hsa-miR-128-3p	PLK2
circMCC	chr5:112399681|112421007	hsa-miR-24-3p	EDA2R
circMCC	chr5:112399681|112421007	hsa-miR-212-5p	TTC39A
circRBM39	chr20:34300941|34313077	hsa-miR-145-5p	ARPC5
circSFMBT2	chr10:7262373|7327916	hsa-miR-27a-3p	DCUN1D4
circSFMBT2	chr10:7262373|7327916	hsa-miR-135b-5p	DCUN1D4
circSFMBT2	chr10:7262373|7327916	hsa-miR-15a-5p	DCUN1D4
circSFMBT2	chr10:7262373|7327916	hsa-miR-103a-3p	DCUN1D4
circSFMBT2	chr10:7262373|7327916	hsa-miR-107	DCUN1D4
circSFMBT2	chr10:7262373|7327916	hsa-miR-221-3p	DCUN1D4
circSFMBT2	chr10:7262373|7327916	hsa-miR-194-5p	DCUN1D4
circCPT1A	chr11:68571468|68575106	hsa-miR-27a-3p	ERG
circCPT1A	chr11:68571468|68575106	hsa-miR-27b-3p	ERG
circCPT1A	chr11:68571468|68575106	hsa-miR-96-5p	ERG
