# Supplementary material for: Oxidative Stress-Associated Alteration of circRNA and Their ceRNA Network in Differentiating Neuroblasts
Source: Int J Mol Sci. 2024 Nov 20;25(22):12459. doi: 10.3390/ijms252212459 (PMC11594334; doi:10.3390/ijms252212459)
Supplement: Supplementary file 1 [file ijms-25-12459-s001.zip › ijms-3240373-supplementary/Supplementary Tables/Supplementary Table S7.xls]

## Sheet: Legende
Supplementary Table S7- Gene enrichment analysis for genes in subnetwork of PD-OS (Top 50 clusters).

## Sheet: Biological processes
Category	ID	Name	p-value	q-value FDR B&H	Hit Count in Query List	Hit Count in Genome
GO: Biological Process	GO:0031589	cell-substrate adhesion	3.441e-09	9.131e-06	11	397
GO: Biological Process	GO:0010810	regulation of cell-substrate adhesion	9.865e-09	9.219e-06	9	246
GO: Biological Process	GO:0030155	regulation of cell adhesion	1.042e-08	9.219e-06	14	827
GO: Biological Process	GO:0007155	cell adhesion	2.268e-08	1.289e-05	18	1571
GO: Biological Process	GO:0022610	biological adhesion	2.429e-08	1.289e-05	18	1578
GO: Biological Process	GO:0048585	negative regulation of response to stimulus	1.043e-07	4.206e-05	19	1945
GO: Biological Process	GO:0060485	mesenchyme development	1.109e-07	4.206e-05	9	326
GO: Biological Process	GO:0007160	cell-matrix adhesion	2.093e-07	6.945e-05	8	252
GO: Biological Process	GO:0009611	response to wounding	2.471e-07	7.287e-05	12	746
GO: Biological Process	GO:0045785	positive regulation of cell adhesion	3.545e-07	9.408e-05	10	493
GO: Biological Process	GO:0060429	epithelium development	6.157e-07	0.0001414	16	1532
GO: Biological Process	GO:0072359	circulatory system development	6.392e-07	0.0001414	15	1340
GO: Biological Process	GO:0061564	axon development	2.198e-06	0.0004415	10	603
GO: Biological Process	GO:0001822	kidney development	2.329e-06	0.0004415	8	347
GO: Biological Process	GO:0072001	renal system development	3.058e-06	0.0004974	8	360
GO: Biological Process	GO:1902533	positive regulation of intracellular signal transduction	3.135e-06	0.0004974	13	1129
GO: Biological Process	GO:0023056	positive regulation of signaling	3.186e-06	0.0004974	17	1956
GO: Biological Process	GO:0001667	ameboidal-type cell migration	5.356e-06	0.0007897	9	520
GO: Biological Process	GO:0048646	anatomical structure formation involved in morphogenesis	5.975e-06	0.0008346	14	1395
GO: Biological Process	GO:1903035	negative regulation of response to wounding	6.37e-06	0.0008453	5	104
GO: Biological Process	GO:0001655	urogenital system development	7.397e-06	0.0009197	8	406
GO: Biological Process	GO:0030182	neuron differentiation	7.83e-06	0.0009197	15	1639
GO: Biological Process	GO:0007507	heart development	8.022e-06	0.0009197	10	698
GO: Biological Process	GO:1903034	regulation of response to wounding	8.323e-06	0.0009197	6	191
GO: Biological Process	GO:0007409	axonogenesis	8.663e-06	0.0009197	9	552
GO: Biological Process	GO:0048667	cell morphogenesis involved in neuron differentiation	9.898e-06	0.00101	10	715
GO: Biological Process	GO:0000904	cell morphogenesis involved in differentiation	1.061e-05	0.001042	11	889
GO: Biological Process	GO:0022008	neurogenesis	1.339e-05	0.001198	16	1940
GO: Biological Process	GO:0007411	axon guidance	1.371e-05	0.001198	7	316
GO: Biological Process	GO:0032989	cellular component morphogenesis	1.376e-05	0.001198	11	914
GO: Biological Process	GO:0097485	neuron projection guidance	1.399e-05	0.001198	7	317
GO: Biological Process	GO:0010647	positive regulation of cell communication	1.448e-05	0.001201	16	1952
GO: Biological Process	GO:0042060	wound healing	1.555e-05	0.001227	9	594
GO: Biological Process	GO:0035295	tube development	1.572e-05	0.001227	13	1310
GO: Biological Process	GO:0009790	embryo development	1.65e-05	0.001251	13	1316
GO: Biological Process	GO:0009968	negative regulation of signal transduction	1.807e-05	0.0013	14	1537
GO: Biological Process	GO:0045927	positive regulation of growth	1.813e-05	0.0013	7	330
GO: Biological Process	GO:0048812	neuron projection morphogenesis	1.881e-05	0.001314	10	770
GO: Biological Process	GO:0080134	regulation of response to stress	2.182e-05	0.001437	14	1563
GO: Biological Process	GO:0098609	cell-cell adhesion	2.194e-05	0.001437	11	961
GO: Biological Process	GO:0120039	plasma membrane bounded cell projection morphogenesis	2.22e-05	0.001437	10	785
GO: Biological Process	GO:0048858	cell projection morphogenesis	2.344e-05	0.001471	10	790
GO: Biological Process	GO:0001952	regulation of cell-matrix adhesion	2.431e-05	0.001471	5	137
GO: Biological Process	GO:0048699	generation of neurons	2.439e-05	0.001471	15	1802
GO: Biological Process	GO:0032990	cell part morphogenesis	2.872e-05	0.001684	10	809
GO: Biological Process	GO:0060348	bone development	3.104e-05	0.001684	6	241
GO: Biological Process	GO:0010811	positive regulation of cell-substrate adhesion	3.193e-05	0.001684	5	145
GO: Biological Process	GO:0034330	cell junction organization	3.222e-05	0.001684	10	820
GO: Biological Process	GO:0000902	cell morphogenesis	3.242e-05	0.001684	12	1197
GO: Biological Process	GO:0031175	neuron projection development	3.242e-05	0.001684	12	1197

## Sheet: Pathways
Category	ID	Name	p-value	q-value FDR B&H	Hit Count in Query List	Hit Count in Genome
Pathway	1269480	Signaling by VEGF	5.292e-05	0.0145	7	341
Pathway	1383020	PI5P, PP2A and IER3 Regulate PI3K/AKT Signaling	0.0001189	0.0145	4	87
Pathway	1269386	Signaling by FGFR	0.0001299	0.0145	4	89
Pathway	1269408	Negative regulation of FGFR2 signaling	0.0001317	0.0145	3	34
Pathway	83105	Pathways in cancer	0.000133	0.0145	7	395
Pathway	121494	Dilated cardiomyopathy	0.0001356	0.0145	4	90
Pathway	1269191	Negative regulation of the PI3K/AKT network	0.0001605	0.0145	4	94
Pathway	1270303	Axon guidance	0.0001726	0.0145	8	554
Pathway	1404799	Endocrine resistance	0.0001741	0.0145	4	96
Pathway	1270316	Netrin mediated repulsion signals	0.0003725	0.01766	2	10
Pathway	1269483	VEGFA-VEGFR2 Pathway	0.0003876	0.01766	6	333
Pathway	1269387	Signaling by FGFR1	0.0004175	0.01766	3	50
Pathway	1269188	PIP3 activates AKT signaling	0.0004777	0.01766	4	125
Pathway	1269384	GAB1 signalosome	0.0005226	0.01766	4	128
Pathway	1269473	PI3K/AKT activation	0.0005226	0.01766	4	128
Pathway	M5539	Axon guidance	0.0005382	0.01766	4	129
Pathway	1269479	Downstream signal transduction	0.0005442	0.01766	6	355
Pathway	M276	FGF signaling pathway	0.0005531	0.01766	3	55
Pathway	1269284	DAP12 signaling	0.0005773	0.01766	6	359
Pathway	1383021	FGFRL1 modulation of FGFR1 signaling	0.0006421	0.01766	2	13
Pathway	1269402	FGFR2c ligand binding and activation	0.0006421	0.01766	2	13
Pathway	1269380	Signaling by EGFR	0.0006483	0.01766	6	367
Pathway	1269302	Role of LAT2/NTAL/LAB on calcium mobilization	0.000675	0.01766	4	137
Pathway	1269283	DAP12 interactions	0.0007158	0.01766	6	374
Pathway	1269382	GRB2 events in EGFR signaling	0.0007502	0.01766	5	248
Pathway	1269383	SHC1 events in EGFR signaling	0.0007502	0.01766	5	248
Pathway	1269440	SOS-mediated signalling	0.0007502	0.01766	5	248
Pathway	1269285	RAF/MAP kinase cascade	0.0007502	0.01766	5	248
Pathway	1269478	Signaling by PDGF	0.0007673	0.01766	6	379
Pathway	1269471	ARMS-mediated activation	0.0008063	0.01766	5	252
Pathway	1269468	Signalling to p38 via RIT and RIN	0.0008063	0.01766	5	252
Pathway	M39575	Ectoderm Differentiation	0.0008136	0.01766	4	144
Pathway	1269470	Frs2-mediated activation	0.0008208	0.01766	5	253
Pathway	1269502	MAPK1/MAPK3 signaling	0.0008354	0.01766	5	254
Pathway	1269469	Prolonged ERK activation events	0.0008503	0.01766	5	255
Pathway	1269632	Signaling by Leptin	0.0008654	0.01766	5	256
Pathway	1269460	NGF signalling via TRKA from the plasma membrane	0.0008906	0.01766	6	390
Pathway	1269322	Interleukin receptor SHC signaling	0.0008962	0.01766	5	258
Pathway	1268880	Constitutive Signaling by Aberrant PI3K in Cancer	0.0009024	0.01766	3	65
Pathway	137928	LPA receptor mediated events	0.0009024	0.01766	3	65
Pathway	M15	LPA receptor mediated events	0.0009024	0.01766	3	65
Pathway	1269465	Signalling to RAS	0.0009119	0.01766	5	259
Pathway	1269485	VEGFR2 mediated cell proliferation	0.0009439	0.01787	5	261
Pathway	1269321	Interleukin-2 signaling	0.00101	0.01861	5	265
Pathway	1269464	Signalling to ERKs	0.001027	0.01861	5	266
Pathway	1268871	Activated point mutants of FGFR2	0.001111	0.01954	2	17
Pathway	1427866	RET signaling	0.001154	0.01954	5	273
Pathway	1269323	Interleukin-3, 5 and GM-CSF signaling	0.001173	0.01954	5	274
Pathway	1269299	FCERI mediated MAPK activation	0.001173	0.01954	5	274
Pathway	1269405	Phospholipase C-mediated cascade; FGFR2	0.001248	0.02036	2	18
